# Supplementary material for: Processing incomplete questionnaire data into continuous digital biomarkers for addiction monitoring
Source: PLoS One. 2022 Jul 14;17(7):e0271465. doi: 10.1371/journal.pone.0271465 (PMC9282457; doi:10.1371/journal.pone.0271465)
Supplement: S1 Dataset — (ZIP) [file pone.0271465.s001.zip]

Archive with 4 entries (4 files):
- README.txt
- test.csv
- train.csv
- validation.csv
