# Supplementary material for: Processing incomplete questionnaire data into continuous digital biomarkers for addiction monitoring
Source: PLoS One. 2022 Jul 14;17(7):e0271465. doi: 10.1371/journal.pone.0271465 (PMC9282457; doi:10.1371/journal.pone.0271465)
Supplement: S1 Dataset — (ZIP) [file pone.0271465.s001.zip › README.txt]

The raw dataset used for article "Processing incomplete questionnaire data into continuous digital biomarkers for addiction monitoring"
to train and test LSTM-models to predict start of EEs.

Full dataset files

train.csv - contains full train dataset partition with 527 distinct patients (84 420 patient days)
test.csv - contains full test dataset partition with 112 patients (15 418 patient days)
validation.csv - contains full validation dataset partition with 112 patients (15 803 patient days)
