# Supplementary material for: Processing incomplete questionnaire data into continuous digital biomarkers for addiction monitoring
Source: PLoS One. 2022 Jul 14;17(7):e0271465. doi: 10.1371/journal.pone.0271465 (PMC9282457; doi:10.1371/journal.pone.0271465)
Supplement: S1 Dataset — (ZIP) [file pone.0271465.s001.zip › test.csv]

Date	PatientId	IsEEL2Started	Raw_Value_Sleep	Sleep_Missing	Raw_Value_Routine	Routine_Missing	Raw_Value_SelfRel	SelfRel_Missing	Raw_Value_Angry	Angry_Missing	Raw_Value_Confidence	Confidence_Missing	Raw_Value_Eat	Eat_Missing	Raw_Value_Exercise	Exercise_Missing	Raw_Value_HowWas	HowWas_Missing	Raw_Value_Socialized	Socialized_Missing	Raw_Value_Stress	Stress_Missing	Raw_Value_WorkSchool	WorkSchool_Missing	Raw_Value_MotivationAgg	MotivationAgg_Missing	Raw_Value_WellbeingAgg	WellbeingAgg_Missing	Raw_WellbeingIndex	Raw_MotivationIndex
2016-10-21	35	0	0	1	100	0	0	1	0	1	0	1	0	1	0	1	0	1	0	1	0	1	0	1	0	1	100	0	100	43.09333
2016-10-22	35	0	75	0	100	0	100	0	0	1	0	1	0	1	0	1	0	1	0	1	0	1	0	1	100	0	87.5	0	96	61.30347
2016-10-23	35	0	0	1	75	0	100	0	0	1	0	1	0	1	0	1	0	1	0	1	0	1	0	1	100	0	75	0	89.28	73.68636
2016-10-24	35	0	25	0	75	0	75	0	0	1	0	1	0	1	0	1	0	1	0	1	0	1	0	1	75	0	50	0	76.7104	74.10672
2016-10-25	35	0	0	1	100	0	0	1	0	1	0	1	0	1	0	1	0	1	0	1	0	1	0	1	0	1	100	0	84.16307	66.39257
2016-10-26	35	0	100	0	100	0	100	0	0	1	0	1	0	1	0	1	0	1	0	1	0	1	0	1	100	0	100	0	89.23089	77.14695
2016-10-27	35	0	100	0	100	0	100	0	0	1	0	1	0	1	0	1	0	1	0	1	0	1	0	1	100	0	100	0	92.677	84.45993
2016-10-28	35	0	100	0	100	0	100	0	0	1	0	1	0	1	0	1	0	1	0	1	0	1	0	1	100	0	100	0	95.02036	89.43275
2016-10-29	35	0	100	0	100	0	0	1	0	1	0	1	0	1	0	1	0	1	0	1	0	1	0	1	0	1	100	0	96.61385	82.14761
2016-10-30	35	0	0	1	0	1	75	0	0	1	0	1	0	1	0	1	0	1	0	1	0	1	0	1	75	0	0	1	87.03075	79.86037
2016-10-31	35	0	100	0	100	0	75	0	0	1	0	1	0	1	0	1	0	1	0	1	0	1	0	1	75	0	100	0	91.18091	78.30505
2016-11-01	35	0	50	0	100	0	100	0	0	1	0	1	0	1	0	1	0	1	0	1	0	1	0	1	100	0	75	0	86.00302	85.24744
2016-11-02	35	0	100	0	100	0	100	0	0	1	0	1	0	1	0	1	0	1	0	1	0	1	0	1	100	0	100	0	90.48206	89.96826
2016-11-03	35	0	75	0	100	0	100	0	0	1	0	1	0	1	0	1	0	1	0	1	0	1	0	1	100	0	87.5	0	89.5278	93.17842
2016-11-04	35	0	50	0	75	0	75	0	0	1	0	1	0	1	0	1	0	1	0	1	0	1	0	1	75	0	62.5	0	80.87891	87.36133
2016-11-05	35	0	100	0	100	0	100	0	0	1	0	1	0	1	0	1	0	1	0	1	0	1	0	1	100	0	100	0	86.99766	91.4057
2016-11-06	35	0	75	0	100	0	100	0	0	1	0	1	0	1	0	1	0	1	0	1	0	1	0	1	100	0	87.5	0	87.15841	94.15588
2016-11-07	35	0	100	0	100	0	100	0	0	1	0	1	0	1	0	1	0	1	0	1	0	1	0	1	100	0	100	0	91.26772	96.02599
2016-11-08	35	0	50	0	100	0	0	1	0	1	0	1	0	1	0	1	0	1	0	1	0	1	0	1	0	1	75	0	86.06204	86.63101
2016-11-09	35	0	25	0	100	0	75	0	0	1	0	1	0	1	0	1	0	1	0	1	0	1	0	1	75	0	62.5	0	78.52219	82.90909
2016-11-10	35	0	100	0	100	0	100	0	0	1	0	1	0	1	0	1	0	1	0	1	0	1	0	1	100	0	100	0	85.39509	88.37818
2016-11-11	35	0	25	0	0	1	0	1	0	1	0	1	0	1	0	1	0	1	0	1	0	1	0	1	0	1	25	0	66.06866	81.4305
2016-11-12	35	0	100	0	100	0	100	0	0	1	0	1	0	1	0	1	0	1	0	1	0	1	0	1	100	0	100	0	76.9267	87.37274
2016-11-13	35	0	100	0	100	0	75	0	0	1	0	1	0	1	0	1	0	1	0	1	0	1	0	1	75	0	100	0	84.31015	83.41347
2016-11-14	35	0	0	0	100	0	100	0	0	1	0	1	0	1	0	1	0	1	0	1	0	1	0	1	100	0	50	0	73.3309	88.72116
2016-11-15	35	0	0	0	0	1	75	0	0	1	0	1	0	1	0	1	0	1	0	1	0	1	0	1	75	0	0	0	49.86501	84.33039
2016-11-16	35	0	75	0	100	0	100	0	0	1	0	1	0	1	0	1	0	1	0	1	0	1	0	1	100	0	87.5	0	61.90821	89.34467
2016-11-17	35	0	100	0	100	0	100	0	0	1	0	1	0	1	0	1	0	1	0	1	0	1	0	1	100	0	100	0	74.09758	92.75437
2016-11-18	35	0	100	0	0	1	0	1	0	1	0	1	0	1	0	1	0	1	0	1	0	1	0	1	0	1	100	0	82.38635	84.40631
2016-11-19	35	0	100	0	100	0	0	1	0	1	0	1	0	1	0	1	0	1	0	1	0	1	0	1	0	1	100	0	88.02272	68.06296
2016-11-20	35	0	0	1	100	0	100	0	0	1	0	1	0	1	0	1	0	1	0	1	0	1	0	1	100	0	100	0	91.85545	78.28281
2016-11-21	35	0	25	0	100	0	100	0	0	1	0	1	0	1	0	1	0	1	0	1	0	1	0	1	100	0	62.5	0	82.46171	85.23231
2016-11-22	35	0	0	0	100	0	100	0	0	1	0	1	0	1	0	1	0	1	0	1	0	1	0	1	100	0	50	0	72.07396	89.95797
2016-11-23	35	0	0	0	100	0	100	0	0	1	0	1	0	1	0	1	0	1	0	1	0	1	0	1	100	0	50	0	65.01029	93.17142
2016-11-24	35	0	75	0	100	0	100	0	0	1	0	1	0	1	0	1	0	1	0	1	0	1	0	1	100	0	87.5	0	72.207	95.35657
2016-11-25	35	0	25	0	0	1	100	0	0	1	0	1	0	1	0	1	0	1	0	1	0	1	0	1	100	0	25	0	57.10076	96.84247
2016-11-26	35	0	75	0	100	0	75	0	0	1	0	1	0	1	0	1	0	1	0	1	0	1	0	1	75	0	87.5	0	66.82852	89.85288
2016-11-27	35	0	100	0	100	0	100	0	0	1	0	1	0	1	0	1	0	1	0	1	0	1	0	1	100	0	100	0	77.44339	93.09996
2016-11-28	35	0	0	0	100	0	100	0	0	1	0	1	0	1	0	1	0	1	0	1	0	1	0	1	100	0	50	0	68.66151	95.30797
2016-11-29	35	0	25	0	100	0	100	0	0	1	0	1	0	1	0	1	0	1	0	1	0	1	0	1	100	0	62.5	0	66.68982	96.80942
2016-11-30	35	0	0	0	100	0	100	0	0	1	0	1	0	1	0	1	0	1	0	1	0	1	0	1	100	0	50	0	61.34908	97.83041
2016-12-01	35	0	75	0	100	0	100	0	0	1	0	1	0	1	0	1	0	1	0	1	0	1	0	1	100	0	87.5	0	69.71738	98.52467
2016-12-02	35	0	50	0	0	1	100	0	0	1	0	1	0	1	0	1	0	1	0	1	0	1	0	1	100	0	50	0	63.40782	98.99678
2016-12-03	35	0	100	0	0	1	0	1	0	1	0	1	0	1	0	1	0	1	0	1	0	1	0	1	0	1	100	0	75.11732	88.65114
2016-12-04	35	0	100	0	100	0	100	0	0	1	0	1	0	1	0	1	0	1	0	1	0	1	0	1	100	0	100	0	83.07977	92.28278
2016-12-05	35	0	0	0	100	0	100	0	0	1	0	1	0	1	0	1	0	1	0	1	0	1	0	1	100	0	50	0	72.49425	94.75229
2016-12-06	35	0	0	0	100	0	100	0	0	1	0	1	0	1	0	1	0	1	0	1	0	1	0	1	100	0	50	0	65.29609	96.43156
2016-12-07	35	0	75	0	100	0	100	0	0	1	0	1	0	1	0	1	0	1	0	1	0	1	0	1	100	0	87.5	0	72.40134	97.57346
2016-12-08	35	0	0	1	100	0	100	0	0	1	0	1	0	1	0	1	0	1	0	1	0	1	0	1	100	0	100	0	81.23291	98.34995
2016-12-09	35	0	100	0	100	0	100	0	0	1	0	1	0	1	0	1	0	1	0	1	0	1	0	1	100	0	100	0	87.23838	98.87797
2016-12-10	35	0	0	1	100	0	100	0	0	1	0	1	0	1	0	1	0	1	0	1	0	1	0	1	100	0	100	0	91.3221	99.23702
2016-12-11	35	0	50	0	100	0	100	0	0	1	0	1	0	1	0	1	0	1	0	1	0	1	0	1	100	0	75	0	86.09903	99.48118
2016-12-12	35	0	100	0	100	0	100	0	0	1	0	1	0	1	0	1	0	1	0	1	0	1	0	1	100	0	100	0	90.54734	99.6472
2016-12-13	35	0	75	0	100	0	100	0	0	1	0	1	0	1	0	1	0	1	0	1	0	1	0	1	100	0	87.5	0	89.57219	99.7601
2016-12-14	35	0	100	0	100	0	100	0	0	1	0	1	0	1	0	1	0	1	0	1	0	1	0	1	100	0	100	0	92.90909	99.83687
2016-12-15	35	0	50	0	100	0	100	0	0	1	0	1	0	1	0	1	0	1	0	1	0	1	0	1	100	0	75	0	87.17818	99.88907
2016-12-16	35	0	75	0	100	0	100	0	0	1	0	1	0	1	0	1	0	1	0	1	0	1	0	1	100	0	87.5	0	87.28116	99.92457
2016-12-17	35	0	100	0	100	0	0	1	0	1	0	1	0	1	0	1	0	1	0	1	0	1	0	1	0	1	100	0	91.35119	89.28204
2016-12-18	35	0	100	0	100	0	0	1	0	1	0	1	0	1	0	1	0	1	0	1	0	1	0	1	0	1	100	0	94.1188	71.37846
2016-12-19	35	0	75	0	100	0	100	0	0	1	0	1	0	1	0	1	0	1	0	1	0	1	0	1	100	0	87.5	0	92.00079	80.53735
2016-12-20	35	0	75	0	100	0	100	0	0	1	0	1	0	1	0	1	0	1	0	1	0	1	0	1	100	0	87.5	0	90.56053	86.7654
2016-12-21	35	0	75	0	75	0	100	0	0	1	0	1	0	1	0	1	0	1	0	1	0	1	0	1	100	0	75	0	85.58116	91.00047
2016-12-22	35	0	50	0	100	0	100	0	0	1	0	1	0	1	0	1	0	1	0	1	0	1	0	1	100	0	75	0	82.19519	93.88033
2016-12-23	35	0	100	0	100	0	100	0	0	1	0	1	0	1	0	1	0	1	0	1	0	1	0	1	100	0	100	0	87.89273	95.83862
2016-12-24	35	0	50	0	100	0	0	1	0	1	0	1	0	1	0	1	0	1	0	1	0	1	0	1	0	1	75	0	83.76706	86.5036
2016-12-25	35	0	75	0	100	0	0	1	0	1	0	1	0	1	0	1	0	1	0	1	0	1	0	1	0	1	87.5	0	84.9616	69.48911
2016-12-26	35	0	50	0	100	0	100	0	0	1	0	1	0	1	0	1	0	1	0	1	0	1	0	1	100	0	75	0	81.77389	79.25259
2016-12-27	35	0	75	0	0	1	100	0	0	1	0	1	0	1	0	1	0	1	0	1	0	1	0	1	100	0	75	0	79.60625	85.89177
2016-12-28	35	0	100	0	100	0	100	0	0	1	0	1	0	1	0	1	0	1	0	1	0	1	0	1	100	0	100	0	86.13225	90.4064
2016-12-29	35	0	0	1	0	1	100	0	0	1	0	1	0	1	0	1	0	1	0	1	0	1	0	1	100	0	0	1	79.90326	93.47635
2016-12-30	35	0	100	0	100	0	0	1	0	1	0	1	0	1	0	1	0	1	0	1	0	1	0	1	0	1	100	0	86.33421	84.89725
2016-12-31	35	1	0	1	100	0	0	1	0	1	0	1	0	1	0	1	0	1	0	1	0	1	0	1	0	1	100	0	90.70726	68.3968
2017-01-01	35	0	75	0	75	0	0	1	0	1	0	1	0	1	0	1	0	1	0	1	0	1	0	1	0	1	75	0	85.68094	46.50982
2017-01-02	35	0	100	0	100	0	100	0	0	1	0	1	0	1	0	1	0	1	0	1	0	1	0	1	100	0	100	0	90.26304	63.62668
2017-01-03	35	0	0	1	0	1	100	0	0	1	0	1	0	1	0	1	0	1	0	1	0	1	0	1	100	0	0	1	82.7122	75.26614
2017-01-04	35	0	100	0	0	1	100	0	0	1	0	1	0	1	0	1	0	1	0	1	0	1	0	1	100	0	100	0	88.2443	83.18098
2017-01-05	35	0	50	0	100	0	100	0	0	1	0	1	0	1	0	1	0	1	0	1	0	1	0	1	100	0	75	0	84.00613	88.56306
2017-01-06	35	0	100	0	100	0	100	0	0	1	0	1	0	1	0	1	0	1	0	1	0	1	0	1	100	0	100	0	89.12417	92.22289
2017-01-07	35	0	0	1	100	0	100	0	0	1	0	1	0	1	0	1	0	1	0	1	0	1	0	1	100	0	100	0	92.60443	94.71156
2017-01-08	35	0	100	0	100	0	100	0	0	1	0	1	0	1	0	1	0	1	0	1	0	1	0	1	100	0	100	0	94.97101	96.40386
2017-01-09	35	0	75	0	100	0	100	0	0	1	0	1	0	1	0	1	0	1	0	1	0	1	0	1	100	0	87.5	0	92.58028	97.55463
2017-01-10	35	0	50	0	100	0	75	0	0	1	0	1	0	1	0	1	0	1	0	1	0	1	0	1	75	0	75	0	86.95459	90.33714
2017-01-11	35	0	75	0	100	0	0	1	0	1	0	1	0	1	0	1	0	1	0	1	0	1	0	1	0	1	87.5	0	87.12912	77.42925
2017-01-12	35	0	0	1	0	1	100	0	0	1	0	1	0	1	0	1	0	1	0	1	0	1	0	1	100	0	0	1	77.91447	84.65189
2017-01-13	35	0	75	0	100	0	100	0	0	1	0	1	0	1	0	1	0	1	0	1	0	1	0	1	100	0	87.5	0	80.98184	89.56329
2017-01-14	35	0	100	0	100	0	100	0	0	1	0	1	0	1	0	1	0	1	0	1	0	1	0	1	100	0	100	0	87.06766	92.90305
2017-01-15	35	0	100	0	100	0	100	0	0	1	0	1	0	1	0	1	0	1	0	1	0	1	0	1	100	0	100	0	91.20601	95.17407
2017-01-16	35	0	75	0	100	0	0	1	0	1	0	1	0	1	0	1	0	1	0	1	0	1	0	1	0	1	87.5	0	90.02009	86.0517
2017-01-17	35	0	75	0	100	0	100	0	0	1	0	1	0	1	0	1	0	1	0	1	0	1	0	1	100	0	87.5	0	89.21366	90.51515
2017-01-18	35	0	75	0	100	0	100	0	0	1	0	1	0	1	0	1	0	1	0	1	0	1	0	1	100	0	87.5	0	88.66529	93.55031
2017-01-19	35	0	75	0	100	0	100	0	0	1	0	1	0	1	0	1	0	1	0	1	0	1	0	1	100	0	87.5	0	88.2924	95.61421
2017-01-20	35	0	75	0	100	0	100	0	0	1	0	1	0	1	0	1	0	1	0	1	0	1	0	1	100	0	87.5	0	88.03883	97.01766
2017-01-21	35	0	50	0	100	0	100	0	0	1	0	1	0	1	0	1	0	1	0	1	0	1	0	1	100	0	75	0	83.86641	97.97201
2017-01-22	35	0	0	1	100	0	100	0	0	1	0	1	0	1	0	1	0	1	0	1	0	1	0	1	100	0	100	0	89.02916	98.62096
2017-01-23	35	0	50	0	100	0	100	0	0	1	0	1	0	1	0	1	0	1	0	1	0	1	0	1	100	0	75	0	84.53983	99.06226
2017-01-24	35	0	75	0	100	0	100	0	0	1	0	1	0	1	0	1	0	1	0	1	0	1	0	1	100	0	87.5	0	85.48708	99.36234
2017-01-25	35	0	50	0	100	0	100	0	0	1	0	1	0	1	0	1	0	1	0	1	0	1	0	1	100	0	75	0	82.13122	99.56639
2017-01-26	35	0	50	0	100	0	100	0	0	1	0	1	0	1	0	1	0	1	0	1	0	1	0	1	100	0	75	0	79.84923	99.70515
2017-01-27	35	0	50	0	100	0	100	0	0	1	0	1	0	1	0	1	0	1	0	1	0	1	0	1	100	0	75	0	78.29747	99.7995
2017-01-28	35	0	50	0	100	0	100	0	0	1	0	1	0	1	0	1	0	1	0	1	0	1	0	1	100	0	75	0	77.24228	99.86366
2017-01-29	35	0	75	0	100	0	100	0	0	1	0	1	0	1	0	1	0	1	0	1	0	1	0	1	100	0	87.5	0	80.52475	99.90729
2017-01-30	35	0	75	0	100	0	100	0	0	1	0	1	0	1	0	1	0	1	0	1	0	1	0	1	100	0	87.5	0	82.75684	99.93696
2017-01-31	35	0	75	0	100	0	100	0	0	1	0	1	0	1	0	1	0	1	0	1	0	1	0	1	100	0	87.5	0	84.27465	99.95713
2017-02-01	35	0	25	0	0	1	100	0	0	1	0	1	0	1	0	1	0	1	0	1	0	1	0	1	100	0	25	0	65.30676	99.97085
2017-02-02	35	0	50	0	100	0	100	0	0	1	0	1	0	1	0	1	0	1	0	1	0	1	0	1	100	0	75	0	68.4086	99.98018
2017-02-03	35	0	75	0	100	0	100	0	0	1	0	1	0	1	0	1	0	1	0	1	0	1	0	1	100	0	87.5	0	74.51785	99.98652
2017-02-04	35	0	75	0	100	0	100	0	0	1	0	1	0	1	0	1	0	1	0	1	0	1	0	1	100	0	87.5	0	78.67214	99.99084
2017-02-05	35	0	100	0	100	0	100	0	0	1	0	1	0	1	0	1	0	1	0	1	0	1	0	1	100	0	100	0	85.49706	99.99377
2017-02-06	35	0	75	0	100	0	100	0	0	1	0	1	0	1	0	1	0	1	0	1	0	1	0	1	100	0	87.5	0	86.138	99.99577
2017-02-07	35	0	100	0	100	0	100	0	0	1	0	1	0	1	0	1	0	1	0	1	0	1	0	1	100	0	100	0	90.57384	99.99712
2017-02-08	35	0	75	0	100	0	100	0	0	1	0	1	0	1	0	1	0	1	0	1	0	1	0	1	100	0	87.5	0	89.59021	99.99805
2017-02-09	35	0	50	0	100	0	100	0	0	1	0	1	0	1	0	1	0	1	0	1	0	1	0	1	100	0	75	0	84.92134	99.99867
2017-02-10	35	0	75	0	100	0	100	0	0	1	0	1	0	1	0	1	0	1	0	1	0	1	0	1	100	0	87.5	0	85.74651	99.9991
2017-02-11	35	0	75	0	100	0	100	0	0	1	0	1	0	1	0	1	0	1	0	1	0	1	0	1	100	0	87.5	0	86.30763	99.99939
2017-02-12	35	0	75	0	100	0	0	1	0	1	0	1	0	1	0	1	0	1	0	1	0	1	0	1	0	1	87.5	0	86.68919	89.33292
2017-02-13	35	0	75	0	100	0	100	0	0	1	0	1	0	1	0	1	0	1	0	1	0	1	0	1	100	0	87.5	0	86.94865	92.74638
2017-02-14	35	0	75	0	100	0	100	0	0	1	0	1	0	1	0	1	0	1	0	1	0	1	0	1	100	0	87.5	0	87.12508	95.06754
2017-02-15	35	0	75	0	100	0	100	0	0	1	0	1	0	1	0	1	0	1	0	1	0	1	0	1	100	0	87.5	0	87.24506	96.64593
2017-02-16	35	0	75	0	100	0	100	0	0	1	0	1	0	1	0	1	0	1	0	1	0	1	0	1	100	0	87.5	0	87.32664	97.71923
2017-02-17	35	0	75	0	100	0	100	0	0	1	0	1	0	1	0	1	0	1	0	1	0	1	0	1	100	0	87.5	0	87.38211	98.44907
2017-02-18	35	0	50	0	100	0	100	0	0	1	0	1	0	1	0	1	0	1	0	1	0	1	0	1	100	0	75	0	83.41983	98.94537
2017-02-19	35	0	75	0	100	0	100	0	0	1	0	1	0	1	0	1	0	1	0	1	0	1	0	1	100	0	87.5	0	84.72549	99.28285
2017-02-20	35	0	75	0	100	0	100	0	0	1	0	1	0	1	0	1	0	1	0	1	0	1	0	1	100	0	87.5	0	85.61333	99.51234
2017-02-21	35	0	100	0	100	0	100	0	0	1	0	1	0	1	0	1	0	1	0	1	0	1	0	1	100	0	100	0	90.21706	99.66839
2017-02-22	35	0	0	1	0	1	100	0	0	1	0	1	0	1	0	1	0	1	0	1	0	1	0	1	100	0	0	1	82.68094	99.77451
2017-02-23	35	0	75	0	100	0	100	0	0	1	0	1	0	1	0	1	0	1	0	1	0	1	0	1	100	0	87.5	0	84.22304	99.84666
2017-02-24	35	0	75	0	100	0	100	0	0	1	0	1	0	1	0	1	0	1	0	1	0	1	0	1	100	0	87.5	0	85.27167	99.89573
2017-02-25	35	0	100	0	100	0	100	0	0	1	0	1	0	1	0	1	0	1	0	1	0	1	0	1	100	0	100	0	89.98473	99.9291
2017-02-26	35	0	100	0	100	0	100	0	0	1	0	1	0	1	0	1	0	1	0	1	0	1	0	1	100	0	100	0	93.18962	99.95179
2017-02-27	35	0	100	0	100	0	100	0	0	1	0	1	0	1	0	1	0	1	0	1	0	1	0	1	100	0	100	0	95.36894	99.96722
2017-02-28	35	0	100	0	100	0	0	1	0	1	0	1	0	1	0	1	0	1	0	1	0	1	0	1	0	1	100	0	96.85088	89.31104
2017-03-01	35	0	100	0	100	0	100	0	0	1	0	1	0	1	0	1	0	1	0	1	0	1	0	1	100	0	100	0	97.8586	92.73151
2017-03-02	35	0	50	0	100	0	100	0	0	1	0	1	0	1	0	1	0	1	0	1	0	1	0	1	100	0	75	0	90.54385	95.05743
2017-03-03	35	0	50	0	100	0	100	0	0	1	0	1	0	1	0	1	0	1	0	1	0	1	0	1	100	0	75	0	85.56982	96.63905
2017-03-04	35	0	75	0	100	0	100	0	0	1	0	1	0	1	0	1	0	1	0	1	0	1	0	1	100	0	87.5	0	86.18748	97.71455
2017-03-05	35	0	50	0	100	0	100	0	0	1	0	1	0	1	0	1	0	1	0	1	0	1	0	1	100	0	75	0	82.60749	98.4459
2017-03-06	35	0	50	0	100	0	100	0	0	1	0	1	0	1	0	1	0	1	0	1	0	1	0	1	100	0	75	0	80.1731	98.94321
2017-03-07	35	0	0	1	0	1	100	0	0	1	0	1	0	1	0	1	0	1	0	1	0	1	0	1	100	0	0	1	70.5177	99.28139
2017-03-08	35	0	50	0	100	0	0	1	0	1	0	1	0	1	0	1	0	1	0	1	0	1	0	1	0	1	75	0	71.95204	88.84468
2017-03-09	35	1	0	1	0	1	100	0	0	1	0	1	0	1	0	1	0	1	0	1	0	1	0	1	100	0	0	1	64.92738	92.41438
2017-03-10	35	0	0	1	100	0	0	1	0	1	0	1	0	1	0	1	0	1	0	1	0	1	0	1	0	1	100	0	76.15062	84.17511
2017-03-11	35	0	0	1	0	1	0	1	0	1	0	1	0	1	0	1	0	1	0	1	0	1	0	1	0	1	0	1	73.11575	67.90574
2016-04-06	36	0	50	0	100	0	100	0	0	1	0	1	0	1	0	1	0	1	0	1	0	1	0	1	100	0	75	0	75	100
2016-04-07	36	0	50	0	100	0	100	0	0	1	0	1	0	1	0	1	0	1	0	1	0	1	0	1	100	0	75	0	75	100
2016-04-08	36	0	50	0	75	0	75	0	0	1	0	1	0	1	0	1	0	1	0	1	0	1	0	1	75	0	62.5	0	71	92
2016-04-09	36	0	75	0	75	0	50	0	0	1	0	1	0	1	0	1	0	1	0	1	0	1	0	1	50	0	75	0	72.28	78.56
2016-04-10	36	0	75	0	75	0	100	0	0	1	0	1	0	1	0	1	0	1	0	1	0	1	0	1	100	0	75	0	73.1504	85.4208
2016-04-11	36	0	75	0	100	0	100	0	0	1	0	1	0	1	0	1	0	1	0	1	0	1	0	1	100	0	87.5	0	77.74227	90.08614
2016-04-12	36	0	75	0	75	0	75	0	0	1	0	1	0	1	0	1	0	1	0	1	0	1	0	1	75	0	75	0	76.86475	85.25858
2016-04-13	36	0	75	0	100	0	100	0	0	1	0	1	0	1	0	1	0	1	0	1	0	1	0	1	100	0	87.5	0	80.26803	89.97583
2016-04-14	36	0	50	0	75	0	75	0	0	1	0	1	0	1	0	1	0	1	0	1	0	1	0	1	75	0	62.5	0	74.58226	85.18356
2016-04-15	36	0	50	0	75	0	75	0	0	1	0	1	0	1	0	1	0	1	0	1	0	1	0	1	75	0	62.5	0	70.71594	81.92482
2016-04-16	36	0	75	0	100	0	75	0	0	1	0	1	0	1	0	1	0	1	0	1	0	1	0	1	75	0	87.5	0	76.08684	79.70888
2016-04-17	36	0	0	1	0	1	100	0	0	1	0	1	0	1	0	1	0	1	0	1	0	1	0	1	100	0	0	1	70.40572	86.20204
2016-04-18	36	1	50	0	0	1	0	1	0	1	0	1	0	1	0	1	0	1	0	1	0	1	0	1	0	1	50	0	63.87589	79.95072
2016-04-19	36	0	0	1	0	1	100	0	0	1	0	1	0	1	0	1	0	1	0	1	0	1	0	1	100	0	0	1	54.10227	86.36649
2016-04-20	36	0	50	0	0	1	100	0	0	1	0	1	0	1	0	1	0	1	0	1	0	1	0	1	100	0	50	0	52.78955	90.72922
2016-04-21	36	0	50	0	50	0	100	0	0	1	0	1	0	1	0	1	0	1	0	1	0	1	0	1	100	0	50	0	51.89689	93.69587
2016-04-22	36	0	50	0	75	0	75	0	0	1	0	1	0	1	0	1	0	1	0	1	0	1	0	1	75	0	62.5	0	55.28989	87.7132
2016-04-23	36	0	50	0	75	0	75	0	0	1	0	1	0	1	0	1	0	1	0	1	0	1	0	1	75	0	62.5	0	57.59712	83.64497
2016-04-24	36	0	0	1	50	0	100	0	0	1	0	1	0	1	0	1	0	1	0	1	0	1	0	1	100	0	50	0	55.16604	88.87859
2016-04-25	36	0	75	0	75	0	100	0	0	1	0	1	0	1	0	1	0	1	0	1	0	1	0	1	100	0	75	0	61.51291	92.43744
2016-04-26	36	0	50	0	75	0	100	0	0	1	0	1	0	1	0	1	0	1	0	1	0	1	0	1	100	0	62.5	0	61.82878	94.85746
2016-04-27	36	0	50	0	0	1	100	0	0	1	0	1	0	1	0	1	0	1	0	1	0	1	0	1	100	0	50	0	58.04357	96.50307
2016-04-28	36	0	0	1	0	1	100	0	0	1	0	1	0	1	0	1	0	1	0	1	0	1	0	1	100	0	0	1	50.13629	97.62209
2016-04-29	36	0	0	1	0	1	75	0	0	1	0	1	0	1	0	1	0	1	0	1	0	1	0	1	75	0	0	1	39.42601	90.38303
2016-04-30	36	0	50	0	100	0	75	0	0	1	0	1	0	1	0	1	0	1	0	1	0	1	0	1	75	0	75	0	50.80968	85.46046
2016-05-01	36	0	50	0	75	0	100	0	0	1	0	1	0	1	0	1	0	1	0	1	0	1	0	1	100	0	62.5	0	54.55059	90.11311
2016-05-02	36	0	75	0	100	0	100	0	0	1	0	1	0	1	0	1	0	1	0	1	0	1	0	1	100	0	87.5	0	65.0944	93.27692
2016-05-03	36	0	100	0	75	0	75	0	0	1	0	1	0	1	0	1	0	1	0	1	0	1	0	1	75	0	87.5	0	72.26419	87.4283
2016-05-04	36	0	0	1	75	0	100	0	0	1	0	1	0	1	0	1	0	1	0	1	0	1	0	1	100	0	75	0	73.13965	91.45125
2016-05-05	36	0	0	1	0	1	0	1	0	1	0	1	0	1	0	1	0	1	0	1	0	1	0	1	0	1	0	1	65.73496	83.52018
2016-05-06	36	0	75	0	75	0	50	0	0	1	0	1	0	1	0	1	0	1	0	1	0	1	0	1	50	0	75	0	68.69978	72.79372
2016-05-07	36	0	0	1	75	0	75	0	0	1	0	1	0	1	0	1	0	1	0	1	0	1	0	1	75	0	75	0	70.71585	73.49973
2016-05-08	36	0	25	0	75	0	0	1	0	1	0	1	0	1	0	1	0	1	0	1	0	1	0	1	0	1	50	0	64.08678	65.97982
2016-05-09	36	0	50	0	75	0	75	0	0	1	0	1	0	1	0	1	0	1	0	1	0	1	0	1	75	0	62.5	0	63.57901	68.86628
2016-05-10	36	0	50	0	0	1	75	0	0	1	0	1	0	1	0	1	0	1	0	1	0	1	0	1	75	0	50	0	59.23373	70.82907
2016-05-11	36	0	0	1	100	0	50	0	0	1	0	1	0	1	0	1	0	1	0	1	0	1	0	1	50	0	100	0	72.27893	64.16377
2016-05-12	36	0	50	0	100	0	0	1	0	1	0	1	0	1	0	1	0	1	0	1	0	1	0	1	0	1	75	0	73.14967	54.29803
2016-05-13	36	0	0	1	0	1	0	1	0	1	0	1	0	1	0	1	0	1	0	1	0	1	0	1	0	1	0	1	65.74178	42.256
2016-05-14	36	0	50	0	75	0	75	0	0	1	0	1	0	1	0	1	0	1	0	1	0	1	0	1	75	0	62.5	0	64.70441	52.73408
2016-05-15	36	0	0	1	0	1	75	0	0	1	0	1	0	1	0	1	0	1	0	1	0	1	0	1	75	0	0	1	57.33233	59.85917
2016-05-16	36	0	0	1	100	0	75	0	0	1	0	1	0	1	0	1	0	1	0	1	0	1	0	1	75	0	100	0	70.98598	64.70424
2016-05-17	36	0	100	0	75	0	0	1	0	1	0	1	0	1	0	1	0	1	0	1	0	1	0	1	0	1	87.5	0	76.27047	59.99888
2016-05-18	36	1	0	1	0	1	0	1	0	1	0	1	0	1	0	1	0	1	0	1	0	1	0	1	0	1	0	1	70.53058	48.79924
2016-05-19	36	0	50	0	0	1	0	1	0	1	0	1	0	1	0	1	0	1	0	1	0	1	0	1	0	1	50	0	63.96079	33.18348
2016-05-20	36	0	0	1	0	1	0	1	0	1	0	1	0	1	0	1	0	1	0	1	0	1	0	1	0	1	0	1	54.16	22.56477
2016-05-21	36	0	25	0	0	1	0	1	0	1	0	1	0	1	0	1	0	1	0	1	0	1	0	1	0	1	25	0	44.8288	15.34404
2016-05-22	36	0	0	1	0	1	0	1	0	1	0	1	0	1	0	1	0	1	0	1	0	1	0	1	0	1	0	1	35.81692	10.43395
2016-05-23	36	0	0	1	0	1	0	1	0	1	0	1	0	1	0	1	0	1	0	1	0	1	0	1	0	1	0	1	27.02217	7.095084
2016-05-24	36	0	0	1	0	1	0	1	0	1	0	1	0	1	0	1	0	1	0	1	0	1	0	1	0	1	0	1	18.37508	4.824657
2016-05-25	36	0	0	1	0	1	0	1	0	1	0	1	0	1	0	1	0	1	0	1	0	1	0	1	0	1	0	1	12.49505	3.280767
2016-05-26	36	0	50	0	0	1	0	1	0	1	0	1	0	1	0	1	0	1	0	1	0	1	0	1	0	1	50	0	24.49664	2.230922
2016-05-27	36	0	50	0	0	1	75	0	0	1	0	1	0	1	0	1	0	1	0	1	0	1	0	1	75	0	50	0	32.65771	25.51703
2016-05-28	36	0	75	0	0	1	0	1	0	1	0	1	0	1	0	1	0	1	0	1	0	1	0	1	0	1	75	0	46.20724	33.35158
2016-05-29	36	1	0	1	0	1	0	1	0	1	0	1	0	1	0	1	0	1	0	1	0	1	0	1	0	1	0	1	47.42093	30.67907
2016-05-30	36	0	0	1	0	1	0	1	0	1	0	1	0	1	0	1	0	1	0	1	0	1	0	1	0	1	0	1	40.24623	20.86177
2016-05-31	36	0	0	1	0	1	0	1	0	1	0	1	0	1	0	1	0	1	0	1	0	1	0	1	0	1	0	1	27.36744	14.186
2016-05-25	46	0	50	0	0	1	75	0	0	1	0	1	0	1	0	1	0	1	0	1	0	1	0	1	75	0	50	0	50	75
2016-05-26	46	0	0	1	0	1	0	1	0	1	0	1	0	1	0	1	0	1	0	1	0	1	0	1	0	1	0	1	44.66666	67
2016-05-27	46	0	0	1	0	1	0	1	0	1	0	1	0	1	0	1	0	1	0	1	0	1	0	1	0	1	0	1	35.70667	53.56
2016-05-28	46	0	0	1	0	1	0	1	0	1	0	1	0	1	0	1	0	1	0	1	0	1	0	1	0	1	0	1	24.28053	36.4208
2016-05-29	46	0	0	1	0	1	0	1	0	1	0	1	0	1	0	1	0	1	0	1	0	1	0	1	0	1	0	1	16.51076	24.76615
2016-03-18	50	0	50	0	75	0	100	0	0	1	0	1	0	1	0	1	0	1	0	1	0	1	0	1	100	0	62.5	0	80.74666	100
2016-03-19	50	0	100	0	75	0	100	0	0	1	0	1	0	1	0	1	0	1	0	1	0	1	0	1	100	0	87.5	0	82.90773	100
2016-03-20	50	0	0	1	100	0	100	0	0	1	0	1	0	1	0	1	0	1	0	1	0	1	0	1	100	0	100	0	88.37726	100
2016-03-21	50	0	100	0	100	0	100	0	0	1	0	1	0	1	0	1	0	1	0	1	0	1	0	1	100	0	100	0	92.09653	100
2016-03-22	50	0	100	0	100	0	100	0	0	1	0	1	0	1	0	1	0	1	0	1	0	1	0	1	100	0	100	0	94.62564	100
2016-03-23	50	0	100	0	75	0	100	0	0	1	0	1	0	1	0	1	0	1	0	1	0	1	0	1	100	0	87.5	0	92.34544	100
2016-03-24	50	0	100	0	75	0	50	0	0	1	0	1	0	1	0	1	0	1	0	1	0	1	0	1	50	0	87.5	0	90.7949	84
2016-03-25	50	0	100	0	100	0	75	0	0	1	0	1	0	1	0	1	0	1	0	1	0	1	0	1	75	0	100	0	93.74053	81.12
2016-03-26	50	0	100	0	100	0	100	0	0	1	0	1	0	1	0	1	0	1	0	1	0	1	0	1	100	0	100	0	95.74356	87.1616
2016-03-27	50	0	100	0	75	0	75	0	0	1	0	1	0	1	0	1	0	1	0	1	0	1	0	1	75	0	87.5	0	93.10562	83.26988
2016-03-28	50	0	75	0	100	0	100	0	0	1	0	1	0	1	0	1	0	1	0	1	0	1	0	1	100	0	87.5	0	91.31183	88.62352
2016-03-29	50	0	100	0	75	0	100	0	0	1	0	1	0	1	0	1	0	1	0	1	0	1	0	1	100	0	87.5	0	90.09204	92.26399
2016-03-30	50	0	100	0	50	0	100	0	0	1	0	1	0	1	0	1	0	1	0	1	0	1	0	1	100	0	75	0	85.26259	94.73952
2016-03-31	50	0	100	0	100	0	100	0	0	1	0	1	0	1	0	1	0	1	0	1	0	1	0	1	100	0	100	0	89.97856	96.42287
2016-04-01	50	0	100	0	75	0	75	0	0	1	0	1	0	1	0	1	0	1	0	1	0	1	0	1	75	0	87.5	0	89.18542	89.56756
2016-04-02	50	0	100	0	75	0	100	0	0	1	0	1	0	1	0	1	0	1	0	1	0	1	0	1	100	0	87.5	0	88.64609	92.90594
2016-04-03	50	0	100	0	75	0	75	0	0	1	0	1	0	1	0	1	0	1	0	1	0	1	0	1	75	0	87.5	0	88.27934	87.17604
2016-04-04	50	0	100	0	75	0	75	0	0	1	0	1	0	1	0	1	0	1	0	1	0	1	0	1	75	0	87.5	0	88.02995	83.27971
2016-04-05	50	0	50	0	75	0	50	0	0	1	0	1	0	1	0	1	0	1	0	1	0	1	0	1	50	0	62.5	0	79.86037	72.6302
2016-04-06	50	0	0	1	100	0	100	0	0	1	0	1	0	1	0	1	0	1	0	1	0	1	0	1	100	0	100	0	86.30505	81.38853
2016-04-07	50	0	0	1	75	0	75	0	0	1	0	1	0	1	0	1	0	1	0	1	0	1	0	1	75	0	75	0	82.68744	79.34421
2016-04-08	50	0	100	0	75	0	75	0	0	1	0	1	0	1	0	1	0	1	0	1	0	1	0	1	75	0	87.5	0	84.22746	77.95406
2016-04-09	50	0	75	0	75	0	75	0	0	1	0	1	0	1	0	1	0	1	0	1	0	1	0	1	75	0	75	0	81.27467	77.00876
2016-04-10	50	0	100	0	0	1	75	0	0	1	0	1	0	1	0	1	0	1	0	1	0	1	0	1	75	0	100	0	87.26678	76.36595
2016-04-11	50	0	100	0	100	0	100	0	0	1	0	1	0	1	0	1	0	1	0	1	0	1	0	1	100	0	100	0	91.34141	83.92885
2016-04-12	50	0	100	0	75	0	75	0	0	1	0	1	0	1	0	1	0	1	0	1	0	1	0	1	75	0	87.5	0	90.11216	81.07162
2016-04-13	50	0	100	0	75	0	75	0	0	1	0	1	0	1	0	1	0	1	0	1	0	1	0	1	75	0	87.5	0	89.27627	79.1287
2016-04-14	50	0	75	0	75	0	75	0	0	1	0	1	0	1	0	1	0	1	0	1	0	1	0	1	75	0	75	0	84.70786	77.80752
2016-04-15	50	0	75	0	0	1	50	0	0	1	0	1	0	1	0	1	0	1	0	1	0	1	0	1	50	0	75	0	81.60135	68.90911
2016-04-16	50	0	50	0	75	0	75	0	0	1	0	1	0	1	0	1	0	1	0	1	0	1	0	1	75	0	62.5	0	75.48892	70.8582
2016-04-17	50	0	100	0	75	0	75	0	0	1	0	1	0	1	0	1	0	1	0	1	0	1	0	1	75	0	87.5	0	79.33247	72.18358
2016-04-18	50	0	100	0	75	0	0	1	0	1	0	1	0	1	0	1	0	1	0	1	0	1	0	1	0	1	87.5	0	81.94608	65.08483
2016-04-19	50	0	75	0	75	0	75	0	0	1	0	1	0	1	0	1	0	1	0	1	0	1	0	1	75	0	75	0	79.72333	68.25769
2016-04-20	50	0	75	0	75	0	75	0	0	1	0	1	0	1	0	1	0	1	0	1	0	1	0	1	75	0	75	0	78.21187	70.41523
2016-04-21	50	1	100	0	75	0	75	0	0	1	0	1	0	1	0	1	0	1	0	1	0	1	0	1	75	0	87.5	0	81.18407	71.88235
2016-04-22	50	0	75	0	0	1	75	0	0	1	0	1	0	1	0	1	0	1	0	1	0	1	0	1	75	0	75	0	79.20517	72.88
2016-04-23	50	0	100	0	75	0	75	0	0	1	0	1	0	1	0	1	0	1	0	1	0	1	0	1	75	0	87.5	0	81.85951	73.5584
2016-04-24	50	0	100	0	100	0	75	0	0	1	0	1	0	1	0	1	0	1	0	1	0	1	0	1	75	0	100	0	87.66447	74.01971
2016-04-25	50	0	100	0	75	0	75	0	0	1	0	1	0	1	0	1	0	1	0	1	0	1	0	1	75	0	87.5	0	87.61185	74.3334
2016-04-26	50	0	75	0	75	0	75	0	0	1	0	1	0	1	0	1	0	1	0	1	0	1	0	1	75	0	75	0	83.57606	74.54671
2016-04-27	50	0	100	0	75	0	75	0	0	1	0	1	0	1	0	1	0	1	0	1	0	1	0	1	75	0	87.5	0	84.83172	74.69176
2016-04-28	50	0	75	0	75	0	75	0	0	1	0	1	0	1	0	1	0	1	0	1	0	1	0	1	75	0	75	0	81.68557	74.79041
2016-04-29	50	0	75	0	75	0	75	0	0	1	0	1	0	1	0	1	0	1	0	1	0	1	0	1	75	0	75	0	79.54619	74.85748
2016-04-30	50	1	75	0	75	0	75	0	0	1	0	1	0	1	0	1	0	1	0	1	0	1	0	1	75	0	75	0	78.09141	74.90308
2016-05-01	50	0	75	0	75	0	0	1	0	1	0	1	0	1	0	1	0	1	0	1	0	1	0	1	0	1	75	0	77.10216	66.9341
2016-05-02	50	0	0	1	0	1	0	1	0	1	0	1	0	1	0	1	0	1	0	1	0	1	0	1	0	1	0	1	68.42947	53.51519
2016-05-03	50	0	0	1	0	1	0	1	0	1	0	1	0	1	0	1	0	1	0	1	0	1	0	1	0	1	0	1	54.53204	36.39033
2016-05-04	50	0	0	1	0	1	0	1	0	1	0	1	0	1	0	1	0	1	0	1	0	1	0	1	0	1	0	1	37.08178	24.74542
2016-05-05	50	0	0	1	0	1	0	1	0	1	0	1	0	1	0	1	0	1	0	1	0	1	0	1	0	1	0	1	25.21561	16.82689
2016-05-06	50	0	0	1	0	1	0	1	0	1	0	1	0	1	0	1	0	1	0	1	0	1	0	1	0	1	0	1	17.14662	11.44228
2016-05-07	50	0	0	1	0	1	0	1	0	1	0	1	0	1	0	1	0	1	0	1	0	1	0	1	0	1	0	1	11.6597	7.780753
2016-05-08	50	0	0	1	0	1	0	1	0	1	0	1	0	1	0	1	0	1	0	1	0	1	0	1	0	1	0	1	7.928596	5.290912
2016-05-09	50	0	0	1	0	1	0	1	0	1	0	1	0	1	0	1	0	1	0	1	0	1	0	1	0	1	0	1	5.391445	3.59782
2016-05-10	50	0	0	1	0	1	0	1	0	1	0	1	0	1	0	1	0	1	0	1	0	1	0	1	0	1	0	1	3.666183	2.446518
2016-05-11	50	0	0	1	0	1	0	1	0	1	0	1	0	1	0	1	0	1	0	1	0	1	0	1	0	1	0	1	2.493004	1.663632
2016-05-12	50	0	0	1	0	1	0	1	0	1	0	1	0	1	0	1	0	1	0	1	0	1	0	1	0	1	0	1	1.695243	1.13127
2016-05-13	50	0	0	1	0	1	75	0	0	1	0	1	0	1	0	1	0	1	0	1	0	1	0	1	75	0	0	1	1.152765	24.76926
2016-05-14	50	0	75	0	75	0	75	0	0	1	0	1	0	1	0	1	0	1	0	1	0	1	0	1	75	0	75	0	24.78388	40.8431
2016-05-15	50	0	75	0	75	0	75	0	0	1	0	1	0	1	0	1	0	1	0	1	0	1	0	1	75	0	75	0	40.85304	51.77331
2016-05-16	50	0	75	0	75	0	0	1	0	1	0	1	0	1	0	1	0	1	0	1	0	1	0	1	0	1	75	0	51.78007	51.20585
2016-05-17	50	0	75	0	75	0	75	0	0	1	0	1	0	1	0	1	0	1	0	1	0	1	0	1	75	0	75	0	59.21045	58.81998
2016-05-18	50	0	75	0	75	0	75	0	0	1	0	1	0	1	0	1	0	1	0	1	0	1	0	1	75	0	75	0	64.26311	63.99759
2016-05-19	50	0	75	0	75	0	75	0	0	1	0	1	0	1	0	1	0	1	0	1	0	1	0	1	75	0	75	0	67.69891	67.51836
2016-05-20	50	0	0	1	0	1	75	0	0	1	0	1	0	1	0	1	0	1	0	1	0	1	0	1	75	0	0	1	62.03526	69.91248
2016-05-21	50	0	75	0	75	0	75	0	0	1	0	1	0	1	0	1	0	1	0	1	0	1	0	1	75	0	75	0	66.18398	71.54049
2016-05-22	50	0	75	0	75	0	75	0	0	1	0	1	0	1	0	1	0	1	0	1	0	1	0	1	75	0	75	0	69.0051	72.64754
2016-05-23	50	0	75	0	75	0	75	0	0	1	0	1	0	1	0	1	0	1	0	1	0	1	0	1	75	0	75	0	70.92347	73.40033
2016-05-24	50	0	75	0	75	0	75	0	0	1	0	1	0	1	0	1	0	1	0	1	0	1	0	1	75	0	75	0	72.22796	73.91222
2016-05-25	50	0	75	0	75	0	75	0	0	1	0	1	0	1	0	1	0	1	0	1	0	1	0	1	75	0	75	0	73.11501	74.26031
2016-05-26	50	0	75	0	75	0	75	0	0	1	0	1	0	1	0	1	0	1	0	1	0	1	0	1	75	0	75	0	73.71821	74.49701
2016-05-27	50	0	75	0	75	0	75	0	0	1	0	1	0	1	0	1	0	1	0	1	0	1	0	1	75	0	75	0	74.12839	74.65797
2016-05-28	50	0	75	0	75	0	75	0	0	1	0	1	0	1	0	1	0	1	0	1	0	1	0	1	75	0	75	0	74.4073	74.76742
2016-05-29	50	0	75	0	75	0	75	0	0	1	0	1	0	1	0	1	0	1	0	1	0	1	0	1	75	0	75	0	74.59697	74.84184
2016-05-30	50	0	75	0	75	0	75	0	0	1	0	1	0	1	0	1	0	1	0	1	0	1	0	1	75	0	75	0	74.72594	74.89246
2016-05-31	50	0	75	0	75	0	75	0	0	1	0	1	0	1	0	1	0	1	0	1	0	1	0	1	75	0	75	0	74.81364	74.92687
2016-06-01	50	0	75	0	75	0	75	0	0	1	0	1	0	1	0	1	0	1	0	1	0	1	0	1	75	0	75	0	74.87328	74.95027
2016-06-02	50	0	75	0	75	0	75	0	0	1	0	1	0	1	0	1	0	1	0	1	0	1	0	1	75	0	75	0	74.91383	74.96619
2016-06-03	50	0	75	0	75	0	75	0	0	1	0	1	0	1	0	1	0	1	0	1	0	1	0	1	75	0	75	0	74.94141	74.97701
2016-06-04	50	0	75	0	75	0	75	0	0	1	0	1	0	1	0	1	0	1	0	1	0	1	0	1	75	0	75	0	74.96016	74.98436
2016-06-05	50	0	75	0	75	0	75	0	0	1	0	1	0	1	0	1	0	1	0	1	0	1	0	1	75	0	75	0	74.97291	74.98936
2016-06-06	50	0	75	0	75	0	75	0	0	1	0	1	0	1	0	1	0	1	0	1	0	1	0	1	75	0	75	0	74.98158	74.99277
2016-06-07	50	0	75	0	75	0	75	0	0	1	0	1	0	1	0	1	0	1	0	1	0	1	0	1	75	0	75	0	74.98747	74.99509
2016-06-08	50	0	75	0	75	0	75	0	0	1	0	1	0	1	0	1	0	1	0	1	0	1	0	1	75	0	75	0	74.99149	74.99666
2016-06-09	50	0	0	1	75	0	75	0	0	1	0	1	0	1	0	1	0	1	0	1	0	1	0	1	75	0	75	0	74.99421	74.99773
2016-06-10	50	0	75	0	75	0	75	0	0	1	0	1	0	1	0	1	0	1	0	1	0	1	0	1	75	0	75	0	74.99606	74.99846
2016-06-11	50	0	75	0	75	0	75	0	0	1	0	1	0	1	0	1	0	1	0	1	0	1	0	1	75	0	75	0	74.99732	74.99895
2016-06-12	50	0	75	0	75	0	75	0	0	1	0	1	0	1	0	1	0	1	0	1	0	1	0	1	75	0	75	0	74.99818	74.99928
2016-06-13	50	0	75	0	75	0	75	0	0	1	0	1	0	1	0	1	0	1	0	1	0	1	0	1	75	0	75	0	74.99876	74.99951
2016-06-14	50	0	75	0	75	0	75	0	0	1	0	1	0	1	0	1	0	1	0	1	0	1	0	1	75	0	75	0	74.99916	74.99966
2016-06-15	50	0	75	0	75	0	75	0	0	1	0	1	0	1	0	1	0	1	0	1	0	1	0	1	75	0	75	0	74.99944	74.99977
2016-06-16	50	0	75	0	75	0	75	0	0	1	0	1	0	1	0	1	0	1	0	1	0	1	0	1	75	0	75	0	74.99962	74.99985
2016-06-17	50	0	75	0	75	0	0	1	0	1	0	1	0	1	0	1	0	1	0	1	0	1	0	1	0	1	75	0	74.99974	66.99989
2016-06-28	54	0	50	0	0	1	100	0	0	1	0	1	0	1	0	1	0	1	0	1	0	1	0	1	100	0	50	0	50	100
2016-06-29	54	1	50	0	0	1	0	1	0	1	0	1	0	1	0	1	0	1	0	1	0	1	0	1	0	1	50	0	50	89.33333
2016-06-30	54	0	75	0	0	1	0	1	0	1	0	1	0	1	0	1	0	1	0	1	0	1	0	1	0	1	75	0	58	71.41333
2016-07-01	54	0	0	0	0	1	100	0	0	1	0	1	0	1	0	1	0	1	0	1	0	1	0	1	100	0	0	0	39.44	80.56107
2016-07-02	54	0	25	0	0	1	100	0	0	1	0	1	0	1	0	1	0	1	0	1	0	1	0	1	100	0	25	0	34.8192	86.78152
2016-07-03	54	0	0	0	0	1	100	0	0	1	0	1	0	1	0	1	0	1	0	1	0	1	0	1	100	0	0	0	23.67706	91.01144
2016-07-04	54	0	25	0	0	1	50	0	0	1	0	1	0	1	0	1	0	1	0	1	0	1	0	1	50	0	25	0	24.1004	77.88778
2016-07-05	54	0	0	0	0	1	100	0	0	1	0	1	0	1	0	1	0	1	0	1	0	1	0	1	100	0	0	0	16.38827	84.96369
2016-07-06	54	0	100	0	0	1	100	0	0	1	0	1	0	1	0	1	0	1	0	1	0	1	0	1	100	0	100	0	43.14402	89.77531
2016-07-07	54	0	0	0	0	1	100	0	0	1	0	1	0	1	0	1	0	1	0	1	0	1	0	1	100	0	0	0	29.33794	93.04721
2016-07-08	54	0	25	0	0	1	100	0	0	1	0	1	0	1	0	1	0	1	0	1	0	1	0	1	100	0	25	0	27.9498	95.2721
2016-07-09	54	0	25	0	0	1	100	0	0	1	0	1	0	1	0	1	0	1	0	1	0	1	0	1	100	0	25	0	27.00586	96.78503
2016-07-10	54	0	50	0	0	1	0	1	0	1	0	1	0	1	0	1	0	1	0	1	0	1	0	1	0	1	50	0	34.36398	87.14716
2016-07-11	54	0	50	0	0	1	100	0	0	1	0	1	0	1	0	1	0	1	0	1	0	1	0	1	100	0	50	0	39.36751	91.26007
2016-07-12	54	0	50	0	0	1	100	0	0	1	0	1	0	1	0	1	0	1	0	1	0	1	0	1	100	0	50	0	42.76991	94.05685
2016-07-13	54	0	50	0	0	1	0	1	0	1	0	1	0	1	0	1	0	1	0	1	0	1	0	1	0	1	50	0	45.08353	85.29199
2016-07-14	54	0	50	0	0	1	75	0	0	1	0	1	0	1	0	1	0	1	0	1	0	1	0	1	75	0	50	0	46.6568	81.99855
2016-07-15	54	0	50	0	0	1	100	0	0	1	0	1	0	1	0	1	0	1	0	1	0	1	0	1	100	0	50	0	47.72663	87.75902
2016-07-16	54	0	25	0	0	1	100	0	0	1	0	1	0	1	0	1	0	1	0	1	0	1	0	1	100	0	25	0	40.45411	91.67613
2016-07-17	54	0	50	0	0	1	100	0	0	1	0	1	0	1	0	1	0	1	0	1	0	1	0	1	100	0	50	0	43.50879	94.33977
2016-07-18	54	1	50	0	0	1	0	1	0	1	0	1	0	1	0	1	0	1	0	1	0	1	0	1	0	1	50	0	45.58598	85.48438
2016-07-19	54	0	0	1	0	1	0	1	0	1	0	1	0	1	0	1	0	1	0	1	0	1	0	1	0	1	0	1	41.66513	68.79604
2016-07-20	54	0	0	1	0	1	100	0	0	1	0	1	0	1	0	1	0	1	0	1	0	1	0	1	100	0	0	1	33.66562	78.78131
2016-07-21	54	0	25	0	0	1	75	0	0	1	0	1	0	1	0	1	0	1	0	1	0	1	0	1	75	0	25	0	30.89262	77.57129
2016-07-22	54	1	0	1	0	1	0	1	0	1	0	1	0	1	0	1	0	1	0	1	0	1	0	1	0	1	0	1	26.34032	68.74847
2016-07-23	54	0	0	1	0	1	0	1	0	1	0	1	0	1	0	1	0	1	0	1	0	1	0	1	0	1	0	1	20.57808	54.74896
2016-07-24	54	0	0	1	0	1	0	1	0	1	0	1	0	1	0	1	0	1	0	1	0	1	0	1	0	1	0	1	13.9931	37.22929
2016-07-25	54	0	0	1	0	1	100	0	0	1	0	1	0	1	0	1	0	1	0	1	0	1	0	1	100	0	0	1	9.515305	57.31592
2016-07-26	54	0	0	1	0	1	0	1	0	1	0	1	0	1	0	1	0	1	0	1	0	1	0	1	0	1	0	1	6.470407	60.30816
2016-07-27	54	0	0	1	0	1	0	1	0	1	0	1	0	1	0	1	0	1	0	1	0	1	0	1	0	1	0	1	4.399877	51.67621
2016-07-28	54	0	0	1	0	1	0	1	0	1	0	1	0	1	0	1	0	1	0	1	0	1	0	1	0	1	0	1	2.991916	35.13982
2016-07-29	54	0	0	1	0	1	0	1	0	1	0	1	0	1	0	1	0	1	0	1	0	1	0	1	0	1	0	1	2.034503	23.89508
2016-07-30	54	0	0	1	0	1	0	1	0	1	0	1	0	1	0	1	0	1	0	1	0	1	0	1	0	1	0	1	1.383462	16.24866
2016-07-31	54	0	0	1	0	1	0	1	0	1	0	1	0	1	0	1	0	1	0	1	0	1	0	1	0	1	0	1	0.9407542	11.04909
2016-08-01	54	0	0	1	0	1	0	1	0	1	0	1	0	1	0	1	0	1	0	1	0	1	0	1	0	1	0	1	0.6397129	7.513378
2016-08-02	54	0	0	1	0	1	0	1	0	1	0	1	0	1	0	1	0	1	0	1	0	1	0	1	0	1	0	1	0.4350048	5.109097
2016-08-03	54	0	0	1	0	1	0	1	0	1	0	1	0	1	0	1	0	1	0	1	0	1	0	1	0	1	0	1	0.2958032	3.474186
2016-08-04	54	0	0	1	0	1	50	0	0	1	0	1	0	1	0	1	0	1	0	1	0	1	0	1	50	0	0	1	0.2011462	18.36245
2016-08-05	54	0	0	0	0	1	100	0	0	1	0	1	0	1	0	1	0	1	0	1	0	1	0	1	100	0	0	0	0.1367794	44.48647
2016-08-06	54	0	50	0	0	1	100	0	0	1	0	1	0	1	0	1	0	1	0	1	0	1	0	1	100	0	50	0	16.09301	62.2508
2016-08-07	54	0	75	0	0	1	100	0	0	1	0	1	0	1	0	1	0	1	0	1	0	1	0	1	100	0	75	0	34.94324	74.33054
2016-08-08	54	0	0	1	0	1	100	0	0	1	0	1	0	1	0	1	0	1	0	1	0	1	0	1	100	0	0	1	39.76141	82.54477
2016-08-09	54	0	50	0	0	1	75	0	0	1	0	1	0	1	0	1	0	1	0	1	0	1	0	1	75	0	50	0	43.03776	80.13045
2016-08-10	54	0	0	0	0	1	50	0	0	1	0	1	0	1	0	1	0	1	0	1	0	1	0	1	50	0	0	0	29.26568	70.48871
2016-08-11	54	0	75	0	0	1	75	0	0	1	0	1	0	1	0	1	0	1	0	1	0	1	0	1	75	0	75	0	43.90066	71.93233
2016-08-12	54	0	75	0	0	1	100	0	0	1	0	1	0	1	0	1	0	1	0	1	0	1	0	1	100	0	75	0	53.85245	80.91399
2016-08-13	54	0	100	0	0	1	0	1	0	1	0	1	0	1	0	1	0	1	0	1	0	1	0	1	0	1	100	0	68.61966	76.35484
2016-08-14	54	0	50	0	0	1	0	1	0	1	0	1	0	1	0	1	0	1	0	1	0	1	0	1	0	1	50	0	62.66137	62.58796
2016-08-15	54	1	50	0	0	1	0	1	0	1	0	1	0	1	0	1	0	1	0	1	0	1	0	1	0	1	50	0	58.60973	42.55981
2016-08-16	54	0	0	1	0	1	0	1	0	1	0	1	0	1	0	1	0	1	0	1	0	1	0	1	0	1	0	1	50.52129	28.94067
2016-08-17	54	0	0	1	0	1	0	1	0	1	0	1	0	1	0	1	0	1	0	1	0	1	0	1	0	1	0	1	39.68781	19.67966
2016-08-18	54	0	0	1	0	1	0	1	0	1	0	1	0	1	0	1	0	1	0	1	0	1	0	1	0	1	0	1	26.98771	13.38217
2016-08-19	54	0	0	1	0	1	0	1	0	1	0	1	0	1	0	1	0	1	0	1	0	1	0	1	0	1	0	1	18.35164	9.099874
2016-08-20	54	0	0	1	0	1	0	1	0	1	0	1	0	1	0	1	0	1	0	1	0	1	0	1	0	1	0	1	12.47912	6.187915
2016-08-21	54	0	0	1	0	1	0	1	0	1	0	1	0	1	0	1	0	1	0	1	0	1	0	1	0	1	0	1	8.485799	4.207782
2016-08-22	54	0	0	1	0	1	0	1	0	1	0	1	0	1	0	1	0	1	0	1	0	1	0	1	0	1	0	1	5.770343	2.861292
2016-08-23	54	0	0	1	0	1	0	1	0	1	0	1	0	1	0	1	0	1	0	1	0	1	0	1	0	1	0	1	3.923833	1.945678
2016-08-24	54	0	0	1	0	1	0	1	0	1	0	1	0	1	0	1	0	1	0	1	0	1	0	1	0	1	0	1	2.668207	1.323061
2016-08-25	54	0	0	1	0	1	0	1	0	1	0	1	0	1	0	1	0	1	0	1	0	1	0	1	0	1	0	1	1.814381	0.8996817
2016-08-26	54	0	0	1	0	1	0	1	0	1	0	1	0	1	0	1	0	1	0	1	0	1	0	1	0	1	0	1	1.233779	0.6117836
2016-08-27	54	0	0	1	0	1	0	1	0	1	0	1	0	1	0	1	0	1	0	1	0	1	0	1	0	1	0	1	0.8389695	0.4160129
2016-08-28	54	0	0	1	0	1	50	0	0	1	0	1	0	1	0	1	0	1	0	1	0	1	0	1	50	0	0	1	0.5704993	16.28289
2016-08-29	54	0	0	1	0	1	0	1	0	1	0	1	0	1	0	1	0	1	0	1	0	1	0	1	0	1	0	1	0.3879395	21.73903
2016-08-30	54	0	50	0	0	1	0	1	0	1	0	1	0	1	0	1	0	1	0	1	0	1	0	1	0	1	50	0	16.2638	20.11587
2016-08-31	54	0	0	1	0	1	0	1	0	1	0	1	0	1	0	1	0	1	0	1	0	1	0	1	0	1	0	1	21.72605	13.67879
2016-09-01	54	0	50	0	0	1	0	1	0	1	0	1	0	1	0	1	0	1	0	1	0	1	0	1	0	1	50	0	30.77372	9.301579
2016-09-02	54	0	75	0	0	1	0	1	0	1	0	1	0	1	0	1	0	1	0	1	0	1	0	1	0	1	75	0	44.92612	6.325074
2016-09-03	54	0	0	1	0	1	0	1	0	1	0	1	0	1	0	1	0	1	0	1	0	1	0	1	0	1	0	1	46.54976	4.301051
2016-09-04	54	1	0	1	0	1	0	1	0	1	0	1	0	1	0	1	0	1	0	1	0	1	0	1	0	1	0	1	39.65384	2.924715
2016-09-05	54	0	0	1	0	1	0	1	0	1	0	1	0	1	0	1	0	1	0	1	0	1	0	1	0	1	0	1	26.96461	1.988806
2016-09-06	54	0	0	1	0	1	0	1	0	1	0	1	0	1	0	1	0	1	0	1	0	1	0	1	0	1	0	1	18.33594	1.352388
2016-09-07	54	0	0	1	0	1	0	1	0	1	0	1	0	1	0	1	0	1	0	1	0	1	0	1	0	1	0	1	12.46844	0.9196239
2016-09-08	54	0	0	1	0	1	0	1	0	1	0	1	0	1	0	1	0	1	0	1	0	1	0	1	0	1	0	1	8.478537	0.6253442
2016-09-09	54	0	0	1	0	1	0	1	0	1	0	1	0	1	0	1	0	1	0	1	0	1	0	1	0	1	0	1	5.765405	0.4252341
2016-09-10	54	0	0	1	0	1	0	1	0	1	0	1	0	1	0	1	0	1	0	1	0	1	0	1	0	1	0	1	3.920475	0.2891592
2016-09-11	54	0	0	1	0	1	0	1	0	1	0	1	0	1	0	1	0	1	0	1	0	1	0	1	0	1	0	1	2.665923	0.1966282
2016-09-12	54	0	0	1	0	1	0	1	0	1	0	1	0	1	0	1	0	1	0	1	0	1	0	1	0	1	0	1	1.812828	0.1337072
2016-09-13	54	0	0	1	0	1	0	1	0	1	0	1	0	1	0	1	0	1	0	1	0	1	0	1	0	1	0	1	1.232723	0.0909209
2016-09-14	54	0	0	1	0	1	0	1	0	1	0	1	0	1	0	1	0	1	0	1	0	1	0	1	0	1	0	1	0.8382517	0.06182621
2016-09-15	54	0	0	1	0	1	0	1	0	1	0	1	0	1	0	1	0	1	0	1	0	1	0	1	0	1	0	1	0.5700111	0.04204183
2016-09-16	54	0	0	1	0	1	0	1	0	1	0	1	0	1	0	1	0	1	0	1	0	1	0	1	0	1	0	1	0.3876076	0.02858844
2016-09-17	54	0	0	1	0	1	0	1	0	1	0	1	0	1	0	1	0	1	0	1	0	1	0	1	0	1	0	1	0.2635731	0.01944014
2016-09-18	54	0	0	1	0	1	0	1	0	1	0	1	0	1	0	1	0	1	0	1	0	1	0	1	0	1	0	1	0.1792297	0.0132193
2016-09-19	54	0	0	1	0	1	0	1	0	1	0	1	0	1	0	1	0	1	0	1	0	1	0	1	0	1	0	1	0.1218762	0.008989122
2016-09-20	54	0	0	1	0	1	0	1	0	1	0	1	0	1	0	1	0	1	0	1	0	1	0	1	0	1	0	1	0.08287583	0.006112603
2016-09-21	54	0	0	1	0	1	0	1	0	1	0	1	0	1	0	1	0	1	0	1	0	1	0	1	0	1	0	1	0.05635557	0.00415657
2016-09-22	54	0	0	1	0	1	0	1	0	1	0	1	0	1	0	1	0	1	0	1	0	1	0	1	0	1	0	1	0.03832179	0.002826468
2016-09-23	54	0	0	1	0	1	0	1	0	1	0	1	0	1	0	1	0	1	0	1	0	1	0	1	0	1	0	1	0.02605882	0.001921998
2016-09-24	54	0	0	1	0	1	0	1	0	1	0	1	0	1	0	1	0	1	0	1	0	1	0	1	0	1	0	1	0.01772	0.001306959
2016-09-25	54	0	0	1	0	1	0	1	0	1	0	1	0	1	0	1	0	1	0	1	0	1	0	1	0	1	0	1	0.0120496	0.0008887319
2016-09-26	54	0	0	1	0	1	0	1	0	1	0	1	0	1	0	1	0	1	0	1	0	1	0	1	0	1	0	1	0.008193726	0.0006043377
2016-09-27	54	0	0	1	0	1	0	1	0	1	0	1	0	1	0	1	0	1	0	1	0	1	0	1	0	1	0	1	0.005571734	0.0004109496
2016-09-28	54	0	0	1	0	1	0	1	0	1	0	1	0	1	0	1	0	1	0	1	0	1	0	1	0	1	0	1	0.003788779	0.0002794457
2016-09-29	54	0	0	1	0	1	0	1	0	1	0	1	0	1	0	1	0	1	0	1	0	1	0	1	0	1	0	1	0.00257637	0.0001900231
2016-09-30	54	0	0	1	0	1	0	1	0	1	0	1	0	1	0	1	0	1	0	1	0	1	0	1	0	1	0	1	0.001751932	0.0001292157
2016-10-01	54	0	0	1	0	1	0	1	0	1	0	1	0	1	0	1	0	1	0	1	0	1	0	1	0	1	0	1	0.001191313	8.786668E-05
2016-10-02	54	0	0	1	0	1	0	1	0	1	0	1	0	1	0	1	0	1	0	1	0	1	0	1	0	1	0	1	0.0008100931	5.974935E-05
2016-10-03	54	0	0	1	0	1	0	1	0	1	0	1	0	1	0	1	0	1	0	1	0	1	0	1	0	1	0	1	0.0005508633	4.062955E-05
2016-10-04	54	0	0	1	0	1	0	1	0	1	0	1	0	1	0	1	0	1	0	1	0	1	0	1	0	1	0	1	0.0003745871	2.76281E-05
2016-10-05	54	0	0	1	0	1	0	1	0	1	0	1	0	1	0	1	0	1	0	1	0	1	0	1	0	1	0	1	0.0002547192	1.878711E-05
2016-10-06	54	0	0	1	0	1	0	1	0	1	0	1	0	1	0	1	0	1	0	1	0	1	0	1	0	1	0	1	0.0001732091	1.277523E-05
2016-10-07	54	0	0	1	0	1	0	1	0	1	0	1	0	1	0	1	0	1	0	1	0	1	0	1	0	1	0	1	0.0001177822	8.687159E-06
2016-10-08	54	0	0	1	0	1	0	1	0	1	0	1	0	1	0	1	0	1	0	1	0	1	0	1	0	1	0	1	8.009188E-05	5.907268E-06
2016-10-09	54	0	0	1	0	1	0	1	0	1	0	1	0	1	0	1	0	1	0	1	0	1	0	1	0	1	0	1	5.446248E-05	4.016943E-06
2016-10-10	54	0	0	1	0	1	0	1	0	1	0	1	0	1	0	1	0	1	0	1	0	1	0	1	0	1	0	1	3.703449E-05	2.731521E-06
2016-10-11	54	0	0	1	0	1	0	1	0	1	0	1	0	1	0	1	0	1	0	1	0	1	0	1	0	1	0	1	2.518345E-05	1.857434E-06
2016-10-12	54	0	0	1	0	1	0	1	0	1	0	1	0	1	0	1	0	1	0	1	0	1	0	1	0	1	0	1	1.712475E-05	1.263055E-06
2016-10-13	54	0	0	1	0	1	0	1	0	1	0	1	0	1	0	1	0	1	0	1	0	1	0	1	0	1	0	1	1.164483E-05	8.588776E-07
2016-10-14	54	0	0	0	0	1	0	1	0	1	0	1	0	1	0	1	0	1	0	1	0	1	0	1	0	1	0	0	7.918483E-06	5.840368E-07
2016-10-15	54	0	0	1	0	1	0	1	0	1	0	1	0	1	0	1	0	1	0	1	0	1	0	1	0	1	0	1	5.384568E-06	3.97145E-07
2016-10-16	54	0	0	1	0	1	0	1	0	1	0	1	0	1	0	1	0	1	0	1	0	1	0	1	0	1	0	1	3.661507E-06	2.700586E-07
2016-10-17	54	0	0	1	0	1	0	1	0	1	0	1	0	1	0	1	0	1	0	1	0	1	0	1	0	1	0	1	2.489825E-06	1.836399E-07
2016-10-18	54	1	0	1	0	1	0	1	0	1	0	1	0	1	0	1	0	1	0	1	0	1	0	1	0	1	0	1	1.693081E-06	1.248751E-07
2016-10-19	54	0	0	1	0	1	0	1	0	1	0	1	0	1	0	1	0	1	0	1	0	1	0	1	0	1	0	1	1.151295E-06	8.491508E-08
2016-10-20	54	0	0	1	0	1	0	1	0	1	0	1	0	1	0	1	0	1	0	1	0	1	0	1	0	1	0	1	7.828805E-07	5.774226E-08
2016-10-21	54	0	0	1	0	1	0	1	0	1	0	1	0	1	0	1	0	1	0	1	0	1	0	1	0	1	0	1	5.323587E-07	3.926473E-08
2016-10-22	54	0	0	1	0	1	0	1	0	1	0	1	0	1	0	1	0	1	0	1	0	1	0	1	0	1	0	1	3.62004E-07	2.670002E-08
2016-10-23	54	0	0	1	0	1	0	1	0	1	0	1	0	1	0	1	0	1	0	1	0	1	0	1	0	1	0	1	2.461627E-07	1.815601E-08
2016-10-24	54	0	0	1	0	1	0	1	0	1	0	1	0	1	0	1	0	1	0	1	0	1	0	1	0	1	0	1	1.673906E-07	1.234609E-08
2016-10-25	54	0	0	1	0	1	0	1	0	1	0	1	0	1	0	1	0	1	0	1	0	1	0	1	0	1	0	1	1.138256E-07	8.395341E-09
2016-10-26	54	0	0	1	0	1	0	1	0	1	0	1	0	1	0	1	0	1	0	1	0	1	0	1	0	1	0	1	7.740143E-08	5.708832E-09
2016-10-27	54	0	0	1	0	1	0	1	0	1	0	1	0	1	0	1	0	1	0	1	0	1	0	1	0	1	0	1	5.263297E-08	3.882006E-09
2016-10-28	54	0	0	1	0	1	0	1	0	1	0	1	0	1	0	1	0	1	0	1	0	1	0	1	0	1	0	1	3.579042E-08	2.639764E-09
2016-10-29	54	0	0	1	0	1	0	1	0	1	0	1	0	1	0	1	0	1	0	1	0	1	0	1	0	1	0	1	2.433749E-08	1.79504E-09
2016-10-30	54	0	0	1	0	1	0	1	0	1	0	1	0	1	0	1	0	1	0	1	0	1	0	1	0	1	0	1	1.654949E-08	1.220627E-09
2016-10-31	54	0	0	1	0	1	0	1	0	1	0	1	0	1	0	1	0	1	0	1	0	1	0	1	0	1	0	1	1.125365E-08	8.300263E-10
2016-11-01	54	0	50	0	0	1	75	0	0	1	0	1	0	1	0	1	0	1	0	1	0	1	0	1	75	0	50	0	16	24
2016-11-02	54	0	50	0	0	1	0	1	0	1	0	1	0	1	0	1	0	1	0	1	0	1	0	1	0	1	50	0	26.88	32.32
2016-11-03	54	0	0	1	0	1	0	1	0	1	0	1	0	1	0	1	0	1	0	1	0	1	0	1	0	1	0	1	28.94507	29.9776
2016-11-04	54	0	0	1	0	1	0	1	0	1	0	1	0	1	0	1	0	1	0	1	0	1	0	1	0	1	0	1	25.01598	20.38477
2016-11-05	54	0	0	1	0	1	0	1	0	1	0	1	0	1	0	1	0	1	0	1	0	1	0	1	0	1	0	1	17.01087	13.86164
2016-11-06	54	0	50	0	0	1	75	0	0	1	0	1	0	1	0	1	0	1	0	1	0	1	0	1	75	0	50	0	27.56739	33.42592
2016-11-07	54	0	0	1	0	1	75	0	0	1	0	1	0	1	0	1	0	1	0	1	0	1	0	1	75	0	0	1	29.41249	46.72963
2016-11-08	54	0	0	1	0	1	0	1	0	1	0	1	0	1	0	1	0	1	0	1	0	1	0	1	0	1	0	1	25.33383	47.77615
2016-11-09	54	0	0	1	0	1	0	1	0	1	0	1	0	1	0	1	0	1	0	1	0	1	0	1	0	1	0	1	17.227	40.48778
2016-11-10	54	0	0	1	0	1	0	1	0	1	0	1	0	1	0	1	0	1	0	1	0	1	0	1	0	1	0	1	11.71436	27.53169
2016-11-11	54	0	0	1	0	1	0	1	0	1	0	1	0	1	0	1	0	1	0	1	0	1	0	1	0	1	0	1	7.965766	18.72155
2016-11-12	54	0	50	0	0	1	0	1	0	1	0	1	0	1	0	1	0	1	0	1	0	1	0	1	0	1	50	0	21.41672	12.73065
2016-11-13	54	0	0	1	0	1	0	1	0	1	0	1	0	1	0	1	0	1	0	1	0	1	0	1	0	1	0	1	25.23004	8.656844
2016-11-14	54	0	0	1	0	1	0	1	0	1	0	1	0	1	0	1	0	1	0	1	0	1	0	1	0	1	0	1	22.48976	5.886654
2016-11-15	54	1	0	1	0	1	0	1	0	1	0	1	0	1	0	1	0	1	0	1	0	1	0	1	0	1	0	1	15.29304	4.002925
2016-11-16	54	0	0	1	0	1	0	1	0	1	0	1	0	1	0	1	0	1	0	1	0	1	0	1	0	1	0	1	10.39926	2.721989
2016-11-17	54	0	0	1	0	1	0	1	0	1	0	1	0	1	0	1	0	1	0	1	0	1	0	1	0	1	0	1	7.0715	1.850953
2016-11-18	54	0	0	1	0	1	75	0	0	1	0	1	0	1	0	1	0	1	0	1	0	1	0	1	75	0	0	1	4.80862	25.25865
2016-11-19	54	0	50	0	0	1	0	1	0	1	0	1	0	1	0	1	0	1	0	1	0	1	0	1	0	1	50	0	19.26986	33.17588
2016-11-20	54	0	0	1	0	1	0	1	0	1	0	1	0	1	0	1	0	1	0	1	0	1	0	1	0	1	0	1	23.77017	30.5596
2016-11-21	54	0	50	0	0	1	0	1	0	1	0	1	0	1	0	1	0	1	0	1	0	1	0	1	0	1	50	0	32.16372	20.78053
2016-11-22	54	0	25	0	0	1	0	1	0	1	0	1	0	1	0	1	0	1	0	1	0	1	0	1	0	1	25	0	29.87133	14.13076
2016-11-23	54	0	0	1	0	1	0	1	0	1	0	1	0	1	0	1	0	1	0	1	0	1	0	1	0	1	0	1	25.64584	9.608915
2016-11-24	54	0	0	1	0	1	0	1	0	1	0	1	0	1	0	1	0	1	0	1	0	1	0	1	0	1	0	1	20.10583	6.534062
2016-11-25	54	1	0	1	0	1	0	1	0	1	0	1	0	1	0	1	0	1	0	1	0	1	0	1	0	1	0	1	13.67197	4.443162
2016-11-26	54	0	0	1	0	1	0	1	0	1	0	1	0	1	0	1	0	1	0	1	0	1	0	1	0	1	0	1	9.296938	3.02135
2016-11-27	54	0	50	0	0	1	50	0	0	1	0	1	0	1	0	1	0	1	0	1	0	1	0	1	50	0	50	0	22.32192	18.05452
2016-11-28	54	0	0	1	0	1	0	1	0	1	0	1	0	1	0	1	0	1	0	1	0	1	0	1	0	1	0	1	25.84557	22.94374
2016-11-29	54	0	0	1	0	1	0	1	0	1	0	1	0	1	0	1	0	1	0	1	0	1	0	1	0	1	0	1	22.90832	20.93507
2016-11-30	54	0	0	1	0	1	0	1	0	1	0	1	0	1	0	1	0	1	0	1	0	1	0	1	0	1	0	1	15.57766	14.23585
2016-12-01	54	1	0	1	0	1	0	1	0	1	0	1	0	1	0	1	0	1	0	1	0	1	0	1	0	1	0	1	10.59281	9.680378
2016-12-02	54	0	0	1	0	1	0	1	0	1	0	1	0	1	0	1	0	1	0	1	0	1	0	1	0	1	0	1	7.203109	6.582657
2016-12-03	54	0	0	1	0	1	0	1	0	1	0	1	0	1	0	1	0	1	0	1	0	1	0	1	0	1	0	1	4.898114	4.476207
2016-12-04	54	0	0	1	0	1	0	1	0	1	0	1	0	1	0	1	0	1	0	1	0	1	0	1	0	1	0	1	3.330718	3.043821
2016-12-05	54	0	0	1	0	1	0	1	0	1	0	1	0	1	0	1	0	1	0	1	0	1	0	1	0	1	0	1	2.264888	2.069798
2016-12-06	54	0	0	1	0	1	0	1	0	1	0	1	0	1	0	1	0	1	0	1	0	1	0	1	0	1	0	1	1.540124	1.407463
2016-12-07	54	0	0	1	0	1	0	1	0	1	0	1	0	1	0	1	0	1	0	1	0	1	0	1	0	1	0	1	1.047284	0.9570746
2016-12-08	54	0	0	1	0	1	0	1	0	1	0	1	0	1	0	1	0	1	0	1	0	1	0	1	0	1	0	1	0.7121533	0.6508107
2016-12-09	54	0	0	1	0	1	0	1	0	1	0	1	0	1	0	1	0	1	0	1	0	1	0	1	0	1	0	1	0.4842643	0.4425513
2016-12-10	54	0	0	1	0	1	0	1	0	1	0	1	0	1	0	1	0	1	0	1	0	1	0	1	0	1	0	1	0.3292997	0.3009349
2016-12-11	54	0	0	1	0	1	0	1	0	1	0	1	0	1	0	1	0	1	0	1	0	1	0	1	0	1	0	1	0.2239238	0.2046357
2016-12-12	54	0	0	1	0	1	0	1	0	1	0	1	0	1	0	1	0	1	0	1	0	1	0	1	0	1	0	1	0.1522682	0.1391523
2016-12-13	54	0	0	1	0	1	0	1	0	1	0	1	0	1	0	1	0	1	0	1	0	1	0	1	0	1	0	1	0.1035424	0.09462356
2016-12-14	54	0	0	1	0	1	0	1	0	1	0	1	0	1	0	1	0	1	0	1	0	1	0	1	0	1	0	1	0.07040881	0.06434402
2016-12-15	54	0	0	1	0	1	0	1	0	1	0	1	0	1	0	1	0	1	0	1	0	1	0	1	0	1	0	1	0.04787799	0.04375393
2016-12-16	54	0	0	1	0	1	0	1	0	1	0	1	0	1	0	1	0	1	0	1	0	1	0	1	0	1	0	1	0.03255703	0.02975268
2016-12-17	54	0	0	1	0	1	0	1	0	1	0	1	0	1	0	1	0	1	0	1	0	1	0	1	0	1	0	1	0.02213878	0.02023182
2016-12-18	54	0	0	1	0	1	0	1	0	1	0	1	0	1	0	1	0	1	0	1	0	1	0	1	0	1	0	1	0.01505437	0.01375764
2016-12-19	54	0	0	1	0	1	0	1	0	1	0	1	0	1	0	1	0	1	0	1	0	1	0	1	0	1	0	1	0.01023697	0.009355193
2016-12-20	54	0	0	1	0	1	0	1	0	1	0	1	0	1	0	1	0	1	0	1	0	1	0	1	0	1	0	1	0.006961142	0.006361531
2016-12-21	54	0	0	1	0	1	0	1	0	1	0	1	0	1	0	1	0	1	0	1	0	1	0	1	0	1	0	1	0.004733576	0.004325841
2016-12-22	54	0	0	1	0	1	50	0	0	1	0	1	0	1	0	1	0	1	0	1	0	1	0	1	50	0	0	1	0.003218832	16.00294
2016-12-23	54	0	25	0	0	1	0	1	0	1	0	1	0	1	0	1	0	1	0	1	0	1	0	1	0	1	25	0	8.002189	21.54867
2016-12-24	54	0	0	1	0	1	0	1	0	1	0	1	0	1	0	1	0	1	0	1	0	1	0	1	0	1	0	1	10.77482	19.98643
2016-12-25	54	0	0	1	0	1	100	0	0	1	0	1	0	1	0	1	0	1	0	1	0	1	0	1	100	0	0	1	9.993546	45.59077
2016-12-26	54	0	50	0	0	1	100	0	0	1	0	1	0	1	0	1	0	1	0	1	0	1	0	1	100	0	50	0	22.79561	63.00172
2016-12-27	54	0	0	1	0	1	0	1	0	1	0	1	0	1	0	1	0	1	0	1	0	1	0	1	0	1	0	1	26.16768	64.1745
2016-12-28	54	0	75	0	0	1	0	1	0	1	0	1	0	1	0	1	0	1	0	1	0	1	0	1	0	1	75	0	41.79402	54.30533
2016-12-29	54	0	50	0	0	1	50	0	0	1	0	1	0	1	0	1	0	1	0	1	0	1	0	1	50	0	50	0	44.41994	52.92762
2016-12-30	54	0	0	1	0	1	75	0	0	1	0	1	0	1	0	1	0	1	0	1	0	1	0	1	75	0	0	1	40.87222	59.99078
2016-12-31	54	0	0	1	0	1	0	1	0	1	0	1	0	1	0	1	0	1	0	1	0	1	0	1	0	1	0	1	33.12645	56.79373
2017-01-01	54	0	75	0	0	1	50	0	0	1	0	1	0	1	0	1	0	1	0	1	0	1	0	1	50	0	75	0	46.52599	54.61974
2017-01-02	54	0	50	0	0	1	50	0	0	1	0	1	0	1	0	1	0	1	0	1	0	1	0	1	50	0	50	0	47.63767	53.14142
2017-01-03	54	0	75	0	0	1	50	0	0	1	0	1	0	1	0	1	0	1	0	1	0	1	0	1	50	0	75	0	56.39362	52.13617
2017-01-04	54	0	50	0	0	1	50	0	0	1	0	1	0	1	0	1	0	1	0	1	0	1	0	1	50	0	50	0	54.34766	51.45259
2017-01-05	54	0	50	0	0	1	50	0	0	1	0	1	0	1	0	1	0	1	0	1	0	1	0	1	50	0	50	0	52.95641	50.98777
2017-01-06	54	0	50	0	0	1	50	0	0	1	0	1	0	1	0	1	0	1	0	1	0	1	0	1	50	0	50	0	52.01036	50.67168
2017-01-07	54	0	0	1	0	1	50	0	0	1	0	1	0	1	0	1	0	1	0	1	0	1	0	1	50	0	0	1	46.03371	50.45674
2017-01-08	54	0	75	0	0	1	50	0	0	1	0	1	0	1	0	1	0	1	0	1	0	1	0	1	50	0	75	0	55.30292	50.31059
2017-01-09	54	0	50	0	0	1	0	1	0	1	0	1	0	1	0	1	0	1	0	1	0	1	0	1	0	1	50	0	53.60599	44.87786
2017-01-10	54	0	50	0	0	1	50	0	0	1	0	1	0	1	0	1	0	1	0	1	0	1	0	1	50	0	50	0	52.45207	46.51694
2017-01-11	54	0	75	0	0	1	0	1	0	1	0	1	0	1	0	1	0	1	0	1	0	1	0	1	0	1	75	0	59.66741	42.29819
2017-01-12	54	0	0	1	0	1	0	1	0	1	0	1	0	1	0	1	0	1	0	1	0	1	0	1	0	1	0	1	56.57384	34.0961
2017-01-13	54	0	75	0	0	1	0	1	0	1	0	1	0	1	0	1	0	1	0	1	0	1	0	1	0	1	75	0	62.47021	23.18535
2017-01-14	54	1	75	0	0	1	0	1	0	1	0	1	0	1	0	1	0	1	0	1	0	1	0	1	0	1	75	0	66.47974	15.76604
2017-01-15	54	0	0	1	0	1	0	1	0	1	0	1	0	1	0	1	0	1	0	1	0	1	0	1	0	1	0	1	61.20622	10.72091
2017-01-16	54	0	75	0	0	1	0	1	0	1	0	1	0	1	0	1	0	1	0	1	0	1	0	1	0	1	75	0	65.62023	7.290215
2017-01-17	54	0	0	1	0	1	0	1	0	1	0	1	0	1	0	1	0	1	0	1	0	1	0	1	0	1	0	1	60.62176	4.957346
2017-01-18	54	0	0	1	0	1	0	1	0	1	0	1	0	1	0	1	0	1	0	1	0	1	0	1	0	1	0	1	49.2228	3.370996
2017-01-19	54	0	0	1	0	1	0	1	0	1	0	1	0	1	0	1	0	1	0	1	0	1	0	1	0	1	0	1	33.4715	2.292277
2017-01-20	54	0	0	1	0	1	0	1	0	1	0	1	0	1	0	1	0	1	0	1	0	1	0	1	0	1	0	1	22.76062	1.558748
2017-01-21	54	0	0	1	0	1	0	1	0	1	0	1	0	1	0	1	0	1	0	1	0	1	0	1	0	1	0	1	15.47722	1.059949
2017-01-22	54	0	0	1	0	1	0	1	0	1	0	1	0	1	0	1	0	1	0	1	0	1	0	1	0	1	0	1	10.52451	0.7207653
2017-01-23	54	0	50	0	0	1	0	1	0	1	0	1	0	1	0	1	0	1	0	1	0	1	0	1	0	1	50	0	23.15667	0.4901204
2017-01-24	54	0	0	1	0	1	0	1	0	1	0	1	0	1	0	1	0	1	0	1	0	1	0	1	0	1	0	1	26.4132	0.3332819
2017-01-25	54	0	0	1	0	1	0	1	0	1	0	1	0	1	0	1	0	1	0	1	0	1	0	1	0	1	0	1	23.29431	0.2266317
2017-01-26	54	0	0	1	0	1	0	1	0	1	0	1	0	1	0	1	0	1	0	1	0	1	0	1	0	1	0	1	15.84013	0.1541095
2017-01-27	54	0	0	1	0	1	0	1	0	1	0	1	0	1	0	1	0	1	0	1	0	1	0	1	0	1	0	1	10.77129	0.1047945
2017-01-28	54	0	0	1	0	1	0	1	0	1	0	1	0	1	0	1	0	1	0	1	0	1	0	1	0	1	0	1	7.324477	0.07126025
2017-01-29	54	0	0	1	0	1	0	1	0	1	0	1	0	1	0	1	0	1	0	1	0	1	0	1	0	1	0	1	4.980644	0.04845697
2017-01-30	54	0	0	1	0	1	0	1	0	1	0	1	0	1	0	1	0	1	0	1	0	1	0	1	0	1	0	1	3.386838	0.03295074
2017-01-31	54	0	25	0	0	1	0	1	0	1	0	1	0	1	0	1	0	1	0	1	0	1	0	1	0	1	25	0	10.30305	0.0224065
2017-02-01	54	0	0	1	0	1	0	1	0	1	0	1	0	1	0	1	0	1	0	1	0	1	0	1	0	1	0	1	12.33941	0.01523642
2017-02-02	54	0	0	1	0	1	0	1	0	1	0	1	0	1	0	1	0	1	0	1	0	1	0	1	0	1	0	1	11.05746	0.01036077
2017-02-03	54	0	50	0	0	1	0	1	0	1	0	1	0	1	0	1	0	1	0	1	0	1	0	1	0	1	50	0	23.51908	0.007045322
2017-02-04	54	0	0	1	0	1	0	1	0	1	0	1	0	1	0	1	0	1	0	1	0	1	0	1	0	1	0	1	26.65964	0.004790819
2017-02-05	54	1	0	1	0	1	0	1	0	1	0	1	0	1	0	1	0	1	0	1	0	1	0	1	0	1	0	1	23.46189	0.003257757
2017-02-06	54	0	0	1	0	1	0	1	0	1	0	1	0	1	0	1	0	1	0	1	0	1	0	1	0	1	0	1	15.95408	0.002215275
2017-02-07	54	0	0	1	0	1	0	1	0	1	0	1	0	1	0	1	0	1	0	1	0	1	0	1	0	1	0	1	10.84878	0.001506387
2017-02-08	54	0	0	1	0	1	0	1	0	1	0	1	0	1	0	1	0	1	0	1	0	1	0	1	0	1	0	1	7.377168	0.001024343
2017-02-09	54	0	0	1	0	1	0	1	0	1	0	1	0	1	0	1	0	1	0	1	0	1	0	1	0	1	0	1	5.016474	0.0006965533
2017-02-10	54	0	0	1	0	1	0	1	0	1	0	1	0	1	0	1	0	1	0	1	0	1	0	1	0	1	0	1	3.411202	0.0004736563
2017-02-11	54	0	0	1	0	1	0	1	0	1	0	1	0	1	0	1	0	1	0	1	0	1	0	1	0	1	0	1	2.319618	0.0003220863
2017-02-12	54	0	50	0	0	1	50	0	0	1	0	1	0	1	0	1	0	1	0	1	0	1	0	1	50	0	50	0	17.57734	16.00022
2017-02-13	54	0	50	0	0	1	0	1	0	1	0	1	0	1	0	1	0	1	0	1	0	1	0	1	0	1	50	0	27.95259	21.54681
2017-02-14	54	0	50	0	0	1	0	1	0	1	0	1	0	1	0	1	0	1	0	1	0	1	0	1	0	1	50	0	35.00776	19.98517
2017-02-15	54	0	0	1	0	1	0	1	0	1	0	1	0	1	0	1	0	1	0	1	0	1	0	1	0	1	0	1	34.47195	13.58991
2017-02-16	54	0	0	1	0	1	0	1	0	1	0	1	0	1	0	1	0	1	0	1	0	1	0	1	0	1	0	1	28.77426	9.241141
2017-02-17	54	1	0	1	0	1	0	1	0	1	0	1	0	1	0	1	0	1	0	1	0	1	0	1	0	1	0	1	19.5665	6.283976
2017-02-18	54	0	0	1	0	1	0	1	0	1	0	1	0	1	0	1	0	1	0	1	0	1	0	1	0	1	0	1	13.30522	4.273104
2017-02-19	54	0	0	1	0	1	0	1	0	1	0	1	0	1	0	1	0	1	0	1	0	1	0	1	0	1	0	1	9.047548	2.90571
2017-02-20	54	0	0	1	0	1	0	1	0	1	0	1	0	1	0	1	0	1	0	1	0	1	0	1	0	1	0	1	6.152333	1.975883
2017-02-21	54	0	0	1	0	1	0	1	0	1	0	1	0	1	0	1	0	1	0	1	0	1	0	1	0	1	0	1	4.183586	1.343601
2017-02-22	54	0	0	1	0	1	0	1	0	1	0	1	0	1	0	1	0	1	0	1	0	1	0	1	0	1	0	1	2.844839	0.9136484
2017-02-23	54	0	0	1	0	1	0	1	0	1	0	1	0	1	0	1	0	1	0	1	0	1	0	1	0	1	0	1	1.93449	0.6212809
2017-02-24	54	0	0	1	0	1	0	1	0	1	0	1	0	1	0	1	0	1	0	1	0	1	0	1	0	1	0	1	1.315453	0.422471
2017-02-25	54	0	0	1	0	1	0	1	0	1	0	1	0	1	0	1	0	1	0	1	0	1	0	1	0	1	0	1	0.8945083	0.2872803
2017-02-26	54	0	0	1	0	1	0	1	0	1	0	1	0	1	0	1	0	1	0	1	0	1	0	1	0	1	0	1	0.6082656	0.1953506
2017-02-27	54	0	0	1	0	1	0	1	0	1	0	1	0	1	0	1	0	1	0	1	0	1	0	1	0	1	0	1	0.4136207	0.1328384
2017-02-28	54	0	0	1	0	1	50	0	0	1	0	1	0	1	0	1	0	1	0	1	0	1	0	1	50	0	0	1	0.281262	16.09033
2017-03-01	54	0	50	0	0	1	50	0	0	1	0	1	0	1	0	1	0	1	0	1	0	1	0	1	50	0	50	0	16.19126	26.94143
2017-03-02	54	0	0	0	0	1	0	1	0	1	0	1	0	1	0	1	0	1	0	1	0	1	0	1	0	1	0	0	11.01006	28.98684
2017-03-03	54	0	0	1	0	1	0	1	0	1	0	1	0	1	0	1	0	1	0	1	0	1	0	1	0	1	0	1	7.486838	25.04438
2017-03-04	54	0	0	1	0	1	0	1	0	1	0	1	0	1	0	1	0	1	0	1	0	1	0	1	0	1	0	1	5.09105	17.03018
2017-03-05	54	1	0	1	0	1	0	1	0	1	0	1	0	1	0	1	0	1	0	1	0	1	0	1	0	1	0	1	3.461914	11.58052
2017-03-06	54	0	0	1	0	1	0	1	0	1	0	1	0	1	0	1	0	1	0	1	0	1	0	1	0	1	0	1	2.354101	7.874755
2017-03-07	54	0	0	1	0	1	0	1	0	1	0	1	0	1	0	1	0	1	0	1	0	1	0	1	0	1	0	1	1.600789	5.354834
2017-03-08	54	0	0	1	0	1	0	1	0	1	0	1	0	1	0	1	0	1	0	1	0	1	0	1	0	1	0	1	1.088537	3.641287
2017-03-09	54	0	50	0	0	1	0	1	0	1	0	1	0	1	0	1	0	1	0	1	0	1	0	1	0	1	50	0	16.7402	2.476075
2017-03-10	54	0	0	1	0	1	0	1	0	1	0	1	0	1	0	1	0	1	0	1	0	1	0	1	0	1	0	1	22.05	1.683731
2017-03-11	54	0	0	1	0	1	0	1	0	1	0	1	0	1	0	1	0	1	0	1	0	1	0	1	0	1	0	1	20.32734	1.144937
2017-03-12	54	0	0	0	0	1	0	1	0	1	0	1	0	1	0	1	0	1	0	1	0	1	0	1	0	1	0	0	13.82259	0.7785573
2017-03-13	54	0	50	0	0	1	0	1	0	1	0	1	0	1	0	1	0	1	0	1	0	1	0	1	0	1	50	0	25.39936	0.5294189
2017-03-14	54	0	75	0	0	1	50	0	0	1	0	1	0	1	0	1	0	1	0	1	0	1	0	1	50	0	75	0	41.27156	16.36
2017-03-15	54	0	0	1	0	1	50	0	0	1	0	1	0	1	0	1	0	1	0	1	0	1	0	1	50	0	0	1	44.06466	27.1248
2017-03-16	54	0	50	0	0	1	0	1	0	1	0	1	0	1	0	1	0	1	0	1	0	1	0	1	0	1	50	0	45.96397	29.11153
2017-03-17	54	0	0	1	0	1	0	1	0	1	0	1	0	1	0	1	0	1	0	1	0	1	0	1	0	1	0	1	41.92216	25.12917
2017-03-18	54	0	0	1	0	1	0	1	0	1	0	1	0	1	0	1	0	1	0	1	0	1	0	1	0	1	0	1	33.8404	17.08784
2017-03-19	54	1	0	1	0	1	0	1	0	1	0	1	0	1	0	1	0	1	0	1	0	1	0	1	0	1	0	1	23.01147	11.61973
2017-03-20	54	0	0	1	0	1	0	1	0	1	0	1	0	1	0	1	0	1	0	1	0	1	0	1	0	1	0	1	15.6478	7.901416
2017-03-21	54	0	0	1	0	1	0	1	0	1	0	1	0	1	0	1	0	1	0	1	0	1	0	1	0	1	0	1	10.64051	5.372963
2017-03-22	54	0	0	1	0	1	0	1	0	1	0	1	0	1	0	1	0	1	0	1	0	1	0	1	0	1	0	1	7.235545	3.653615
2017-03-23	54	0	0	1	0	1	50	0	0	1	0	1	0	1	0	1	0	1	0	1	0	1	0	1	50	0	0	1	4.92017	18.48446
2017-03-24	54	0	50	0	0	1	50	0	0	1	0	1	0	1	0	1	0	1	0	1	0	1	0	1	50	0	50	0	19.34572	28.56943
2017-03-25	54	0	75	0	0	1	0	1	0	1	0	1	0	1	0	1	0	1	0	1	0	1	0	1	0	1	75	0	37.15509	30.09388
2017-03-26	54	0	75	0	0	1	50	0	0	1	0	1	0	1	0	1	0	1	0	1	0	1	0	1	50	0	75	0	49.26546	36.46384
2017-03-27	54	0	75	0	0	1	0	1	0	1	0	1	0	1	0	1	0	1	0	1	0	1	0	1	0	1	75	0	57.50051	35.46207
2017-03-28	54	0	0	1	0	1	0	1	0	1	0	1	0	1	0	1	0	1	0	1	0	1	0	1	0	1	0	1	55.10035	29.44754
2017-03-29	54	0	0	1	0	1	0	1	0	1	0	1	0	1	0	1	0	1	0	1	0	1	0	1	0	1	0	1	45.46824	20.02433
2017-03-30	54	1	0	1	0	1	0	1	0	1	0	1	0	1	0	1	0	1	0	1	0	1	0	1	0	1	0	1	30.9184	13.61654
2017-03-31	54	0	0	1	0	1	0	1	0	1	0	1	0	1	0	1	0	1	0	1	0	1	0	1	0	1	0	1	21.02452	9.259251
2017-04-01	54	0	0	1	0	1	0	1	0	1	0	1	0	1	0	1	0	1	0	1	0	1	0	1	0	1	0	1	14.29667	6.29629
2017-04-02	54	0	0	1	0	1	0	1	0	1	0	1	0	1	0	1	0	1	0	1	0	1	0	1	0	1	0	1	9.721736	4.281477
2017-04-03	54	0	0	1	0	1	0	1	0	1	0	1	0	1	0	1	0	1	0	1	0	1	0	1	0	1	0	1	6.610781	2.911405
2017-04-04	54	0	0	1	0	1	0	1	0	1	0	1	0	1	0	1	0	1	0	1	0	1	0	1	0	1	0	1	4.495331	1.979755
2017-04-05	54	0	0	1	0	1	0	1	0	1	0	1	0	1	0	1	0	1	0	1	0	1	0	1	0	1	0	1	3.056825	1.346233
2017-04-06	54	0	0	1	0	1	0	1	0	1	0	1	0	1	0	1	0	1	0	1	0	1	0	1	0	1	0	1	2.078641	0.9154388
2017-04-07	54	0	0	1	0	1	0	1	0	1	0	1	0	1	0	1	0	1	0	1	0	1	0	1	0	1	0	1	1.413476	0.6224984
2017-04-08	54	0	0	1	0	1	0	1	0	1	0	1	0	1	0	1	0	1	0	1	0	1	0	1	0	1	0	1	0.9611636	0.4232989
2017-04-09	54	0	0	1	0	1	0	1	0	1	0	1	0	1	0	1	0	1	0	1	0	1	0	1	0	1	0	1	0.6535912	0.2878433
2017-04-10	54	0	0	1	0	1	0	1	0	1	0	1	0	1	0	1	0	1	0	1	0	1	0	1	0	1	0	1	0.444442	0.1957334
2017-04-11	54	0	0	1	0	1	0	1	0	1	0	1	0	1	0	1	0	1	0	1	0	1	0	1	0	1	0	1	0.3022206	0.1330987
2017-04-12	54	0	0	1	0	1	0	1	0	1	0	1	0	1	0	1	0	1	0	1	0	1	0	1	0	1	0	1	0.20551	0.09050714
2017-04-13	54	0	0	1	0	1	0	1	0	1	0	1	0	1	0	1	0	1	0	1	0	1	0	1	0	1	0	1	0.1397468	0.06154486
2017-04-14	54	0	0	1	0	1	0	1	0	1	0	1	0	1	0	1	0	1	0	1	0	1	0	1	0	1	0	1	0.09502783	0.0418505
2017-04-15	54	0	0	1	0	1	0	1	0	1	0	1	0	1	0	1	0	1	0	1	0	1	0	1	0	1	0	1	0.06461892	0.02845834
2017-04-16	54	0	0	1	0	1	0	1	0	1	0	1	0	1	0	1	0	1	0	1	0	1	0	1	0	1	0	1	0.04394087	0.01935167
2017-04-17	54	0	0	1	0	1	0	1	0	1	0	1	0	1	0	1	0	1	0	1	0	1	0	1	0	1	0	1	0.02987979	0.01315914
2017-04-18	54	0	0	1	0	1	0	1	0	1	0	1	0	1	0	1	0	1	0	1	0	1	0	1	0	1	0	1	0.02031826	0.008948213
2017-04-19	54	0	0	1	0	1	0	1	0	1	0	1	0	1	0	1	0	1	0	1	0	1	0	1	0	1	0	1	0.01381641	0.006084785
2017-04-20	54	0	0	1	0	1	0	1	0	1	0	1	0	1	0	1	0	1	0	1	0	1	0	1	0	1	0	1	0.009395162	0.004137654
2017-04-21	54	0	0	1	0	1	0	1	0	1	0	1	0	1	0	1	0	1	0	1	0	1	0	1	0	1	0	1	0.00638871	0.002813605
2017-04-22	54	0	0	1	0	1	0	1	0	1	0	1	0	1	0	1	0	1	0	1	0	1	0	1	0	1	0	1	0.004344323	0.001913251
2017-04-23	54	0	0	1	0	1	0	1	0	1	0	1	0	1	0	1	0	1	0	1	0	1	0	1	0	1	0	1	0.002954139	0.001301011
2017-04-24	54	0	0	1	0	1	0	1	0	1	0	1	0	1	0	1	0	1	0	1	0	1	0	1	0	1	0	1	0.002008815	0.0008846874
2017-04-25	54	0	0	1	0	1	0	1	0	1	0	1	0	1	0	1	0	1	0	1	0	1	0	1	0	1	0	1	0.001365994	0.0006015874
2017-04-26	54	0	0	1	0	1	0	1	0	1	0	1	0	1	0	1	0	1	0	1	0	1	0	1	0	1	0	1	0.000928876	0.0004090795
2017-04-27	54	0	0	1	0	1	0	1	0	1	0	1	0	1	0	1	0	1	0	1	0	1	0	1	0	1	0	1	0.0006316357	0.000278174
2017-04-28	54	0	0	1	0	1	0	1	0	1	0	1	0	1	0	1	0	1	0	1	0	1	0	1	0	1	0	1	0.0004295123	0.0001891583
2017-04-29	54	0	0	1	0	1	0	1	0	1	0	1	0	1	0	1	0	1	0	1	0	1	0	1	0	1	0	1	0.0002920683	0.0001286277
2017-04-30	54	0	0	1	0	1	0	1	0	1	0	1	0	1	0	1	0	1	0	1	0	1	0	1	0	1	0	1	0.0001986065	8.746681E-05
2017-05-01	54	0	0	1	0	1	0	1	0	1	0	1	0	1	0	1	0	1	0	1	0	1	0	1	0	1	0	1	0.0001350524	5.947743E-05
2017-05-02	54	0	0	1	0	1	0	1	0	1	0	1	0	1	0	1	0	1	0	1	0	1	0	1	0	1	0	1	9.183564E-05	4.044465E-05
2017-05-03	54	0	0	1	0	1	0	1	0	1	0	1	0	1	0	1	0	1	0	1	0	1	0	1	0	1	0	1	6.244823E-05	2.750236E-05
2017-05-04	54	0	0	1	0	1	0	1	0	1	0	1	0	1	0	1	0	1	0	1	0	1	0	1	0	1	0	1	4.24648E-05	1.870161E-05
2017-05-05	54	0	0	1	0	1	0	1	0	1	0	1	0	1	0	1	0	1	0	1	0	1	0	1	0	1	0	1	2.887606E-05	1.271709E-05
2017-05-06	54	0	0	1	0	1	0	1	0	1	0	1	0	1	0	1	0	1	0	1	0	1	0	1	0	1	0	1	1.963572E-05	8.647624E-06
2017-05-07	54	0	0	1	0	1	0	1	0	1	0	1	0	1	0	1	0	1	0	1	0	1	0	1	0	1	0	1	1.335229E-05	5.880384E-06
2017-05-08	54	0	0	1	0	1	0	1	0	1	0	1	0	1	0	1	0	1	0	1	0	1	0	1	0	1	0	1	9.079558E-06	3.998661E-06
2017-05-09	54	0	0	1	0	1	0	1	0	1	0	1	0	1	0	1	0	1	0	1	0	1	0	1	0	1	0	1	6.1741E-06	2.71909E-06
2017-05-10	54	0	0	1	0	1	0	1	0	1	0	1	0	1	0	1	0	1	0	1	0	1	0	1	0	1	0	1	4.198388E-06	1.848981E-06
2017-05-11	54	0	0	1	0	1	0	1	0	1	0	1	0	1	0	1	0	1	0	1	0	1	0	1	0	1	0	1	2.854904E-06	1.257307E-06
2017-05-12	54	0	0	1	0	1	100	0	0	1	0	1	0	1	0	1	0	1	0	1	0	1	0	1	100	0	0	1	1.941335E-06	32
2017-05-13	54	0	0	1	0	1	75	0	0	1	0	1	0	1	0	1	0	1	0	1	0	1	0	1	75	0	0	1	1.320108E-06	45.76
2017-05-14	54	0	75	0	0	1	75	0	0	1	0	1	0	1	0	1	0	1	0	1	0	1	0	1	75	0	75	0	24	55.1168
2017-05-15	54	0	50	0	0	1	0	1	0	1	0	1	0	1	0	1	0	1	0	1	0	1	0	1	0	1	50	0	32.32	53.47942
2016-07-27	64	0	100	0	100	0	100	0	0	1	0	1	0	1	0	1	0	1	0	1	0	1	0	1	100	0	100	0	100	100
2016-07-28	64	0	0	1	100	0	100	0	0	1	0	1	0	1	0	1	0	1	0	1	0	1	0	1	100	0	100	0	100	100
2016-07-29	64	0	0	1	100	0	100	0	0	1	0	1	0	1	0	1	0	1	0	1	0	1	0	1	100	0	100	0	100	100
2016-07-30	64	0	100	0	0	1	100	0	0	1	0	1	0	1	0	1	0	1	0	1	0	1	0	1	100	0	100	0	100	100
2016-07-31	64	0	100	0	100	0	100	0	0	1	0	1	0	1	0	1	0	1	0	1	0	1	0	1	100	0	100	0	100	100
2016-08-01	64	0	100	0	100	0	100	0	0	1	0	1	0	1	0	1	0	1	0	1	0	1	0	1	100	0	100	0	100	100
2016-08-02	64	0	0	1	0	1	0	1	0	1	0	1	0	1	0	1	0	1	0	1	0	1	0	1	0	1	0	1	89.33333	89.33333
2016-08-03	64	0	0	1	100	0	100	0	0	1	0	1	0	1	0	1	0	1	0	1	0	1	0	1	100	0	100	0	92.74666	92.74666
2016-08-04	64	0	100	0	100	0	100	0	0	1	0	1	0	1	0	1	0	1	0	1	0	1	0	1	100	0	100	0	95.06773	95.06773
2016-08-05	64	0	100	0	100	0	100	0	0	1	0	1	0	1	0	1	0	1	0	1	0	1	0	1	100	0	100	0	96.64606	96.64606
2016-08-06	64	0	100	0	100	0	100	0	0	1	0	1	0	1	0	1	0	1	0	1	0	1	0	1	100	0	100	0	97.71932	97.71932
2016-08-07	64	0	100	0	100	0	100	0	0	1	0	1	0	1	0	1	0	1	0	1	0	1	0	1	100	0	100	0	98.44914	98.44914
2016-08-08	64	0	0	1	100	0	100	0	0	1	0	1	0	1	0	1	0	1	0	1	0	1	0	1	100	0	100	0	98.94542	98.94542
2016-08-09	64	0	0	1	100	0	100	0	0	1	0	1	0	1	0	1	0	1	0	1	0	1	0	1	100	0	100	0	99.28288	99.28288
2016-08-10	64	0	50	0	100	0	100	0	0	1	0	1	0	1	0	1	0	1	0	1	0	1	0	1	100	0	75	0	91.51236	99.51236
2016-08-11	64	0	0	1	25	0	100	0	0	1	0	1	0	1	0	1	0	1	0	1	0	1	0	1	100	0	25	0	70.22841	99.6684
2016-08-12	64	0	100	0	100	0	100	0	0	1	0	1	0	1	0	1	0	1	0	1	0	1	0	1	100	0	100	0	79.75532	99.77451
2016-08-13	64	0	100	0	100	0	100	0	0	1	0	1	0	1	0	1	0	1	0	1	0	1	0	1	100	0	100	0	86.23361	99.84667
2016-08-14	64	0	100	0	100	0	100	0	0	1	0	1	0	1	0	1	0	1	0	1	0	1	0	1	100	0	100	0	90.63885	99.89574
2016-08-15	64	0	100	0	100	0	100	0	0	1	0	1	0	1	0	1	0	1	0	1	0	1	0	1	100	0	100	0	93.63442	99.9291
2016-08-16	64	0	0	1	100	0	100	0	0	1	0	1	0	1	0	1	0	1	0	1	0	1	0	1	100	0	100	0	95.67141	99.95179
2016-08-17	64	0	25	0	100	0	100	0	0	1	0	1	0	1	0	1	0	1	0	1	0	1	0	1	100	0	62.5	0	85.05656	99.96722
2016-08-18	64	0	100	0	100	0	100	0	0	1	0	1	0	1	0	1	0	1	0	1	0	1	0	1	100	0	100	0	89.83846	99.97771
2016-08-19	64	0	25	0	50	0	100	0	0	1	0	1	0	1	0	1	0	1	0	1	0	1	0	1	100	0	37.5	0	73.09015	99.98484
2016-08-20	64	0	75	0	50	0	100	0	0	1	0	1	0	1	0	1	0	1	0	1	0	1	0	1	100	0	62.5	0	69.7013	99.98969
2016-08-21	64	0	100	0	0	1	100	0	0	1	0	1	0	1	0	1	0	1	0	1	0	1	0	1	100	0	100	0	79.39688	99.99299
2016-08-22	64	0	100	0	100	0	100	0	0	1	0	1	0	1	0	1	0	1	0	1	0	1	0	1	100	0	100	0	85.98988	99.99523
2016-08-23	64	0	0	1	100	0	100	0	0	1	0	1	0	1	0	1	0	1	0	1	0	1	0	1	100	0	100	0	90.47312	99.99676
2016-08-24	64	0	100	0	100	0	100	0	0	1	0	1	0	1	0	1	0	1	0	1	0	1	0	1	100	0	100	0	93.52173	99.9978
2016-08-25	64	0	100	0	100	0	100	0	0	1	0	1	0	1	0	1	0	1	0	1	0	1	0	1	100	0	100	0	95.59477	99.9985
2016-08-26	64	0	100	0	100	0	100	0	0	1	0	1	0	1	0	1	0	1	0	1	0	1	0	1	100	0	100	0	97.00445	99.99899
2016-08-27	64	0	0	1	100	0	100	0	0	1	0	1	0	1	0	1	0	1	0	1	0	1	0	1	100	0	100	0	97.96303	99.99931
2016-08-28	64	0	0	1	100	0	100	0	0	1	0	1	0	1	0	1	0	1	0	1	0	1	0	1	100	0	100	0	98.61486	99.99953
2016-08-29	64	0	100	0	100	0	100	0	0	1	0	1	0	1	0	1	0	1	0	1	0	1	0	1	100	0	100	0	99.05811	99.99969
2016-08-30	64	0	0	1	100	0	100	0	0	1	0	1	0	1	0	1	0	1	0	1	0	1	0	1	100	0	100	0	99.35951	99.99979
2016-08-31	64	0	100	0	100	0	100	0	0	1	0	1	0	1	0	1	0	1	0	1	0	1	0	1	100	0	100	0	99.56447	99.99986
2016-09-01	64	0	100	0	100	0	100	0	0	1	0	1	0	1	0	1	0	1	0	1	0	1	0	1	100	0	100	0	99.70384	99.9999
2016-09-02	64	0	100	0	100	0	100	0	0	1	0	1	0	1	0	1	0	1	0	1	0	1	0	1	100	0	100	0	99.79861	99.99993
2016-09-03	64	1	100	0	100	0	0	1	0	1	0	1	0	1	0	1	0	1	0	1	0	1	0	1	0	1	100	0	99.86306	89.33328
2016-09-04	64	0	100	0	100	0	100	0	0	1	0	1	0	1	0	1	0	1	0	1	0	1	0	1	100	0	100	0	99.90688	92.74663
2016-09-05	64	0	100	0	100	0	100	0	0	1	0	1	0	1	0	1	0	1	0	1	0	1	0	1	100	0	100	0	99.93668	95.0677
2016-09-06	64	0	100	0	100	0	100	0	0	1	0	1	0	1	0	1	0	1	0	1	0	1	0	1	100	0	100	0	99.95695	96.64604
2016-09-07	64	0	100	0	100	0	100	0	0	1	0	1	0	1	0	1	0	1	0	1	0	1	0	1	100	0	100	0	99.97073	97.71931
2016-09-08	64	0	100	0	100	0	100	0	0	1	0	1	0	1	0	1	0	1	0	1	0	1	0	1	100	0	100	0	99.98009	98.44913
2016-09-09	64	0	100	0	100	0	100	0	0	1	0	1	0	1	0	1	0	1	0	1	0	1	0	1	100	0	100	0	99.98647	98.9454
2016-09-10	64	0	100	0	100	0	100	0	0	1	0	1	0	1	0	1	0	1	0	1	0	1	0	1	100	0	100	0	99.9908	99.28288
2016-09-11	64	0	50	0	100	0	100	0	0	1	0	1	0	1	0	1	0	1	0	1	0	1	0	1	100	0	75	0	91.99374	99.51235
2016-09-12	64	1	100	0	100	0	100	0	0	1	0	1	0	1	0	1	0	1	0	1	0	1	0	1	100	0	100	0	94.55575	99.6684
2016-09-13	64	0	0	1	25	0	100	0	0	1	0	1	0	1	0	1	0	1	0	1	0	1	0	1	100	0	25	0	72.29791	99.77451
2016-09-14	64	0	0	1	100	0	100	0	0	1	0	1	0	1	0	1	0	1	0	1	0	1	0	1	100	0	100	0	81.16258	99.84667
2016-09-15	64	0	100	0	100	0	100	0	0	1	0	1	0	1	0	1	0	1	0	1	0	1	0	1	100	0	100	0	87.19055	99.89574
2016-09-16	64	0	100	0	100	0	100	0	0	1	0	1	0	1	0	1	0	1	0	1	0	1	0	1	100	0	100	0	91.28958	99.9291
2016-09-17	64	0	100	0	100	0	100	0	0	1	0	1	0	1	0	1	0	1	0	1	0	1	0	1	100	0	100	0	94.07692	99.95179
2016-09-18	64	0	100	0	100	0	0	1	0	1	0	1	0	1	0	1	0	1	0	1	0	1	0	1	0	1	100	0	95.97231	89.30055
2016-09-19	64	0	0	1	100	0	100	0	0	1	0	1	0	1	0	1	0	1	0	1	0	1	0	1	100	0	100	0	97.26117	92.72438
2016-09-20	64	0	100	0	100	0	100	0	0	1	0	1	0	1	0	1	0	1	0	1	0	1	0	1	100	0	100	0	98.1376	95.05258
2016-09-21	64	0	100	0	100	0	100	0	0	1	0	1	0	1	0	1	0	1	0	1	0	1	0	1	100	0	100	0	98.73357	96.63576
2016-09-22	64	0	100	0	100	0	100	0	0	1	0	1	0	1	0	1	0	1	0	1	0	1	0	1	100	0	100	0	99.13882	97.71232
2016-09-23	64	0	100	0	0	1	100	0	0	1	0	1	0	1	0	1	0	1	0	1	0	1	0	1	100	0	100	0	99.4144	98.44437
2016-09-24	64	0	0	1	100	0	100	0	0	1	0	1	0	1	0	1	0	1	0	1	0	1	0	1	100	0	100	0	99.60179	98.94218
2016-09-25	64	0	0	1	100	0	100	0	0	1	0	1	0	1	0	1	0	1	0	1	0	1	0	1	100	0	100	0	99.72922	99.28068
2016-09-26	64	0	0	1	0	1	0	1	0	1	0	1	0	1	0	1	0	1	0	1	0	1	0	1	0	1	0	1	99.72922	99.28068
2016-09-27	64	0	100	0	100	0	100	0	0	1	0	1	0	1	0	1	0	1	0	1	0	1	0	1	100	0	100	0	99.81587	99.51086
2016-09-28	64	0	0	1	25	0	100	0	0	1	0	1	0	1	0	1	0	1	0	1	0	1	0	1	100	0	25	0	75.87479	99.66739
2016-09-29	64	0	0	1	100	0	100	0	0	1	0	1	0	1	0	1	0	1	0	1	0	1	0	1	100	0	100	0	83.59486	99.77383
2016-09-30	64	0	0	1	100	0	100	0	0	1	0	1	0	1	0	1	0	1	0	1	0	1	0	1	100	0	100	0	88.84451	99.8462
2016-10-01	64	0	100	0	100	0	100	0	0	1	0	1	0	1	0	1	0	1	0	1	0	1	0	1	100	0	100	0	92.41427	99.89542
2016-10-02	64	0	100	0	100	0	100	0	0	1	0	1	0	1	0	1	0	1	0	1	0	1	0	1	100	0	100	0	94.84171	99.92889
2016-10-03	64	0	100	0	100	0	100	0	0	1	0	1	0	1	0	1	0	1	0	1	0	1	0	1	100	0	100	0	96.49236	99.95164
2016-10-04	64	0	0	1	100	0	100	0	0	1	0	1	0	1	0	1	0	1	0	1	0	1	0	1	100	0	100	0	97.61481	99.96712
2016-10-05	64	0	100	0	100	0	100	0	0	1	0	1	0	1	0	1	0	1	0	1	0	1	0	1	100	0	100	0	98.37807	99.97764
2016-10-06	64	0	100	0	100	0	100	0	0	1	0	1	0	1	0	1	0	1	0	1	0	1	0	1	100	0	100	0	98.89709	99.98479
2016-10-07	64	0	0	1	100	0	100	0	0	1	0	1	0	1	0	1	0	1	0	1	0	1	0	1	100	0	100	0	99.25002	99.98966
2016-10-08	64	0	100	0	100	0	100	0	0	1	0	1	0	1	0	1	0	1	0	1	0	1	0	1	100	0	100	0	99.49001	99.99297
2016-10-09	64	0	100	0	100	0	100	0	0	1	0	1	0	1	0	1	0	1	0	1	0	1	0	1	100	0	100	0	99.65321	99.99522
2016-10-10	64	0	0	1	100	0	100	0	0	1	0	1	0	1	0	1	0	1	0	1	0	1	0	1	100	0	100	0	99.76418	99.99675
2016-10-11	64	0	0	1	50	0	100	0	0	1	0	1	0	1	0	1	0	1	0	1	0	1	0	1	100	0	50	0	83.83965	99.99779
2016-10-12	64	0	100	0	0	1	100	0	0	1	0	1	0	1	0	1	0	1	0	1	0	1	0	1	100	0	100	0	89.01096	99.9985
2016-10-13	64	1	0	1	0	1	0	1	0	1	0	1	0	1	0	1	0	1	0	1	0	1	0	1	0	1	0	1	81.86078	89.33231
2016-10-14	64	0	0	1	0	1	0	1	0	1	0	1	0	1	0	1	0	1	0	1	0	1	0	1	0	1	0	1	66.33199	71.41264
2016-10-15	64	0	0	1	0	1	0	1	0	1	0	1	0	1	0	1	0	1	0	1	0	1	0	1	0	1	0	1	45.10575	48.56059
2016-10-16	64	0	0	1	0	1	0	1	0	1	0	1	0	1	0	1	0	1	0	1	0	1	0	1	0	1	0	1	30.67191	33.0212
2016-10-17	64	0	0	1	0	1	0	1	0	1	0	1	0	1	0	1	0	1	0	1	0	1	0	1	0	1	0	1	20.8569	22.45442
2016-10-18	64	0	0	1	0	1	0	1	0	1	0	1	0	1	0	1	0	1	0	1	0	1	0	1	0	1	0	1	14.18269	15.269
2016-10-19	64	0	0	1	0	1	0	1	0	1	0	1	0	1	0	1	0	1	0	1	0	1	0	1	0	1	0	1	9.644231	10.38292
2016-10-20	64	0	0	1	0	1	0	1	0	1	0	1	0	1	0	1	0	1	0	1	0	1	0	1	0	1	0	1	6.558077	7.060388
2016-10-21	64	0	0	1	0	1	0	1	0	1	0	1	0	1	0	1	0	1	0	1	0	1	0	1	0	1	0	1	4.459492	4.801064
2016-10-22	64	0	0	1	0	1	0	1	0	1	0	1	0	1	0	1	0	1	0	1	0	1	0	1	0	1	0	1	3.032455	3.264723
2016-10-23	64	0	0	1	0	1	0	1	0	1	0	1	0	1	0	1	0	1	0	1	0	1	0	1	0	1	0	1	2.062069	2.220012
2016-10-24	64	0	0	1	0	1	0	1	0	1	0	1	0	1	0	1	0	1	0	1	0	1	0	1	0	1	0	1	1.402207	1.509608
2016-10-25	64	0	0	1	0	1	0	1	0	1	0	1	0	1	0	1	0	1	0	1	0	1	0	1	0	1	0	1	0.9535008	1.026534
2016-10-26	64	0	0	1	0	1	0	1	0	1	0	1	0	1	0	1	0	1	0	1	0	1	0	1	0	1	0	1	0.9535008	1.026534
2016-10-27	64	0	0	1	0	1	0	1	0	1	0	1	0	1	0	1	0	1	0	1	0	1	0	1	0	1	0	1	0.9535008	1.026534
2016-10-28	64	0	0	1	100	0	100	0	0	1	0	1	0	1	0	1	0	1	0	1	0	1	0	1	100	0	100	0	32.64838	32.69804
2016-10-29	64	0	0	1	100	0	100	0	0	1	0	1	0	1	0	1	0	1	0	1	0	1	0	1	100	0	100	0	54.2009	54.23467
2016-10-30	64	0	0	1	100	0	100	0	0	1	0	1	0	1	0	1	0	1	0	1	0	1	0	1	100	0	100	0	68.85661	68.87958
2016-10-31	64	0	100	0	100	0	100	0	0	1	0	1	0	1	0	1	0	1	0	1	0	1	0	1	100	0	100	0	78.82249	78.83811
2016-11-01	64	0	100	0	100	0	100	0	0	1	0	1	0	1	0	1	0	1	0	1	0	1	0	1	100	0	100	0	85.5993	85.60992
2016-11-02	64	0	100	0	100	0	100	0	0	1	0	1	0	1	0	1	0	1	0	1	0	1	0	1	100	0	100	0	90.20752	90.21474
2016-11-03	64	0	100	0	100	0	100	0	0	1	0	1	0	1	0	1	0	1	0	1	0	1	0	1	100	0	100	0	93.34111	93.34602
2016-11-04	64	0	0	1	100	0	100	0	0	1	0	1	0	1	0	1	0	1	0	1	0	1	0	1	100	0	100	0	95.47195	95.4753
2016-11-05	64	0	0	1	100	0	100	0	0	1	0	1	0	1	0	1	0	1	0	1	0	1	0	1	100	0	100	0	96.92093	96.9232
2016-11-06	64	0	0	1	25	0	100	0	0	1	0	1	0	1	0	1	0	1	0	1	0	1	0	1	100	0	25	0	73.90623	97.90778
2016-11-07	64	0	100	0	100	0	100	0	0	1	0	1	0	1	0	1	0	1	0	1	0	1	0	1	100	0	100	0	82.25624	98.57729
2016-11-08	64	0	100	0	100	0	100	0	0	1	0	1	0	1	0	1	0	1	0	1	0	1	0	1	100	0	100	0	87.93425	99.03255
2016-11-09	64	0	0	1	25	0	100	0	0	1	0	1	0	1	0	1	0	1	0	1	0	1	0	1	100	0	25	0	67.79529	99.34214
2016-11-10	64	0	0	1	0	1	100	0	0	1	0	1	0	1	0	1	0	1	0	1	0	1	0	1	100	0	0	1	51.43413	99.55266
2016-11-11	64	0	0	1	100	0	100	0	0	1	0	1	0	1	0	1	0	1	0	1	0	1	0	1	100	0	100	0	66.9752	99.69581
2016-11-12	64	0	100	0	100	0	100	0	0	1	0	1	0	1	0	1	0	1	0	1	0	1	0	1	100	0	100	0	77.54314	99.79315
2016-11-13	64	0	100	0	100	0	100	0	0	1	0	1	0	1	0	1	0	1	0	1	0	1	0	1	100	0	100	0	84.72933	99.85934
2016-11-14	64	0	100	0	100	0	100	0	0	1	0	1	0	1	0	1	0	1	0	1	0	1	0	1	100	0	100	0	89.61595	99.90436
2016-11-21	86	0	0	1	100	0	100	0	0	1	0	1	0	1	0	1	0	1	0	1	0	1	0	1	100	0	100	0	100	54.45464
2016-11-22	86	0	50	0	100	0	100	0	0	1	0	1	0	1	0	1	0	1	0	1	0	1	0	1	100	0	75	0	92	69.02915
2016-11-23	86	0	100	0	100	0	100	0	0	1	0	1	0	1	0	1	0	1	0	1	0	1	0	1	100	0	100	0	94.56	78.93982
2016-11-24	86	0	50	0	100	0	100	0	0	1	0	1	0	1	0	1	0	1	0	1	0	1	0	1	100	0	75	0	88.3008	85.67908
2016-11-25	86	0	75	0	100	0	100	0	0	1	0	1	0	1	0	1	0	1	0	1	0	1	0	1	100	0	87.5	0	88.04454	90.26177
2016-11-26	86	0	75	0	100	0	100	0	0	1	0	1	0	1	0	1	0	1	0	1	0	1	0	1	100	0	87.5	0	87.87029	93.37801
2016-11-27	86	0	50	0	100	0	100	0	0	1	0	1	0	1	0	1	0	1	0	1	0	1	0	1	100	0	75	0	83.75179	95.49704
2016-11-28	86	0	75	0	100	0	100	0	0	1	0	1	0	1	0	1	0	1	0	1	0	1	0	1	100	0	87.5	0	84.95122	96.93799
2016-11-29	86	0	75	0	100	0	100	0	0	1	0	1	0	1	0	1	0	1	0	1	0	1	0	1	100	0	87.5	0	85.76683	97.91783
2016-11-30	86	0	75	0	100	0	100	0	0	1	0	1	0	1	0	1	0	1	0	1	0	1	0	1	100	0	87.5	0	86.32144	98.58413
2016-12-01	86	0	100	0	100	0	100	0	0	1	0	1	0	1	0	1	0	1	0	1	0	1	0	1	100	0	100	0	90.69858	99.03721
2016-12-02	86	0	75	0	100	0	100	0	0	1	0	1	0	1	0	1	0	1	0	1	0	1	0	1	100	0	87.5	0	89.67503	99.3453
2016-12-03	86	0	100	0	100	0	100	0	0	1	0	1	0	1	0	1	0	1	0	1	0	1	0	1	100	0	100	0	92.97902	99.5548
2016-12-04	86	0	100	0	100	0	100	0	0	1	0	1	0	1	0	1	0	1	0	1	0	1	0	1	100	0	100	0	95.22574	99.69727
2016-12-05	86	0	100	0	100	0	100	0	0	1	0	1	0	1	0	1	0	1	0	1	0	1	0	1	100	0	100	0	96.7535	99.79414
2016-12-06	86	0	100	0	100	0	0	1	0	1	0	1	0	1	0	1	0	1	0	1	0	1	0	1	0	1	100	0	97.79238	89.19334
2016-12-07	86	0	100	0	100	0	100	0	0	1	0	1	0	1	0	1	0	1	0	1	0	1	0	1	100	0	100	0	98.49882	92.65147
2016-12-08	86	0	100	0	100	0	100	0	0	1	0	1	0	1	0	1	0	1	0	1	0	1	0	1	100	0	100	0	98.97919	95.00301
2016-12-09	86	0	75	0	100	0	100	0	0	1	0	1	0	1	0	1	0	1	0	1	0	1	0	1	100	0	87.5	0	95.30585	96.60204
2016-12-10	86	0	100	0	100	0	100	0	0	1	0	1	0	1	0	1	0	1	0	1	0	1	0	1	100	0	100	0	96.80798	97.68939
2016-12-11	86	0	100	0	100	0	100	0	0	1	0	1	0	1	0	1	0	1	0	1	0	1	0	1	100	0	100	0	97.82943	98.42879
2016-12-12	86	0	100	0	100	0	100	0	0	1	0	1	0	1	0	1	0	1	0	1	0	1	0	1	100	0	100	0	98.52401	98.93158
2016-12-13	86	0	100	0	100	0	100	0	0	1	0	1	0	1	0	1	0	1	0	1	0	1	0	1	100	0	100	0	98.99633	99.27348
2016-12-14	86	0	100	0	100	0	100	0	0	1	0	1	0	1	0	1	0	1	0	1	0	1	0	1	100	0	100	0	99.3175	99.50597
2016-12-15	86	0	100	0	100	0	100	0	0	1	0	1	0	1	0	1	0	1	0	1	0	1	0	1	100	0	100	0	99.5359	99.66405
2016-12-16	86	0	100	0	100	0	100	0	0	1	0	1	0	1	0	1	0	1	0	1	0	1	0	1	100	0	100	0	99.68442	99.77156
2016-12-17	86	0	100	0	100	0	100	0	0	1	0	1	0	1	0	1	0	1	0	1	0	1	0	1	100	0	100	0	99.78541	99.84467
2016-12-18	86	0	100	0	100	0	100	0	0	1	0	1	0	1	0	1	0	1	0	1	0	1	0	1	100	0	100	0	99.85408	99.89437
2016-12-19	86	0	100	0	100	0	100	0	0	1	0	1	0	1	0	1	0	1	0	1	0	1	0	1	100	0	100	0	99.90077	99.92817
2016-12-20	86	0	100	0	100	0	100	0	0	1	0	1	0	1	0	1	0	1	0	1	0	1	0	1	100	0	100	0	99.93253	99.95116
2016-12-21	86	0	100	0	100	0	100	0	0	1	0	1	0	1	0	1	0	1	0	1	0	1	0	1	100	0	100	0	99.95412	99.96679
2016-12-22	86	0	100	0	100	0	100	0	0	1	0	1	0	1	0	1	0	1	0	1	0	1	0	1	100	0	100	0	99.9688	99.97742
2016-12-23	86	0	100	0	100	0	100	0	0	1	0	1	0	1	0	1	0	1	0	1	0	1	0	1	100	0	100	0	99.97879	99.98464
2016-12-24	86	0	100	0	100	0	100	0	0	1	0	1	0	1	0	1	0	1	0	1	0	1	0	1	100	0	100	0	99.98558	99.98956
2016-12-25	86	0	100	0	100	0	100	0	0	1	0	1	0	1	0	1	0	1	0	1	0	1	0	1	100	0	100	0	99.9902	99.9929
2016-12-26	86	0	100	0	100	0	100	0	0	1	0	1	0	1	0	1	0	1	0	1	0	1	0	1	100	0	100	0	99.99333	99.99517
2016-12-27	86	0	100	0	100	0	100	0	0	1	0	1	0	1	0	1	0	1	0	1	0	1	0	1	100	0	100	0	99.99547	99.99672
2016-12-28	86	0	100	0	100	0	100	0	0	1	0	1	0	1	0	1	0	1	0	1	0	1	0	1	100	0	100	0	99.99692	99.99777
2016-12-29	86	0	100	0	100	0	100	0	0	1	0	1	0	1	0	1	0	1	0	1	0	1	0	1	100	0	100	0	99.9979	99.99849
2016-12-30	86	0	75	0	100	0	100	0	0	1	0	1	0	1	0	1	0	1	0	1	0	1	0	1	100	0	87.5	0	95.99857	99.99897
2016-12-31	86	0	100	0	100	0	100	0	0	1	0	1	0	1	0	1	0	1	0	1	0	1	0	1	100	0	100	0	97.27903	99.9993
2017-01-01	86	0	50	0	100	0	100	0	0	1	0	1	0	1	0	1	0	1	0	1	0	1	0	1	100	0	75	0	90.14974	99.99953
2017-01-02	86	0	100	0	100	0	100	0	0	1	0	1	0	1	0	1	0	1	0	1	0	1	0	1	100	0	100	0	93.30183	99.99968
2017-01-03	86	0	100	0	100	0	100	0	0	1	0	1	0	1	0	1	0	1	0	1	0	1	0	1	100	0	100	0	95.44524	99.99979
2017-01-04	86	0	100	0	100	0	100	0	0	1	0	1	0	1	0	1	0	1	0	1	0	1	0	1	100	0	100	0	96.90276	99.99986
2017-01-05	86	0	100	0	100	0	100	0	0	1	0	1	0	1	0	1	0	1	0	1	0	1	0	1	100	0	100	0	97.89388	99.9999
2017-01-06	86	0	100	0	100	0	100	0	0	1	0	1	0	1	0	1	0	1	0	1	0	1	0	1	100	0	100	0	98.56784	99.99993
2017-01-07	86	0	100	0	100	0	100	0	0	1	0	1	0	1	0	1	0	1	0	1	0	1	0	1	100	0	100	0	99.02613	99.99995
2017-01-08	86	0	100	0	100	0	100	0	0	1	0	1	0	1	0	1	0	1	0	1	0	1	0	1	100	0	100	0	99.33777	99.99997
2017-01-09	86	0	100	0	100	0	100	0	0	1	0	1	0	1	0	1	0	1	0	1	0	1	0	1	100	0	100	0	99.54968	99.99998
2017-01-10	86	0	100	0	100	0	100	0	0	1	0	1	0	1	0	1	0	1	0	1	0	1	0	1	100	0	100	0	99.69379	99.99998
2017-01-11	86	0	100	0	100	0	100	0	0	1	0	1	0	1	0	1	0	1	0	1	0	1	0	1	100	0	100	0	99.79178	99.99999
2017-01-12	86	0	100	0	100	0	100	0	0	1	0	1	0	1	0	1	0	1	0	1	0	1	0	1	100	0	100	0	99.85841	99.99999
2017-01-13	86	1	100	0	100	0	100	0	0	1	0	1	0	1	0	1	0	1	0	1	0	1	0	1	100	0	100	0	99.90372	99.99999
2017-01-14	86	0	100	0	100	0	100	0	0	1	0	1	0	1	0	1	0	1	0	1	0	1	0	1	100	0	100	0	99.93453	99.99999
2017-01-15	86	0	100	0	100	0	100	0	0	1	0	1	0	1	0	1	0	1	0	1	0	1	0	1	100	0	100	0	99.95548	99.99999
2017-01-16	86	0	100	0	100	0	100	0	0	1	0	1	0	1	0	1	0	1	0	1	0	1	0	1	100	0	100	0	99.96973	99.99999
2017-01-17	86	0	100	0	100	0	100	0	0	1	0	1	0	1	0	1	0	1	0	1	0	1	0	1	100	0	100	0	99.97942	99.99999
2017-01-18	86	0	100	0	100	0	100	0	0	1	0	1	0	1	0	1	0	1	0	1	0	1	0	1	100	0	100	0	99.986	99.99999
2017-01-19	86	0	100	0	100	0	100	0	0	1	0	1	0	1	0	1	0	1	0	1	0	1	0	1	100	0	100	0	99.99048	99.99999
2017-01-20	86	0	100	0	100	0	100	0	0	1	0	1	0	1	0	1	0	1	0	1	0	1	0	1	100	0	100	0	99.99352	99.99999
2017-01-21	86	0	100	0	100	0	100	0	0	1	0	1	0	1	0	1	0	1	0	1	0	1	0	1	100	0	100	0	99.9956	99.99999
2017-01-22	86	0	0	1	100	0	100	0	0	1	0	1	0	1	0	1	0	1	0	1	0	1	0	1	100	0	100	0	99.99701	99.99999
2017-01-23	86	0	100	0	100	0	100	0	0	1	0	1	0	1	0	1	0	1	0	1	0	1	0	1	100	0	100	0	99.99797	99.99999
2017-01-24	86	0	100	0	100	0	100	0	0	1	0	1	0	1	0	1	0	1	0	1	0	1	0	1	100	0	100	0	99.99862	99.99999
2017-01-25	86	1	100	0	100	0	100	0	0	1	0	1	0	1	0	1	0	1	0	1	0	1	0	1	100	0	100	0	99.99906	99.99999
2017-01-26	86	0	100	0	100	0	100	0	0	1	0	1	0	1	0	1	0	1	0	1	0	1	0	1	100	0	100	0	99.99936	99.99999
2017-01-27	86	0	100	0	100	0	100	0	0	1	0	1	0	1	0	1	0	1	0	1	0	1	0	1	100	0	100	0	99.99957	99.99999
2017-01-28	86	0	100	0	100	0	100	0	0	1	0	1	0	1	0	1	0	1	0	1	0	1	0	1	100	0	100	0	99.9997	99.99999
2017-01-29	86	0	100	0	100	0	100	0	0	1	0	1	0	1	0	1	0	1	0	1	0	1	0	1	100	0	100	0	99.9998	99.99999
2017-01-30	86	0	100	0	100	0	100	0	0	1	0	1	0	1	0	1	0	1	0	1	0	1	0	1	100	0	100	0	99.99986	99.99999
2017-01-31	86	0	100	0	100	0	100	0	0	1	0	1	0	1	0	1	0	1	0	1	0	1	0	1	100	0	100	0	99.99991	99.99999
2017-02-01	86	0	100	0	100	0	100	0	0	1	0	1	0	1	0	1	0	1	0	1	0	1	0	1	100	0	100	0	99.99994	99.99999
2017-02-02	86	0	100	0	100	0	100	0	0	1	0	1	0	1	0	1	0	1	0	1	0	1	0	1	100	0	100	0	99.99996	99.99999
2017-02-03	86	0	75	0	100	0	100	0	0	1	0	1	0	1	0	1	0	1	0	1	0	1	0	1	100	0	87.5	0	95.99998	99.99999
2017-02-04	86	0	100	0	100	0	100	0	0	1	0	1	0	1	0	1	0	1	0	1	0	1	0	1	100	0	100	0	97.27998	99.99999
2017-02-05	86	0	100	0	100	0	100	0	0	1	0	1	0	1	0	1	0	1	0	1	0	1	0	1	100	0	100	0	98.15039	99.99999
2017-02-06	86	0	100	0	100	0	100	0	0	1	0	1	0	1	0	1	0	1	0	1	0	1	0	1	100	0	100	0	98.74226	99.99999
2017-02-07	86	0	100	0	100	0	100	0	0	1	0	1	0	1	0	1	0	1	0	1	0	1	0	1	100	0	100	0	99.14474	99.99999
2017-02-08	86	0	100	0	100	0	100	0	0	1	0	1	0	1	0	1	0	1	0	1	0	1	0	1	100	0	100	0	99.41842	99.99999
2017-02-09	86	0	100	0	100	0	100	0	0	1	0	1	0	1	0	1	0	1	0	1	0	1	0	1	100	0	100	0	99.60452	99.99999
2017-02-10	86	0	100	0	100	0	100	0	0	1	0	1	0	1	0	1	0	1	0	1	0	1	0	1	100	0	100	0	99.73108	99.99999
2017-02-11	86	0	100	0	100	0	100	0	0	1	0	1	0	1	0	1	0	1	0	1	0	1	0	1	100	0	100	0	99.81713	99.99999
2017-02-12	86	0	100	0	100	0	100	0	0	1	0	1	0	1	0	1	0	1	0	1	0	1	0	1	100	0	100	0	99.87565	99.99999
2017-02-13	86	0	100	0	100	0	100	0	0	1	0	1	0	1	0	1	0	1	0	1	0	1	0	1	100	0	100	0	99.91544	99.99999
2017-02-14	86	0	50	0	100	0	100	0	0	1	0	1	0	1	0	1	0	1	0	1	0	1	0	1	100	0	75	0	91.9425	99.99999
2017-02-15	86	0	100	0	100	0	100	0	0	1	0	1	0	1	0	1	0	1	0	1	0	1	0	1	100	0	100	0	94.5209	99.99999
2017-02-16	86	0	100	0	100	0	100	0	0	1	0	1	0	1	0	1	0	1	0	1	0	1	0	1	100	0	100	0	96.27422	99.99999
2017-02-17	86	0	100	0	100	0	100	0	0	1	0	1	0	1	0	1	0	1	0	1	0	1	0	1	100	0	100	0	97.46647	99.99999
2017-02-18	86	0	100	0	100	0	100	0	0	1	0	1	0	1	0	1	0	1	0	1	0	1	0	1	100	0	100	0	98.2772	99.99999
2017-02-19	86	0	100	0	100	0	100	0	0	1	0	1	0	1	0	1	0	1	0	1	0	1	0	1	100	0	100	0	98.8285	99.99999
2017-02-20	86	0	100	0	100	0	100	0	0	1	0	1	0	1	0	1	0	1	0	1	0	1	0	1	100	0	100	0	99.20338	99.99999
2017-02-21	86	0	100	0	100	0	100	0	0	1	0	1	0	1	0	1	0	1	0	1	0	1	0	1	100	0	100	0	99.4583	99.99999
2017-02-22	86	0	100	0	100	0	100	0	0	1	0	1	0	1	0	1	0	1	0	1	0	1	0	1	100	0	100	0	99.63165	99.99999
2017-02-23	86	0	100	0	100	0	100	0	0	1	0	1	0	1	0	1	0	1	0	1	0	1	0	1	100	0	100	0	99.74952	99.99999
2017-02-24	86	0	100	0	100	0	100	0	0	1	0	1	0	1	0	1	0	1	0	1	0	1	0	1	100	0	100	0	99.82967	99.99999
2017-02-25	86	0	100	0	100	0	100	0	0	1	0	1	0	1	0	1	0	1	0	1	0	1	0	1	100	0	100	0	99.88418	99.99999
2017-02-26	86	0	75	0	100	0	100	0	0	1	0	1	0	1	0	1	0	1	0	1	0	1	0	1	100	0	87.5	0	95.92124	99.99999
2017-02-27	86	0	100	0	100	0	100	0	0	1	0	1	0	1	0	1	0	1	0	1	0	1	0	1	100	0	100	0	97.22645	99.99999
2017-02-28	86	0	100	0	100	0	100	0	0	1	0	1	0	1	0	1	0	1	0	1	0	1	0	1	100	0	100	0	98.11398	99.99999
2017-03-01	86	0	100	0	100	0	100	0	0	1	0	1	0	1	0	1	0	1	0	1	0	1	0	1	100	0	100	0	98.71751	99.99999
2017-03-02	86	0	100	0	100	0	100	0	0	1	0	1	0	1	0	1	0	1	0	1	0	1	0	1	100	0	100	0	99.12791	99.99999
2017-03-03	86	0	75	0	100	0	100	0	0	1	0	1	0	1	0	1	0	1	0	1	0	1	0	1	100	0	87.5	0	95.40697	99.99999
2017-03-04	86	0	100	0	100	0	100	0	0	1	0	1	0	1	0	1	0	1	0	1	0	1	0	1	100	0	100	0	96.87675	99.99999
2017-03-05	86	0	100	0	100	0	100	0	0	1	0	1	0	1	0	1	0	1	0	1	0	1	0	1	100	0	100	0	97.87619	99.99999
2017-03-06	86	0	100	0	100	0	100	0	0	1	0	1	0	1	0	1	0	1	0	1	0	1	0	1	100	0	100	0	98.55581	99.99999
2017-03-07	86	0	100	0	100	0	100	0	0	1	0	1	0	1	0	1	0	1	0	1	0	1	0	1	100	0	100	0	99.01795	99.99999
2017-03-08	86	0	100	0	100	0	100	0	0	1	0	1	0	1	0	1	0	1	0	1	0	1	0	1	100	0	100	0	99.33221	99.99999
2017-03-09	86	0	100	0	100	0	100	0	0	1	0	1	0	1	0	1	0	1	0	1	0	1	0	1	100	0	100	0	99.5459	99.99999
2017-03-10	86	0	100	0	100	0	100	0	0	1	0	1	0	1	0	1	0	1	0	1	0	1	0	1	100	0	100	0	99.69121	99.99999
2017-03-11	86	0	100	0	100	0	100	0	0	1	0	1	0	1	0	1	0	1	0	1	0	1	0	1	100	0	100	0	99.79002	99.99999
2017-03-12	86	0	100	0	100	0	100	0	0	1	0	1	0	1	0	1	0	1	0	1	0	1	0	1	100	0	100	0	99.85722	99.99999
2017-03-13	86	0	75	0	100	0	100	0	0	1	0	1	0	1	0	1	0	1	0	1	0	1	0	1	100	0	87.5	0	95.90291	99.99999
2017-03-14	86	0	100	0	100	0	100	0	0	1	0	1	0	1	0	1	0	1	0	1	0	1	0	1	100	0	100	0	97.21398	99.99999
2017-03-15	86	0	100	0	100	0	100	0	0	1	0	1	0	1	0	1	0	1	0	1	0	1	0	1	100	0	100	0	98.10551	99.99999
2017-03-16	86	0	100	0	100	0	100	0	0	1	0	1	0	1	0	1	0	1	0	1	0	1	0	1	100	0	100	0	98.71175	99.99999
2017-03-17	86	0	100	0	100	0	100	0	0	1	0	1	0	1	0	1	0	1	0	1	0	1	0	1	100	0	100	0	99.12399	99.99999
2017-03-18	86	0	0	1	100	0	100	0	0	1	0	1	0	1	0	1	0	1	0	1	0	1	0	1	100	0	100	0	99.40431	99.99999
2017-03-19	86	0	100	0	100	0	100	0	0	1	0	1	0	1	0	1	0	1	0	1	0	1	0	1	100	0	100	0	99.59493	99.99999
2017-03-20	86	0	100	0	100	0	100	0	0	1	0	1	0	1	0	1	0	1	0	1	0	1	0	1	100	0	100	0	99.72456	99.99999
2017-03-21	86	0	100	0	100	0	100	0	0	1	0	1	0	1	0	1	0	1	0	1	0	1	0	1	100	0	100	0	99.8127	99.99999
2017-03-22	86	1	100	0	100	0	100	0	0	1	0	1	0	1	0	1	0	1	0	1	0	1	0	1	100	0	100	0	99.87263	99.99999
2017-03-23	86	0	100	0	100	0	100	0	0	1	0	1	0	1	0	1	0	1	0	1	0	1	0	1	100	0	100	0	99.91339	99.99999
2017-03-24	86	0	100	0	100	0	100	0	0	1	0	1	0	1	0	1	0	1	0	1	0	1	0	1	100	0	100	0	99.94111	99.99999
2017-03-25	86	0	100	0	100	0	100	0	0	1	0	1	0	1	0	1	0	1	0	1	0	1	0	1	100	0	100	0	99.95995	99.99999
2017-03-26	86	0	100	0	100	0	100	0	0	1	0	1	0	1	0	1	0	1	0	1	0	1	0	1	100	0	100	0	99.97277	99.99999
2017-03-27	86	0	100	0	100	0	100	0	0	1	0	1	0	1	0	1	0	1	0	1	0	1	0	1	100	0	100	0	99.98148	99.99999
2017-03-28	86	0	100	0	100	0	100	0	0	1	0	1	0	1	0	1	0	1	0	1	0	1	0	1	100	0	100	0	99.98741	99.99999
2017-03-29	86	0	100	0	100	0	100	0	0	1	0	1	0	1	0	1	0	1	0	1	0	1	0	1	100	0	100	0	99.99144	99.99999
2017-03-30	86	0	100	0	100	0	100	0	0	1	0	1	0	1	0	1	0	1	0	1	0	1	0	1	100	0	100	0	99.99418	99.99999
2017-03-31	86	0	0	1	0	1	100	0	0	1	0	1	0	1	0	1	0	1	0	1	0	1	0	1	100	0	0	1	89.32938	99.99999
2017-04-01	86	0	100	0	100	0	100	0	0	1	0	1	0	1	0	1	0	1	0	1	0	1	0	1	100	0	100	0	92.74397	99.99999
2017-04-02	86	0	100	0	100	0	100	0	0	1	0	1	0	1	0	1	0	1	0	1	0	1	0	1	100	0	100	0	95.0659	99.99999
2017-04-03	86	0	100	0	100	0	100	0	0	1	0	1	0	1	0	1	0	1	0	1	0	1	0	1	100	0	100	0	96.64481	99.99999
2017-04-04	86	0	100	0	100	0	100	0	0	1	0	1	0	1	0	1	0	1	0	1	0	1	0	1	100	0	100	0	97.71848	99.99999
2017-04-05	86	0	100	0	100	0	100	0	0	1	0	1	0	1	0	1	0	1	0	1	0	1	0	1	100	0	100	0	98.44856	99.99999
2017-04-06	86	0	100	0	100	0	100	0	0	1	0	1	0	1	0	1	0	1	0	1	0	1	0	1	100	0	100	0	98.94502	99.99999
2017-04-07	86	0	100	0	100	0	100	0	0	1	0	1	0	1	0	1	0	1	0	1	0	1	0	1	100	0	100	0	99.28262	99.99999
2017-04-08	86	0	0	1	50	0	100	0	0	1	0	1	0	1	0	1	0	1	0	1	0	1	0	1	100	0	50	0	83.51218	99.99999
2017-04-09	86	0	50	0	100	0	100	0	0	1	0	1	0	1	0	1	0	1	0	1	0	1	0	1	100	0	75	0	80.78828	99.99999
2017-04-10	86	0	100	0	100	0	100	0	0	1	0	1	0	1	0	1	0	1	0	1	0	1	0	1	100	0	100	0	86.93604	99.99999
2017-04-11	86	0	50	0	100	0	100	0	0	1	0	1	0	1	0	1	0	1	0	1	0	1	0	1	100	0	75	0	83.1165	99.99999
2017-04-12	86	0	100	0	100	0	100	0	0	1	0	1	0	1	0	1	0	1	0	1	0	1	0	1	100	0	100	0	88.51923	99.99999
2017-04-13	86	0	75	0	100	0	100	0	0	1	0	1	0	1	0	1	0	1	0	1	0	1	0	1	100	0	87.5	0	88.19307	99.99999
2017-04-14	86	1	100	0	100	0	100	0	0	1	0	1	0	1	0	1	0	1	0	1	0	1	0	1	100	0	100	0	91.97128	99.99999
2017-04-15	86	0	100	0	100	0	100	0	0	1	0	1	0	1	0	1	0	1	0	1	0	1	0	1	100	0	100	0	94.54047	99.99999
2017-04-16	86	0	100	0	100	0	100	0	0	1	0	1	0	1	0	1	0	1	0	1	0	1	0	1	100	0	100	0	96.28752	99.99999
2017-04-17	86	0	100	0	100	0	100	0	0	1	0	1	0	1	0	1	0	1	0	1	0	1	0	1	100	0	100	0	97.47552	99.99999
2017-04-18	86	0	100	0	100	0	100	0	0	1	0	1	0	1	0	1	0	1	0	1	0	1	0	1	100	0	100	0	98.28336	99.99999
2017-04-19	86	0	100	0	100	0	100	0	0	1	0	1	0	1	0	1	0	1	0	1	0	1	0	1	100	0	100	0	98.83268	99.99999
2017-04-20	86	0	100	0	100	0	100	0	0	1	0	1	0	1	0	1	0	1	0	1	0	1	0	1	100	0	100	0	99.20622	99.99999
2017-04-21	86	0	100	0	100	0	100	0	0	1	0	1	0	1	0	1	0	1	0	1	0	1	0	1	100	0	100	0	99.46024	99.99999
2017-04-22	86	0	100	0	100	0	100	0	0	1	0	1	0	1	0	1	0	1	0	1	0	1	0	1	100	0	100	0	99.63296	99.99999
2017-04-23	86	0	100	0	100	0	100	0	0	1	0	1	0	1	0	1	0	1	0	1	0	1	0	1	100	0	100	0	99.75041	99.99999
2017-04-24	86	0	100	0	100	0	100	0	0	1	0	1	0	1	0	1	0	1	0	1	0	1	0	1	100	0	100	0	99.83028	99.99999
2017-04-25	86	0	100	0	100	0	100	0	0	1	0	1	0	1	0	1	0	1	0	1	0	1	0	1	100	0	100	0	99.88459	99.99999
2017-04-26	86	0	100	0	100	0	100	0	0	1	0	1	0	1	0	1	0	1	0	1	0	1	0	1	100	0	100	0	99.92152	99.99999
2017-04-27	86	0	100	0	100	0	100	0	0	1	0	1	0	1	0	1	0	1	0	1	0	1	0	1	100	0	100	0	99.94664	99.99999
2017-04-28	86	0	75	0	100	0	100	0	0	1	0	1	0	1	0	1	0	1	0	1	0	1	0	1	100	0	87.5	0	95.96371	99.99999
2017-04-29	86	1	100	0	100	0	100	0	0	1	0	1	0	1	0	1	0	1	0	1	0	1	0	1	100	0	100	0	97.25533	99.99999
2017-04-30	86	0	100	0	100	0	100	0	0	1	0	1	0	1	0	1	0	1	0	1	0	1	0	1	100	0	100	0	98.13362	99.99999
2017-05-01	86	0	100	0	100	0	100	0	0	1	0	1	0	1	0	1	0	1	0	1	0	1	0	1	100	0	100	0	98.73087	99.99999
2017-05-02	86	0	100	0	100	0	100	0	0	1	0	1	0	1	0	1	0	1	0	1	0	1	0	1	100	0	100	0	99.13699	99.99999
2017-05-03	86	0	100	0	100	0	100	0	0	1	0	1	0	1	0	1	0	1	0	1	0	1	0	1	100	0	100	0	99.41315	99.99999
2017-05-04	86	0	100	0	100	0	100	0	0	1	0	1	0	1	0	1	0	1	0	1	0	1	0	1	100	0	100	0	99.60094	99.99999
2017-05-05	86	0	0	1	75	0	100	0	0	1	0	1	0	1	0	1	0	1	0	1	0	1	0	1	100	0	75	0	91.72865	99.99999
2017-05-06	86	0	100	0	100	0	100	0	0	1	0	1	0	1	0	1	0	1	0	1	0	1	0	1	100	0	100	0	94.37548	99.99999
2017-05-07	86	0	100	0	100	0	100	0	0	1	0	1	0	1	0	1	0	1	0	1	0	1	0	1	100	0	100	0	96.17533	99.99999
2017-05-08	86	0	100	0	100	0	100	0	0	1	0	1	0	1	0	1	0	1	0	1	0	1	0	1	100	0	100	0	97.39922	99.99999
2017-05-09	86	0	100	0	100	0	100	0	0	1	0	1	0	1	0	1	0	1	0	1	0	1	0	1	100	0	100	0	98.23148	99.99999
2017-05-10	86	0	100	0	100	0	100	0	0	1	0	1	0	1	0	1	0	1	0	1	0	1	0	1	100	0	100	0	98.7974	99.99999
2017-05-11	86	0	100	0	100	0	100	0	0	1	0	1	0	1	0	1	0	1	0	1	0	1	0	1	100	0	100	0	99.18224	99.99999
2017-05-12	86	0	100	0	100	0	100	0	0	1	0	1	0	1	0	1	0	1	0	1	0	1	0	1	100	0	100	0	99.44392	99.99999
2017-05-13	86	0	100	0	100	0	100	0	0	1	0	1	0	1	0	1	0	1	0	1	0	1	0	1	100	0	100	0	99.62187	99.99999
2017-05-14	86	0	100	0	100	0	100	0	0	1	0	1	0	1	0	1	0	1	0	1	0	1	0	1	100	0	100	0	99.74287	99.99999
2017-05-15	86	0	100	0	100	0	100	0	0	1	0	1	0	1	0	1	0	1	0	1	0	1	0	1	100	0	100	0	99.82516	99.99999
2017-05-16	86	0	100	0	100	0	100	0	0	1	0	1	0	1	0	1	0	1	0	1	0	1	0	1	100	0	100	0	99.88111	99.99999
2017-05-17	86	0	100	0	100	0	100	0	0	1	0	1	0	1	0	1	0	1	0	1	0	1	0	1	100	0	100	0	99.91916	99.99999
2017-05-18	86	0	100	0	100	0	100	0	0	1	0	1	0	1	0	1	0	1	0	1	0	1	0	1	100	0	100	0	99.94503	99.99999
2017-05-19	86	0	100	0	100	0	100	0	0	1	0	1	0	1	0	1	0	1	0	1	0	1	0	1	100	0	100	0	99.96262	99.99999
2017-05-20	86	0	100	0	100	0	100	0	0	1	0	1	0	1	0	1	0	1	0	1	0	1	0	1	100	0	100	0	99.97459	99.99999
2017-05-21	86	0	100	0	100	0	100	0	0	1	0	1	0	1	0	1	0	1	0	1	0	1	0	1	100	0	100	0	99.98272	99.99999
2017-05-22	86	0	100	0	100	0	100	0	0	1	0	1	0	1	0	1	0	1	0	1	0	1	0	1	100	0	100	0	99.98825	99.99999
2017-05-23	86	0	100	0	100	0	100	0	0	1	0	1	0	1	0	1	0	1	0	1	0	1	0	1	100	0	100	0	99.99201	99.99999
2017-05-24	86	0	100	0	100	0	100	0	0	1	0	1	0	1	0	1	0	1	0	1	0	1	0	1	100	0	100	0	99.99457	99.99999
2017-05-25	86	0	100	0	100	0	100	0	0	1	0	1	0	1	0	1	0	1	0	1	0	1	0	1	100	0	100	0	99.99631	99.99999
2017-05-26	86	0	100	0	100	0	100	0	0	1	0	1	0	1	0	1	0	1	0	1	0	1	0	1	100	0	100	0	99.99749	99.99999
2017-05-27	86	0	100	0	100	0	100	0	0	1	0	1	0	1	0	1	0	1	0	1	0	1	0	1	100	0	100	0	99.99829	99.99999
2017-05-28	86	0	100	0	100	0	100	0	0	1	0	1	0	1	0	1	0	1	0	1	0	1	0	1	100	0	100	0	99.99884	99.99999
2017-05-29	86	0	100	0	100	0	100	0	0	1	0	1	0	1	0	1	0	1	0	1	0	1	0	1	100	0	100	0	99.99921	99.99999
2017-05-30	86	0	100	0	100	0	100	0	0	1	0	1	0	1	0	1	0	1	0	1	0	1	0	1	100	0	100	0	99.99947	99.99999
2017-05-31	86	0	100	0	100	0	100	0	0	1	0	1	0	1	0	1	0	1	0	1	0	1	0	1	100	0	100	0	99.99963	99.99999
2017-06-01	86	0	100	0	100	0	100	0	0	1	0	1	0	1	0	1	0	1	0	1	0	1	0	1	100	0	100	0	99.99975	99.99999
2017-06-02	86	0	100	0	100	0	100	0	0	1	0	1	0	1	0	1	0	1	0	1	0	1	0	1	100	0	100	0	99.99983	99.99999
2017-06-03	86	0	100	0	100	0	100	0	0	1	0	1	0	1	0	1	0	1	0	1	0	1	0	1	100	0	100	0	99.99989	99.99999
2017-06-04	86	0	100	0	100	0	100	0	0	1	0	1	0	1	0	1	0	1	0	1	0	1	0	1	100	0	100	0	99.99992	99.99999
2017-06-05	86	0	100	0	100	0	100	0	0	1	0	1	0	1	0	1	0	1	0	1	0	1	0	1	100	0	100	0	99.99995	99.99999
2017-06-06	86	0	100	0	100	0	100	0	0	1	0	1	0	1	0	1	0	1	0	1	0	1	0	1	100	0	100	0	99.99996	99.99999
2017-06-07	86	0	100	0	100	0	100	0	0	1	0	1	0	1	0	1	0	1	0	1	0	1	0	1	100	0	100	0	99.99998	99.99999
2017-06-08	86	0	100	0	100	0	100	0	0	1	0	1	0	1	0	1	0	1	0	1	0	1	0	1	100	0	100	0	99.99998	99.99999
2017-06-09	86	0	100	0	100	0	100	0	0	1	0	1	0	1	0	1	0	1	0	1	0	1	0	1	100	0	100	0	99.99999	99.99999
2017-06-10	86	0	100	0	100	0	100	0	0	1	0	1	0	1	0	1	0	1	0	1	0	1	0	1	100	0	100	0	99.99999	99.99999
2017-06-11	86	0	100	0	100	0	100	0	0	1	0	1	0	1	0	1	0	1	0	1	0	1	0	1	100	0	100	0	99.99999	99.99999
2017-06-12	86	0	100	0	100	0	100	0	0	1	0	1	0	1	0	1	0	1	0	1	0	1	0	1	100	0	100	0	99.99999	99.99999
2017-06-13	86	0	100	0	100	0	100	0	0	1	0	1	0	1	0	1	0	1	0	1	0	1	0	1	100	0	100	0	99.99999	99.99999
2017-06-14	86	0	100	0	100	0	100	0	0	1	0	1	0	1	0	1	0	1	0	1	0	1	0	1	100	0	100	0	99.99999	99.99999
2017-06-15	86	0	100	0	100	0	100	0	0	1	0	1	0	1	0	1	0	1	0	1	0	1	0	1	100	0	100	0	99.99999	99.99999
2017-06-16	86	0	100	0	100	0	100	0	0	1	0	1	0	1	0	1	0	1	0	1	0	1	0	1	100	0	100	0	99.99999	99.99999
2017-06-17	86	0	100	0	100	0	100	0	0	1	0	1	0	1	0	1	0	1	0	1	0	1	0	1	100	0	100	0	99.99999	99.99999
2017-06-18	86	0	100	0	100	0	100	0	0	1	0	1	0	1	0	1	0	1	0	1	0	1	0	1	100	0	100	0	99.99999	99.99999
2017-06-19	86	0	100	0	100	0	100	0	0	1	0	1	0	1	0	1	0	1	0	1	0	1	0	1	100	0	100	0	99.99999	99.99999
2017-06-20	86	0	100	0	100	0	100	0	0	1	0	1	0	1	0	1	0	1	0	1	0	1	0	1	100	0	100	0	99.99999	99.99999
2017-06-21	86	0	100	0	100	0	100	0	0	1	0	1	0	1	0	1	0	1	0	1	0	1	0	1	100	0	100	0	99.99999	99.99999
2017-06-22	86	0	75	0	100	0	100	0	0	1	0	1	0	1	0	1	0	1	0	1	0	1	0	1	100	0	87.5	0	95.99999	99.99999
2017-06-23	86	0	100	0	100	0	100	0	0	1	0	1	0	1	0	1	0	1	0	1	0	1	0	1	100	0	100	0	97.28	99.99999
2017-06-24	86	0	100	0	100	0	100	0	0	1	0	1	0	1	0	1	0	1	0	1	0	1	0	1	100	0	100	0	98.1504	99.99999
2017-06-25	86	0	100	0	100	0	100	0	0	1	0	1	0	1	0	1	0	1	0	1	0	1	0	1	100	0	100	0	98.74227	99.99999
2017-06-26	86	0	100	0	100	0	100	0	0	1	0	1	0	1	0	1	0	1	0	1	0	1	0	1	100	0	100	0	99.14474	99.99999
2017-06-27	86	0	100	0	100	0	100	0	0	1	0	1	0	1	0	1	0	1	0	1	0	1	0	1	100	0	100	0	99.41843	99.99999
2017-06-28	86	0	100	0	100	0	100	0	0	1	0	1	0	1	0	1	0	1	0	1	0	1	0	1	100	0	100	0	99.60453	99.99999
2017-06-29	86	0	100	0	100	0	100	0	0	1	0	1	0	1	0	1	0	1	0	1	0	1	0	1	100	0	100	0	99.73108	99.99999
2017-06-30	86	0	100	0	100	0	100	0	0	1	0	1	0	1	0	1	0	1	0	1	0	1	0	1	100	0	100	0	99.81713	99.99999
2017-07-01	86	0	100	0	100	0	100	0	0	1	0	1	0	1	0	1	0	1	0	1	0	1	0	1	100	0	100	0	99.87565	99.99999
2017-07-02	86	0	100	0	100	0	100	0	0	1	0	1	0	1	0	1	0	1	0	1	0	1	0	1	100	0	100	0	99.91544	99.99999
2017-07-03	86	0	100	0	100	0	100	0	0	1	0	1	0	1	0	1	0	1	0	1	0	1	0	1	100	0	100	0	99.9425	99.99999
2017-07-04	86	0	100	0	100	0	100	0	0	1	0	1	0	1	0	1	0	1	0	1	0	1	0	1	100	0	100	0	99.96091	99.99999
2017-07-05	86	0	100	0	100	0	100	0	0	1	0	1	0	1	0	1	0	1	0	1	0	1	0	1	100	0	100	0	99.97342	99.99999
2017-07-06	86	0	100	0	100	0	100	0	0	1	0	1	0	1	0	1	0	1	0	1	0	1	0	1	100	0	100	0	99.98193	99.99999
2017-07-07	86	0	100	0	100	0	100	0	0	1	0	1	0	1	0	1	0	1	0	1	0	1	0	1	100	0	100	0	99.98771	99.99999
2017-07-08	86	0	100	0	100	0	100	0	0	1	0	1	0	1	0	1	0	1	0	1	0	1	0	1	100	0	100	0	99.99165	99.99999
2017-07-09	86	0	100	0	100	0	100	0	0	1	0	1	0	1	0	1	0	1	0	1	0	1	0	1	100	0	100	0	99.99432	99.99999
2017-07-10	86	0	100	0	100	0	100	0	0	1	0	1	0	1	0	1	0	1	0	1	0	1	0	1	100	0	100	0	99.99613	99.99999
2017-07-11	86	0	100	0	100	0	100	0	0	1	0	1	0	1	0	1	0	1	0	1	0	1	0	1	100	0	100	0	99.99737	99.99999
2017-07-12	86	0	100	0	100	0	100	0	0	1	0	1	0	1	0	1	0	1	0	1	0	1	0	1	100	0	100	0	99.99821	99.99999
2017-07-13	86	0	100	0	100	0	100	0	0	1	0	1	0	1	0	1	0	1	0	1	0	1	0	1	100	0	100	0	99.99878	99.99999
2017-07-14	86	0	100	0	100	0	100	0	0	1	0	1	0	1	0	1	0	1	0	1	0	1	0	1	100	0	100	0	99.99917	99.99999
2017-07-15	86	0	100	0	100	0	100	0	0	1	0	1	0	1	0	1	0	1	0	1	0	1	0	1	100	0	100	0	99.99944	99.99999
2017-07-16	86	0	100	0	100	0	100	0	0	1	0	1	0	1	0	1	0	1	0	1	0	1	0	1	100	0	100	0	99.99962	99.99999
2017-07-17	86	0	100	0	100	0	100	0	0	1	0	1	0	1	0	1	0	1	0	1	0	1	0	1	100	0	100	0	99.99974	99.99999
2017-07-18	86	0	100	0	100	0	100	0	0	1	0	1	0	1	0	1	0	1	0	1	0	1	0	1	100	0	100	0	99.99982	99.99999
2017-07-19	86	0	100	0	100	0	100	0	0	1	0	1	0	1	0	1	0	1	0	1	0	1	0	1	100	0	100	0	99.99988	99.99999
2017-07-20	86	0	100	0	0	1	100	0	0	1	0	1	0	1	0	1	0	1	0	1	0	1	0	1	100	0	100	0	99.99992	99.99999
2017-07-21	86	0	75	0	100	0	100	0	0	1	0	1	0	1	0	1	0	1	0	1	0	1	0	1	100	0	87.5	0	95.99995	99.99999
2017-07-22	86	0	100	0	100	0	100	0	0	1	0	1	0	1	0	1	0	1	0	1	0	1	0	1	100	0	100	0	97.27996	99.99999
2017-07-23	86	0	100	0	100	0	100	0	0	1	0	1	0	1	0	1	0	1	0	1	0	1	0	1	100	0	100	0	98.15038	99.99999
2017-07-24	86	0	100	0	100	0	100	0	0	1	0	1	0	1	0	1	0	1	0	1	0	1	0	1	100	0	100	0	98.74226	99.99999
2017-07-25	86	0	100	0	100	0	100	0	0	1	0	1	0	1	0	1	0	1	0	1	0	1	0	1	100	0	100	0	99.14474	99.99999
2017-07-26	86	0	100	0	100	0	100	0	0	1	0	1	0	1	0	1	0	1	0	1	0	1	0	1	100	0	100	0	99.41842	99.99999
2017-07-27	86	0	100	0	100	0	100	0	0	1	0	1	0	1	0	1	0	1	0	1	0	1	0	1	100	0	100	0	99.60452	99.99999
2017-07-28	86	0	100	0	100	0	100	0	0	1	0	1	0	1	0	1	0	1	0	1	0	1	0	1	100	0	100	0	99.73108	99.99999
2017-07-29	86	0	100	0	100	0	100	0	0	1	0	1	0	1	0	1	0	1	0	1	0	1	0	1	100	0	100	0	99.81713	99.99999
2017-07-30	86	0	100	0	100	0	100	0	0	1	0	1	0	1	0	1	0	1	0	1	0	1	0	1	100	0	100	0	99.87565	99.99999
2017-07-31	86	0	100	0	100	0	100	0	0	1	0	1	0	1	0	1	0	1	0	1	0	1	0	1	100	0	100	0	99.91544	99.99999
2017-08-01	86	0	100	0	100	0	100	0	0	1	0	1	0	1	0	1	0	1	0	1	0	1	0	1	100	0	100	0	99.9425	99.99999
2017-08-02	86	0	100	0	100	0	100	0	0	1	0	1	0	1	0	1	0	1	0	1	0	1	0	1	100	0	100	0	99.96091	99.99999
2017-08-03	86	0	100	0	100	0	100	0	0	1	0	1	0	1	0	1	0	1	0	1	0	1	0	1	100	0	100	0	99.97342	99.99999
2017-08-04	86	0	100	0	100	0	100	0	0	1	0	1	0	1	0	1	0	1	0	1	0	1	0	1	100	0	100	0	99.98193	99.99999
2017-08-05	86	0	100	0	100	0	100	0	0	1	0	1	0	1	0	1	0	1	0	1	0	1	0	1	100	0	100	0	99.98771	99.99999
2017-08-06	86	0	100	0	100	0	100	0	0	1	0	1	0	1	0	1	0	1	0	1	0	1	0	1	100	0	100	0	99.99165	99.99999
2017-08-07	86	0	100	0	100	0	100	0	0	1	0	1	0	1	0	1	0	1	0	1	0	1	0	1	100	0	100	0	99.99432	99.99999
2017-08-08	86	0	100	0	100	0	100	0	0	1	0	1	0	1	0	1	0	1	0	1	0	1	0	1	100	0	100	0	99.99613	99.99999
2017-08-09	86	0	100	0	100	0	100	0	0	1	0	1	0	1	0	1	0	1	0	1	0	1	0	1	100	0	100	0	99.99737	99.99999
2017-08-10	86	0	100	0	100	0	100	0	0	1	0	1	0	1	0	1	0	1	0	1	0	1	0	1	100	0	100	0	99.99821	99.99999
2017-08-11	86	0	100	0	100	0	100	0	0	1	0	1	0	1	0	1	0	1	0	1	0	1	0	1	100	0	100	0	99.99878	99.99999
2017-08-12	86	0	100	0	100	0	100	0	0	1	0	1	0	1	0	1	0	1	0	1	0	1	0	1	100	0	100	0	99.99917	99.99999
2017-08-13	86	0	100	0	100	0	100	0	0	1	0	1	0	1	0	1	0	1	0	1	0	1	0	1	100	0	100	0	99.99944	99.99999
2017-08-14	86	0	0	1	100	0	100	0	0	1	0	1	0	1	0	1	0	1	0	1	0	1	0	1	100	0	100	0	99.99962	99.99999
2017-08-15	86	0	100	0	100	0	100	0	0	1	0	1	0	1	0	1	0	1	0	1	0	1	0	1	100	0	100	0	99.99974	99.99999
2017-08-16	86	0	100	0	100	0	100	0	0	1	0	1	0	1	0	1	0	1	0	1	0	1	0	1	100	0	100	0	99.99982	99.99999
2017-08-17	86	0	100	0	100	0	100	0	0	1	0	1	0	1	0	1	0	1	0	1	0	1	0	1	100	0	100	0	99.99988	99.99999
2017-08-18	86	0	100	0	100	0	100	0	0	1	0	1	0	1	0	1	0	1	0	1	0	1	0	1	100	0	100	0	99.99992	99.99999
2017-08-19	86	0	100	0	100	0	100	0	0	1	0	1	0	1	0	1	0	1	0	1	0	1	0	1	100	0	100	0	99.99995	99.99999
2017-08-20	86	0	100	0	100	0	100	0	0	1	0	1	0	1	0	1	0	1	0	1	0	1	0	1	100	0	100	0	99.99996	99.99999
2017-08-21	86	0	100	0	100	0	100	0	0	1	0	1	0	1	0	1	0	1	0	1	0	1	0	1	100	0	100	0	99.99998	99.99999
2017-08-22	86	0	100	0	100	0	100	0	0	1	0	1	0	1	0	1	0	1	0	1	0	1	0	1	100	0	100	0	99.99998	99.99999
2017-08-23	86	0	100	0	100	0	100	0	0	1	0	1	0	1	0	1	0	1	0	1	0	1	0	1	100	0	100	0	99.99999	99.99999
2017-08-24	86	0	100	0	100	0	100	0	0	1	0	1	0	1	0	1	0	1	0	1	0	1	0	1	100	0	100	0	99.99999	99.99999
2017-08-25	86	0	100	0	100	0	100	0	0	1	0	1	0	1	0	1	0	1	0	1	0	1	0	1	100	0	100	0	99.99999	99.99999
2017-08-26	86	0	100	0	100	0	100	0	0	1	0	1	0	1	0	1	0	1	0	1	0	1	0	1	100	0	100	0	99.99999	99.99999
2017-08-27	86	0	100	0	100	0	100	0	0	1	0	1	0	1	0	1	0	1	0	1	0	1	0	1	100	0	100	0	99.99999	99.99999
2017-08-28	86	0	100	0	100	0	100	0	0	1	0	1	0	1	0	1	0	1	0	1	0	1	0	1	100	0	100	0	99.99999	99.99999
2017-08-29	86	0	100	0	100	0	100	0	0	1	0	1	0	1	0	1	0	1	0	1	0	1	0	1	100	0	100	0	99.99999	99.99999
2017-08-30	86	0	100	0	100	0	100	0	0	1	0	1	0	1	0	1	0	1	0	1	0	1	0	1	100	0	100	0	99.99999	99.99999
2017-08-31	86	0	100	0	100	0	100	0	0	1	0	1	0	1	0	1	0	1	0	1	0	1	0	1	100	0	100	0	99.99999	99.99999
2017-09-01	86	0	100	0	100	0	100	0	0	1	0	1	0	1	0	1	0	1	0	1	0	1	0	1	100	0	100	0	99.99999	99.99999
2017-09-02	86	0	100	0	100	0	100	0	0	1	0	1	0	1	0	1	0	1	0	1	0	1	0	1	100	0	100	0	99.99999	99.99999
2017-09-03	86	0	100	0	100	0	100	0	0	1	0	1	0	1	0	1	0	1	0	1	0	1	0	1	100	0	100	0	99.99999	99.99999
2017-09-04	86	0	100	0	100	0	100	0	0	1	0	1	0	1	0	1	0	1	0	1	0	1	0	1	100	0	100	0	99.99999	99.99999
2017-09-05	86	0	100	0	100	0	100	0	0	1	0	1	0	1	0	1	0	1	0	1	0	1	0	1	100	0	100	0	99.99999	99.99999
2017-09-06	86	0	100	0	100	0	100	0	0	1	0	1	0	1	0	1	0	1	0	1	0	1	0	1	100	0	100	0	99.99999	99.99999
2017-09-07	86	0	100	0	100	0	100	0	0	1	0	1	0	1	0	1	0	1	0	1	0	1	0	1	100	0	100	0	99.99999	99.99999
2017-09-08	86	0	100	0	100	0	100	0	0	1	0	1	0	1	0	1	0	1	0	1	0	1	0	1	100	0	100	0	99.99999	99.99999
2017-09-09	86	0	100	0	100	0	100	0	0	1	0	1	0	1	0	1	0	1	0	1	0	1	0	1	100	0	100	0	99.99999	99.99999
2017-09-10	86	0	100	0	100	0	100	0	0	1	0	1	0	1	0	1	0	1	0	1	0	1	0	1	100	0	100	0	99.99999	99.99999
2017-09-11	86	0	100	0	100	0	100	0	0	1	0	1	0	1	0	1	0	1	0	1	0	1	0	1	100	0	100	0	99.99999	99.99999
2017-09-12	86	0	100	0	100	0	100	0	0	1	0	1	0	1	0	1	0	1	0	1	0	1	0	1	100	0	100	0	99.99999	99.99999
2017-09-13	86	0	0	1	100	0	100	0	0	1	0	1	0	1	0	1	0	1	0	1	0	1	0	1	100	0	100	0	99.99999	99.99999
2017-09-14	86	0	100	0	100	0	100	0	0	1	0	1	0	1	0	1	0	1	0	1	0	1	0	1	100	0	100	0	99.99999	99.99999
2017-09-15	86	0	100	0	100	0	100	0	0	1	0	1	0	1	0	1	0	1	0	1	0	1	0	1	100	0	100	0	99.99999	99.99999
2017-09-16	86	0	100	0	100	0	100	0	0	1	0	1	0	1	0	1	0	1	0	1	0	1	0	1	100	0	100	0	99.99999	99.99999
2017-09-17	86	0	100	0	100	0	100	0	0	1	0	1	0	1	0	1	0	1	0	1	0	1	0	1	100	0	100	0	99.99999	99.99999
2017-09-18	86	0	100	0	100	0	100	0	0	1	0	1	0	1	0	1	0	1	0	1	0	1	0	1	100	0	100	0	99.99999	99.99999
2017-09-19	86	0	100	0	100	0	100	0	0	1	0	1	0	1	0	1	0	1	0	1	0	1	0	1	100	0	100	0	99.99999	99.99999
2017-09-20	86	0	100	0	100	0	100	0	0	1	0	1	0	1	0	1	0	1	0	1	0	1	0	1	100	0	100	0	99.99999	99.99999
2017-09-21	86	0	100	0	100	0	100	0	0	1	0	1	0	1	0	1	0	1	0	1	0	1	0	1	100	0	100	0	99.99999	99.99999
2017-09-22	86	0	100	0	100	0	100	0	0	1	0	1	0	1	0	1	0	1	0	1	0	1	0	1	100	0	100	0	99.99999	99.99999
2017-09-23	86	0	100	0	100	0	100	0	0	1	0	1	0	1	0	1	0	1	0	1	0	1	0	1	100	0	100	0	99.99999	99.99999
2017-09-24	86	0	100	0	100	0	100	0	0	1	0	1	0	1	0	1	0	1	0	1	0	1	0	1	100	0	100	0	99.99999	99.99999
2017-09-25	86	0	100	0	100	0	100	0	0	1	0	1	0	1	0	1	0	1	0	1	0	1	0	1	100	0	100	0	99.99999	99.99999
2017-09-26	86	0	100	0	100	0	100	0	0	1	0	1	0	1	0	1	0	1	0	1	0	1	0	1	100	0	100	0	99.99999	99.99999
2017-09-27	86	0	100	0	100	0	100	0	0	1	0	1	0	1	0	1	0	1	0	1	0	1	0	1	100	0	100	0	99.99999	99.99999
2017-09-28	86	0	100	0	100	0	100	0	0	1	0	1	0	1	0	1	0	1	0	1	0	1	0	1	100	0	100	0	99.99999	99.99999
2017-09-29	86	0	100	0	100	0	100	0	0	1	0	1	0	1	0	1	0	1	0	1	0	1	0	1	100	0	100	0	99.99999	99.99999
2017-09-30	86	0	100	0	100	0	100	0	0	1	0	1	0	1	0	1	0	1	0	1	0	1	0	1	100	0	100	0	99.99999	99.99999
2017-10-01	86	0	100	0	100	0	100	0	0	1	0	1	0	1	0	1	0	1	0	1	0	1	0	1	100	0	100	0	99.99999	99.99999
2017-10-02	86	0	100	0	100	0	100	0	0	1	0	1	0	1	0	1	0	1	0	1	0	1	0	1	100	0	100	0	99.99999	99.99999
2017-10-03	86	0	100	0	100	0	100	0	0	1	0	1	0	1	0	1	0	1	0	1	0	1	0	1	100	0	100	0	99.99999	99.99999
2017-10-04	86	0	100	0	100	0	100	0	0	1	0	1	0	1	0	1	0	1	0	1	0	1	0	1	100	0	100	0	99.99999	99.99999
2017-10-05	86	0	100	0	100	0	100	0	0	1	0	1	0	1	0	1	0	1	0	1	0	1	0	1	100	0	100	0	99.99999	99.99999
2017-10-06	86	0	100	0	100	0	100	0	0	1	0	1	0	1	0	1	0	1	0	1	0	1	0	1	100	0	100	0	99.99999	99.99999
2017-10-07	86	0	0	1	100	0	100	0	0	1	0	1	0	1	0	1	0	1	0	1	0	1	0	1	100	0	100	0	99.99999	99.99999
2017-10-08	86	0	100	0	100	0	100	0	0	1	0	1	0	1	0	1	0	1	0	1	0	1	0	1	100	0	100	0	99.99999	99.99999
2017-10-09	86	0	100	0	100	0	100	0	0	1	0	1	0	1	0	1	0	1	0	1	0	1	0	1	100	0	100	0	99.99999	99.99999
2017-10-10	86	0	100	0	100	0	100	0	0	1	0	1	0	1	0	1	0	1	0	1	0	1	0	1	100	0	100	0	99.99999	99.99999
2017-10-11	86	0	100	0	100	0	100	0	0	1	0	1	0	1	0	1	0	1	0	1	0	1	0	1	100	0	100	0	99.99999	99.99999
2017-10-12	86	0	100	0	100	0	100	0	0	1	0	1	0	1	0	1	0	1	0	1	0	1	0	1	100	0	100	0	99.99999	99.99999
2017-10-13	86	0	100	0	100	0	100	0	0	1	0	1	0	1	0	1	0	1	0	1	0	1	0	1	100	0	100	0	99.99999	99.99999
2017-10-14	86	0	100	0	100	0	100	0	0	1	0	1	0	1	0	1	0	1	0	1	0	1	0	1	100	0	100	0	99.99999	99.99999
2017-10-15	86	0	100	0	100	0	100	0	0	1	0	1	0	1	0	1	0	1	0	1	0	1	0	1	100	0	100	0	99.99999	99.99999
2017-10-16	86	0	100	0	100	0	100	0	0	1	0	1	0	1	0	1	0	1	0	1	0	1	0	1	100	0	100	0	99.99999	99.99999
2017-10-17	86	0	100	0	100	0	100	0	0	1	0	1	0	1	0	1	0	1	0	1	0	1	0	1	100	0	100	0	99.99999	99.99999
2017-10-18	86	0	100	0	100	0	100	0	0	1	0	1	0	1	0	1	0	1	0	1	0	1	0	1	100	0	100	0	99.99999	99.99999
2017-10-19	86	0	100	0	100	0	100	0	0	1	0	1	0	1	0	1	0	1	0	1	0	1	0	1	100	0	100	0	99.99999	99.99999
2017-10-20	86	0	100	0	100	0	100	0	0	1	0	1	0	1	0	1	0	1	0	1	0	1	0	1	100	0	100	0	99.99999	99.99999
2017-10-21	86	0	0	1	100	0	100	0	0	1	0	1	0	1	0	1	0	1	0	1	0	1	0	1	100	0	100	0	99.99999	99.99999
2017-10-22	86	0	100	0	100	0	100	0	0	1	0	1	0	1	0	1	0	1	0	1	0	1	0	1	100	0	100	0	99.99999	99.99999
2017-10-23	86	0	100	0	100	0	100	0	0	1	0	1	0	1	0	1	0	1	0	1	0	1	0	1	100	0	100	0	99.99999	99.99999
2017-10-24	86	0	100	0	100	0	100	0	0	1	0	1	0	1	0	1	0	1	0	1	0	1	0	1	100	0	100	0	99.99999	99.99999
2017-10-25	86	0	100	0	100	0	100	0	0	1	0	1	0	1	0	1	0	1	0	1	0	1	0	1	100	0	100	0	99.99999	99.99999
2017-10-26	86	0	100	0	100	0	100	0	0	1	0	1	0	1	0	1	0	1	0	1	0	1	0	1	100	0	100	0	99.99999	99.99999
2017-10-27	86	0	100	0	100	0	100	0	0	1	0	1	0	1	0	1	0	1	0	1	0	1	0	1	100	0	100	0	99.99999	99.99999
2017-10-28	86	0	100	0	100	0	100	0	0	1	0	1	0	1	0	1	0	1	0	1	0	1	0	1	100	0	100	0	99.99999	99.99999
2017-10-29	86	0	100	0	100	0	100	0	0	1	0	1	0	1	0	1	0	1	0	1	0	1	0	1	100	0	100	0	99.99999	99.99999
2017-10-30	86	0	100	0	100	0	100	0	0	1	0	1	0	1	0	1	0	1	0	1	0	1	0	1	100	0	100	0	99.99999	99.99999
2017-10-31	86	0	100	0	100	0	100	0	0	1	0	1	0	1	0	1	0	1	0	1	0	1	0	1	100	0	100	0	99.99999	99.99999
2017-11-01	86	0	100	0	100	0	100	0	0	1	0	1	0	1	0	1	0	1	0	1	0	1	0	1	100	0	100	0	99.99999	99.99999
2017-11-02	86	0	100	0	100	0	100	0	0	1	0	1	0	1	0	1	0	1	0	1	0	1	0	1	100	0	100	0	99.99999	99.99999
2017-11-03	86	0	100	0	100	0	100	0	0	1	0	1	0	1	0	1	0	1	0	1	0	1	0	1	100	0	100	0	99.99999	99.99999
2017-11-04	86	0	100	0	100	0	100	0	0	1	0	1	0	1	0	1	0	1	0	1	0	1	0	1	100	0	100	0	99.99999	99.99999
2017-11-05	86	0	100	0	100	0	100	0	0	1	0	1	0	1	0	1	0	1	0	1	0	1	0	1	100	0	100	0	99.99999	99.99999
2017-11-06	86	0	100	0	100	0	100	0	0	1	0	1	0	1	0	1	0	1	0	1	0	1	0	1	100	0	100	0	99.99999	99.99999
2017-11-07	86	0	100	0	100	0	100	0	0	1	0	1	0	1	0	1	0	1	0	1	0	1	0	1	100	0	100	0	99.99999	99.99999
2017-11-08	86	0	100	0	100	0	100	0	0	1	0	1	0	1	0	1	0	1	0	1	0	1	0	1	100	0	100	0	99.99999	99.99999
2017-11-09	86	0	100	0	100	0	100	0	0	1	0	1	0	1	0	1	0	1	0	1	0	1	0	1	100	0	100	0	99.99999	99.99999
2017-11-10	86	0	100	0	100	0	100	0	0	1	0	1	0	1	0	1	0	1	0	1	0	1	0	1	100	0	100	0	99.99999	99.99999
2017-11-11	86	0	100	0	100	0	100	0	0	1	0	1	0	1	0	1	0	1	0	1	0	1	0	1	100	0	100	0	99.99999	99.99999
2017-11-12	86	0	100	0	100	0	100	0	0	1	0	1	0	1	0	1	0	1	0	1	0	1	0	1	100	0	100	0	99.99999	99.99999
2017-11-13	86	0	100	0	100	0	100	0	0	1	0	1	0	1	0	1	0	1	0	1	0	1	0	1	100	0	100	0	99.99999	99.99999
2017-11-14	86	0	100	0	100	0	100	0	0	1	0	1	0	1	0	1	0	1	0	1	0	1	0	1	100	0	100	0	99.99999	99.99999
2017-11-15	86	0	100	0	0	1	0	1	0	1	0	1	0	1	0	1	0	1	0	1	0	1	0	1	0	1	100	0	99.99999	89.33333
2016-06-02	89	0	75	0	100	0	100	0	0	1	0	1	0	1	0	1	0	1	0	1	0	1	0	1	100	0	87.5	0	87.5	100
2016-06-03	89	0	75	0	100	0	75	0	0	1	0	1	0	1	0	1	0	1	0	1	0	1	0	1	75	0	87.5	0	87.5	92
2016-06-04	89	0	50	0	100	0	25	0	0	1	0	1	0	1	0	1	0	1	0	1	0	1	0	1	25	0	75	0	83.5	70.56
2016-06-05	89	0	50	0	75	0	100	0	0	1	0	1	0	1	0	1	0	1	0	1	0	1	0	1	100	0	62.5	0	76.78	79.9808
2016-06-06	89	0	75	0	100	0	100	0	0	1	0	1	0	1	0	1	0	1	0	1	0	1	0	1	100	0	87.5	0	80.2104	86.38695
2016-06-07	89	0	100	0	100	0	100	0	0	1	0	1	0	1	0	1	0	1	0	1	0	1	0	1	100	0	100	0	86.54308	90.74313
2016-06-08	89	0	75	0	100	0	100	0	0	1	0	1	0	1	0	1	0	1	0	1	0	1	0	1	100	0	87.5	0	86.84929	93.70532
2016-06-09	89	0	50	0	100	0	100	0	0	1	0	1	0	1	0	1	0	1	0	1	0	1	0	1	100	0	75	0	83.05752	95.71962
2016-06-10	89	0	100	0	100	0	100	0	0	1	0	1	0	1	0	1	0	1	0	1	0	1	0	1	100	0	100	0	88.47911	97.08934
2016-06-11	89	0	50	0	50	0	50	0	0	1	0	1	0	1	0	1	0	1	0	1	0	1	0	1	50	0	50	0	76.16579	82.02075
2016-06-12	89	0	25	0	100	0	50	0	0	1	0	1	0	1	0	1	0	1	0	1	0	1	0	1	50	0	62.5	0	71.79274	71.77411
2016-06-13	89	0	50	0	0	0	50	0	0	1	0	1	0	1	0	1	0	1	0	1	0	1	0	1	50	0	25	0	56.81907	64.8064
2016-06-14	89	0	0	1	0	1	0	1	0	1	0	1	0	1	0	1	0	1	0	1	0	1	0	1	0	1	0	1	43.97029	54.73502
2016-06-15	89	0	0	1	0	1	0	1	0	1	0	1	0	1	0	1	0	1	0	1	0	1	0	1	0	1	0	1	32.56647	42.55314
2016-06-16	89	0	0	1	75	0	50	0	0	1	0	1	0	1	0	1	0	1	0	1	0	1	0	1	50	0	75	0	46.1452	44.93614
2016-06-17	89	0	75	0	100	0	100	0	0	1	0	1	0	1	0	1	0	1	0	1	0	1	0	1	100	0	87.5	0	59.37873	62.55657
2016-06-18	89	0	50	0	100	0	100	0	0	1	0	1	0	1	0	1	0	1	0	1	0	1	0	1	100	0	75	0	64.37754	74.53847
2016-06-19	89	0	75	0	100	0	75	0	0	1	0	1	0	1	0	1	0	1	0	1	0	1	0	1	75	0	87.5	0	71.77673	74.68616
2016-06-20	89	0	75	0	100	0	100	0	0	1	0	1	0	1	0	1	0	1	0	1	0	1	0	1	100	0	87.5	0	76.80818	82.78659
2016-06-21	89	0	50	0	100	0	100	0	0	1	0	1	0	1	0	1	0	1	0	1	0	1	0	1	100	0	75	0	76.22957	88.29488
2016-06-22	89	0	25	0	75	0	100	0	0	1	0	1	0	1	0	1	0	1	0	1	0	1	0	1	100	0	50	0	67.83611	92.04052
2016-06-23	89	0	50	0	100	0	100	0	0	1	0	1	0	1	0	1	0	1	0	1	0	1	0	1	100	0	75	0	70.12856	94.58755
2016-06-24	89	0	75	0	100	0	100	0	0	1	0	1	0	1	0	1	0	1	0	1	0	1	0	1	100	0	87.5	0	75.68742	96.31953
2016-06-25	89	0	50	0	75	0	100	0	0	1	0	1	0	1	0	1	0	1	0	1	0	1	0	1	100	0	62.5	0	71.46745	97.49728
2016-06-26	89	0	50	0	75	0	100	0	0	1	0	1	0	1	0	1	0	1	0	1	0	1	0	1	100	0	62.5	0	68.59787	98.29816
2016-06-27	89	0	0	0	100	0	100	0	0	1	0	1	0	1	0	1	0	1	0	1	0	1	0	1	100	0	50	0	62.64655	98.84275
2016-06-28	89	0	50	0	100	0	25	0	0	1	0	1	0	1	0	1	0	1	0	1	0	1	0	1	25	0	75	0	66.59966	75.21307
2016-06-29	89	0	50	0	75	0	50	0	0	1	0	1	0	1	0	1	0	1	0	1	0	1	0	1	50	0	62.5	0	65.28777	67.14489
2016-06-30	89	0	75	0	100	0	50	0	0	1	0	1	0	1	0	1	0	1	0	1	0	1	0	1	50	0	87.5	0	72.39568	61.65853
2016-07-01	89	0	25	0	100	0	75	0	0	1	0	1	0	1	0	1	0	1	0	1	0	1	0	1	75	0	62.5	0	69.22906	65.9278
2016-07-02	89	0	25	0	50	0	25	0	0	1	0	1	0	1	0	1	0	1	0	1	0	1	0	1	25	0	37.5	0	59.07576	52.8309
2016-07-03	89	0	75	0	75	0	50	0	0	1	0	1	0	1	0	1	0	1	0	1	0	1	0	1	50	0	75	0	64.17152	51.92501
2016-07-04	89	0	100	0	25	0	75	0	0	1	0	1	0	1	0	1	0	1	0	1	0	1	0	1	75	0	62.5	0	63.63664	59.30901
2016-07-05	89	0	100	0	100	0	75	0	0	1	0	1	0	1	0	1	0	1	0	1	0	1	0	1	75	0	100	0	75.27292	64.33012
2016-07-06	89	0	75	0	50	0	100	0	0	1	0	1	0	1	0	1	0	1	0	1	0	1	0	1	100	0	62.5	0	71.18559	75.74448
2016-07-07	89	0	50	0	50	0	75	0	0	1	0	1	0	1	0	1	0	1	0	1	0	1	0	1	75	0	50	0	64.4062	75.50625
2016-07-08	89	0	75	0	75	0	75	0	0	1	0	1	0	1	0	1	0	1	0	1	0	1	0	1	75	0	75	0	67.79622	75.34425
2016-07-09	89	0	100	0	100	0	75	0	0	1	0	1	0	1	0	1	0	1	0	1	0	1	0	1	75	0	100	0	78.10143	75.23409
2016-07-10	89	0	50	0	100	0	100	0	0	1	0	1	0	1	0	1	0	1	0	1	0	1	0	1	100	0	75	0	77.10897	83.15918
2016-07-11	89	0	50	0	100	0	75	0	0	1	0	1	0	1	0	1	0	1	0	1	0	1	0	1	75	0	75	0	76.4341	80.54825
2016-07-12	89	0	100	0	100	0	0	1	0	1	0	1	0	1	0	1	0	1	0	1	0	1	0	1	0	1	100	0	83.97519	70.7728
2016-07-13	89	0	75	0	75	0	100	0	0	1	0	1	0	1	0	1	0	1	0	1	0	1	0	1	100	0	75	0	81.10313	80.1255
2016-07-14	89	0	75	0	75	0	100	0	0	1	0	1	0	1	0	1	0	1	0	1	0	1	0	1	100	0	75	0	79.15013	86.48534
2016-07-15	89	0	75	0	50	0	75	0	0	1	0	1	0	1	0	1	0	1	0	1	0	1	0	1	75	0	62.5	0	73.82209	82.81004
2016-07-16	89	0	75	0	75	0	75	0	0	1	0	1	0	1	0	1	0	1	0	1	0	1	0	1	75	0	75	0	74.19902	80.31082
2016-07-17	89	0	75	0	75	0	50	0	0	1	0	1	0	1	0	1	0	1	0	1	0	1	0	1	50	0	75	0	74.45534	70.61136
2016-07-18	89	0	25	0	75	0	0	1	0	1	0	1	0	1	0	1	0	1	0	1	0	1	0	1	0	1	50	0	66.62963	58.68239
2016-07-19	89	0	75	0	50	0	25	0	0	1	0	1	0	1	0	1	0	1	0	1	0	1	0	1	25	0	62.5	0	65.30815	47.90403
2016-07-20	89	0	0	1	75	0	75	0	0	1	0	1	0	1	0	1	0	1	0	1	0	1	0	1	75	0	75	0	68.40955	56.57474
2016-07-21	89	0	50	0	75	0	50	0	0	1	0	1	0	1	0	1	0	1	0	1	0	1	0	1	50	0	62.5	0	66.51849	54.47082
2016-07-22	89	0	0	0	25	0	75	0	0	1	0	1	0	1	0	1	0	1	0	1	0	1	0	1	75	0	12.5	0	49.23257	61.04016
2016-07-23	89	0	75	0	75	0	75	0	0	1	0	1	0	1	0	1	0	1	0	1	0	1	0	1	75	0	75	0	57.47815	65.50731
2016-07-24	89	0	75	0	75	0	75	0	0	1	0	1	0	1	0	1	0	1	0	1	0	1	0	1	75	0	75	0	63.08514	68.54497
2016-07-25	89	0	100	0	0	1	75	0	0	1	0	1	0	1	0	1	0	1	0	1	0	1	0	1	75	0	100	0	74.8979	70.61058
2016-07-26	89	0	75	0	75	0	100	0	0	1	0	1	0	1	0	1	0	1	0	1	0	1	0	1	100	0	75	0	74.93057	80.0152
2016-07-27	89	0	0	1	75	0	50	0	0	1	0	1	0	1	0	1	0	1	0	1	0	1	0	1	50	0	75	0	74.95279	70.41034
2016-07-28	89	0	75	0	75	0	50	0	0	1	0	1	0	1	0	1	0	1	0	1	0	1	0	1	50	0	75	0	74.9679	63.87903
2016-07-29	89	0	75	0	100	0	50	0	0	1	0	1	0	1	0	1	0	1	0	1	0	1	0	1	50	0	87.5	0	78.97816	59.43774
2016-07-30	89	0	0	1	75	0	75	0	0	1	0	1	0	1	0	1	0	1	0	1	0	1	0	1	75	0	75	0	77.70515	64.41766
2016-07-31	89	0	100	0	100	0	75	0	0	1	0	1	0	1	0	1	0	1	0	1	0	1	0	1	75	0	100	0	84.83951	67.80402
2016-08-01	89	0	0	1	75	0	75	0	0	1	0	1	0	1	0	1	0	1	0	1	0	1	0	1	75	0	75	0	81.69086	70.10674
2016-08-02	89	1	0	1	75	0	75	0	0	1	0	1	0	1	0	1	0	1	0	1	0	1	0	1	75	0	75	0	79.54979	71.67258
2016-08-03	89	0	75	0	100	0	0	1	0	1	0	1	0	1	0	1	0	1	0	1	0	1	0	1	0	1	87.5	0	82.09386	64.73735
2016-08-04	89	0	75	0	100	0	75	0	0	1	0	1	0	1	0	1	0	1	0	1	0	1	0	1	75	0	87.5	0	83.82382	68.0214
2016-08-05	89	0	50	0	75	0	75	0	0	1	0	1	0	1	0	1	0	1	0	1	0	1	0	1	75	0	62.5	0	77.0002	70.25455
2016-08-06	89	0	0	1	50	0	75	0	0	1	0	1	0	1	0	1	0	1	0	1	0	1	0	1	75	0	50	0	68.36014	71.77309
2016-08-07	89	0	75	0	100	0	75	0	0	1	0	1	0	1	0	1	0	1	0	1	0	1	0	1	75	0	87.5	0	74.48489	72.80571
2016-08-08	89	0	75	0	75	0	75	0	0	1	0	1	0	1	0	1	0	1	0	1	0	1	0	1	75	0	75	0	74.64973	73.50789
2016-08-09	89	0	50	0	75	0	100	0	0	1	0	1	0	1	0	1	0	1	0	1	0	1	0	1	100	0	62.5	0	70.76181	81.98537
2016-08-10	89	0	0	1	0	1	100	0	0	1	0	1	0	1	0	1	0	1	0	1	0	1	0	1	100	0	0	1	61.45136	87.75005
2016-08-11	89	0	50	0	25	0	75	0	0	1	0	1	0	1	0	1	0	1	0	1	0	1	0	1	75	0	37.5	0	53.78693	83.67003
2016-08-12	89	0	75	0	100	0	50	0	0	1	0	1	0	1	0	1	0	1	0	1	0	1	0	1	50	0	87.5	0	64.57511	72.89561
2016-08-13	89	0	75	0	100	0	75	0	0	1	0	1	0	1	0	1	0	1	0	1	0	1	0	1	75	0	87.5	0	71.91107	73.56902
2016-08-14	89	0	75	0	75	0	75	0	0	1	0	1	0	1	0	1	0	1	0	1	0	1	0	1	75	0	75	0	72.89953	74.02693
2016-08-15	89	0	75	0	100	0	75	0	0	1	0	1	0	1	0	1	0	1	0	1	0	1	0	1	75	0	87.5	0	77.57168	74.33832
2016-08-16	89	0	75	0	100	0	75	0	0	1	0	1	0	1	0	1	0	1	0	1	0	1	0	1	75	0	87.5	0	80.74874	74.55006
2016-08-17	89	0	50	0	100	0	75	0	0	1	0	1	0	1	0	1	0	1	0	1	0	1	0	1	75	0	75	0	78.90915	74.69404
2016-08-18	89	0	50	0	0	1	0	1	0	1	0	1	0	1	0	1	0	1	0	1	0	1	0	1	0	1	50	0	69.65822	66.79195
2016-08-19	89	0	75	0	100	0	75	0	0	1	0	1	0	1	0	1	0	1	0	1	0	1	0	1	75	0	87.5	0	75.36758	69.41853
2016-08-20	89	0	0	1	0	1	0	1	0	1	0	1	0	1	0	1	0	1	0	1	0	1	0	1	0	1	0	1	69.91663	63.2046
2016-08-21	89	1	0	1	0	1	0	1	0	1	0	1	0	1	0	1	0	1	0	1	0	1	0	1	0	1	0	1	56.87664	50.97913
2016-08-22	89	0	0	1	0	1	0	1	0	1	0	1	0	1	0	1	0	1	0	1	0	1	0	1	0	1	0	1	38.67611	34.66581
2016-08-23	89	0	0	1	0	1	0	1	0	1	0	1	0	1	0	1	0	1	0	1	0	1	0	1	0	1	0	1	26.29976	23.57275
2016-08-24	89	0	0	1	0	1	0	1	0	1	0	1	0	1	0	1	0	1	0	1	0	1	0	1	0	1	0	1	17.88383	16.02947
2016-08-25	89	0	0	1	0	1	0	1	0	1	0	1	0	1	0	1	0	1	0	1	0	1	0	1	0	1	0	1	12.16101	10.90004
2016-08-26	89	0	50	0	75	0	100	0	0	1	0	1	0	1	0	1	0	1	0	1	0	1	0	1	100	0	62.5	0	28.26949	39.41203
2016-08-27	89	0	50	0	100	0	100	0	0	1	0	1	0	1	0	1	0	1	0	1	0	1	0	1	100	0	75	0	43.22325	58.80018
2016-08-28	89	0	75	0	100	0	100	0	0	1	0	1	0	1	0	1	0	1	0	1	0	1	0	1	100	0	87.5	0	57.39181	71.98412
2016-08-29	89	0	50	0	100	0	100	0	0	1	0	1	0	1	0	1	0	1	0	1	0	1	0	1	100	0	75	0	63.02643	80.9492
2016-08-30	89	0	75	0	75	0	100	0	0	1	0	1	0	1	0	1	0	1	0	1	0	1	0	1	100	0	75	0	66.85797	87.04546
2016-08-31	89	0	50	0	50	0	100	0	0	1	0	1	0	1	0	1	0	1	0	1	0	1	0	1	100	0	50	0	61.46342	91.19091
2016-09-01	89	0	100	0	100	0	100	0	0	1	0	1	0	1	0	1	0	1	0	1	0	1	0	1	100	0	100	0	73.79513	94.00982
2016-09-02	89	0	50	0	50	0	100	0	0	1	0	1	0	1	0	1	0	1	0	1	0	1	0	1	100	0	50	0	66.18069	95.92668
2016-09-03	89	0	50	0	100	0	100	0	0	1	0	1	0	1	0	1	0	1	0	1	0	1	0	1	100	0	75	0	69.00287	97.23014
2016-09-04	89	0	75	0	75	0	100	0	0	1	0	1	0	1	0	1	0	1	0	1	0	1	0	1	100	0	75	0	70.92195	98.11649
2016-09-05	89	0	75	0	100	0	100	0	0	1	0	1	0	1	0	1	0	1	0	1	0	1	0	1	100	0	87.5	0	76.22693	98.71922
2016-09-06	89	0	75	0	100	0	100	0	0	1	0	1	0	1	0	1	0	1	0	1	0	1	0	1	100	0	87.5	0	79.83431	99.12907
2016-09-07	89	0	75	0	100	0	100	0	0	1	0	1	0	1	0	1	0	1	0	1	0	1	0	1	100	0	87.5	0	82.28734	99.40777
2016-09-08	89	0	75	0	100	0	75	0	0	1	0	1	0	1	0	1	0	1	0	1	0	1	0	1	75	0	87.5	0	83.95539	91.59728
2016-09-09	89	0	75	0	100	0	100	0	0	1	0	1	0	1	0	1	0	1	0	1	0	1	0	1	100	0	87.5	0	85.08967	94.28615
2016-09-10	89	0	50	0	100	0	100	0	0	1	0	1	0	1	0	1	0	1	0	1	0	1	0	1	100	0	75	0	81.86098	96.11458
2016-09-11	89	0	100	0	100	0	100	0	0	1	0	1	0	1	0	1	0	1	0	1	0	1	0	1	100	0	100	0	87.66547	97.35791
2016-09-12	89	0	100	0	100	0	100	0	0	1	0	1	0	1	0	1	0	1	0	1	0	1	0	1	100	0	100	0	91.61252	98.20338
2016-09-13	89	0	100	0	100	0	100	0	0	1	0	1	0	1	0	1	0	1	0	1	0	1	0	1	100	0	100	0	94.29651	98.7783
2016-09-14	89	0	0	1	100	0	100	0	0	1	0	1	0	1	0	1	0	1	0	1	0	1	0	1	100	0	100	0	96.12163	99.16924
2016-09-15	89	0	75	0	100	0	0	1	0	1	0	1	0	1	0	1	0	1	0	1	0	1	0	1	0	1	87.5	0	93.36271	88.76842
2016-09-16	89	0	100	0	100	0	100	0	0	1	0	1	0	1	0	1	0	1	0	1	0	1	0	1	100	0	100	0	95.48664	92.36253
2016-09-17	89	0	50	0	75	0	75	0	0	1	0	1	0	1	0	1	0	1	0	1	0	1	0	1	75	0	62.5	0	84.93092	86.80652
2016-09-18	89	0	75	0	75	0	75	0	0	1	0	1	0	1	0	1	0	1	0	1	0	1	0	1	75	0	75	0	81.75302	83.02843
2016-09-19	89	0	50	0	75	0	100	0	0	1	0	1	0	1	0	1	0	1	0	1	0	1	0	1	100	0	62.5	0	75.59206	88.45934
2016-09-20	89	0	50	0	100	0	100	0	0	1	0	1	0	1	0	1	0	1	0	1	0	1	0	1	100	0	75	0	75.4026	92.15234
2016-09-21	89	0	100	0	100	0	75	0	0	1	0	1	0	1	0	1	0	1	0	1	0	1	0	1	75	0	100	0	83.27377	86.66359
2016-09-22	89	0	50	0	100	0	75	0	0	1	0	1	0	1	0	1	0	1	0	1	0	1	0	1	75	0	75	0	80.62617	82.93124
2016-09-23	89	0	75	0	100	0	100	0	0	1	0	1	0	1	0	1	0	1	0	1	0	1	0	1	100	0	87.5	0	82.82579	88.39325
2016-09-24	89	0	50	0	100	0	75	0	0	1	0	1	0	1	0	1	0	1	0	1	0	1	0	1	75	0	75	0	80.32153	84.10741
2016-09-25	89	0	50	0	75	0	100	0	0	1	0	1	0	1	0	1	0	1	0	1	0	1	0	1	100	0	62.5	0	74.61864	89.19304
2016-09-26	89	0	75	0	100	0	75	0	0	1	0	1	0	1	0	1	0	1	0	1	0	1	0	1	75	0	87.5	0	78.74068	84.65127
2016-09-27	89	0	50	0	100	0	50	0	0	1	0	1	0	1	0	1	0	1	0	1	0	1	0	1	50	0	75	0	77.54366	73.56287
2016-09-28	89	0	75	0	75	0	75	0	0	1	0	1	0	1	0	1	0	1	0	1	0	1	0	1	75	0	75	0	76.72969	74.02275
2016-09-29	89	0	75	0	75	0	75	0	0	1	0	1	0	1	0	1	0	1	0	1	0	1	0	1	75	0	75	0	76.17619	74.33547
2016-09-30	89	0	75	0	100	0	50	0	0	1	0	1	0	1	0	1	0	1	0	1	0	1	0	1	50	0	87.5	0	79.79981	66.54813
2016-10-01	89	0	75	0	75	0	0	1	0	1	0	1	0	1	0	1	0	1	0	1	0	1	0	1	0	1	75	0	78.26387	55.9194
2016-10-02	89	1	0	1	0	1	0	1	0	1	0	1	0	1	0	1	0	1	0	1	0	1	0	1	0	1	0	1	69.21943	43.35852
2016-10-03	89	0	0	1	0	1	0	1	0	1	0	1	0	1	0	1	0	1	0	1	0	1	0	1	0	1	0	1	55.06921	29.4838
2016-10-04	89	0	0	1	0	1	75	0	0	1	0	1	0	1	0	1	0	1	0	1	0	1	0	1	75	0	0	1	37.44707	44.04898
2016-10-05	89	0	50	0	75	0	100	0	0	1	0	1	0	1	0	1	0	1	0	1	0	1	0	1	100	0	62.5	0	45.464	61.95331
2016-10-06	89	0	50	0	100	0	100	0	0	1	0	1	0	1	0	1	0	1	0	1	0	1	0	1	100	0	75	0	54.91552	74.12825
2016-10-07	89	0	75	0	0	1	75	0	0	1	0	1	0	1	0	1	0	1	0	1	0	1	0	1	75	0	75	0	61.34256	74.40721
2016-10-08	89	0	75	0	100	0	100	0	0	1	0	1	0	1	0	1	0	1	0	1	0	1	0	1	100	0	87.5	0	69.71294	82.59691
2016-10-09	89	0	75	0	100	0	100	0	0	1	0	1	0	1	0	1	0	1	0	1	0	1	0	1	100	0	87.5	0	75.4048	88.16589
2016-10-10	89	0	75	0	100	0	75	0	0	1	0	1	0	1	0	1	0	1	0	1	0	1	0	1	75	0	87.5	0	79.27527	83.9528
2016-10-11	89	0	50	0	100	0	75	0	0	1	0	1	0	1	0	1	0	1	0	1	0	1	0	1	75	0	75	0	77.90718	81.08791
2016-10-12	89	0	0	0	0	0	75	0	0	1	0	1	0	1	0	1	0	1	0	1	0	1	0	1	75	0	0	0	52.97688	79.13978
2016-10-13	89	0	75	0	25	0	75	0	0	1	0	1	0	1	0	1	0	1	0	1	0	1	0	1	75	0	50	0	52.02428	77.81505
2016-10-14	89	0	75	0	100	0	50	0	0	1	0	1	0	1	0	1	0	1	0	1	0	1	0	1	50	0	87.5	0	63.37651	68.91423
2016-10-15	89	0	50	0	50	0	100	0	0	1	0	1	0	1	0	1	0	1	0	1	0	1	0	1	100	0	50	0	59.09603	78.86168
2016-10-16	89	0	0	1	75	0	75	0	0	1	0	1	0	1	0	1	0	1	0	1	0	1	0	1	75	0	75	0	64.1853	77.62595
2016-10-17	89	0	0	0	0	0	25	0	0	1	0	1	0	1	0	1	0	1	0	1	0	1	0	1	25	0	0	0	43.64601	60.78564
2016-10-18	89	0	75	0	0	1	50	0	0	1	0	1	0	1	0	1	0	1	0	1	0	1	0	1	50	0	75	0	53.67928	57.33424
2016-10-19	89	0	0	1	0	1	50	0	0	1	0	1	0	1	0	1	0	1	0	1	0	1	0	1	50	0	0	1	52.50191	54.98728
2016-10-20	89	0	75	0	0	1	75	0	0	1	0	1	0	1	0	1	0	1	0	1	0	1	0	1	75	0	75	0	59.7013	61.39135
2016-10-21	89	0	50	0	100	0	75	0	0	1	0	1	0	1	0	1	0	1	0	1	0	1	0	1	75	0	75	0	64.59688	65.74612
2016-10-22	89	0	50	0	100	0	75	0	0	1	0	1	0	1	0	1	0	1	0	1	0	1	0	1	75	0	75	0	67.92587	68.70737
2016-10-23	89	0	0	1	75	0	0	1	0	1	0	1	0	1	0	1	0	1	0	1	0	1	0	1	0	1	75	0	70.18959	62.72101
2016-10-24	89	0	75	0	0	1	50	0	0	1	0	1	0	1	0	1	0	1	0	1	0	1	0	1	50	0	75	0	71.72893	58.65029
2016-10-25	89	0	50	0	0	1	75	0	0	1	0	1	0	1	0	1	0	1	0	1	0	1	0	1	75	0	50	0	64.77567	63.88219
2016-10-26	89	0	75	0	100	0	75	0	0	1	0	1	0	1	0	1	0	1	0	1	0	1	0	1	75	0	87.5	0	72.04745	67.4399
2016-10-27	89	0	50	0	100	0	50	0	0	1	0	1	0	1	0	1	0	1	0	1	0	1	0	1	50	0	75	0	72.99227	61.85913
2016-10-28	89	0	25	0	100	0	75	0	0	1	0	1	0	1	0	1	0	1	0	1	0	1	0	1	75	0	62.5	0	69.63475	66.06421
2016-10-29	89	0	100	0	100	0	50	0	0	1	0	1	0	1	0	1	0	1	0	1	0	1	0	1	50	0	100	0	79.35163	60.92366
2016-10-30	89	0	0	1	100	0	75	0	0	1	0	1	0	1	0	1	0	1	0	1	0	1	0	1	75	0	100	0	85.95911	65.42809
2016-10-31	89	0	75	0	100	0	75	0	0	1	0	1	0	1	0	1	0	1	0	1	0	1	0	1	75	0	87.5	0	86.45219	68.4911
2016-11-01	89	0	75	0	25	0	75	0	0	1	0	1	0	1	0	1	0	1	0	1	0	1	0	1	75	0	50	0	74.78749	70.57395
2016-11-02	89	0	75	0	25	0	50	0	0	1	0	1	0	1	0	1	0	1	0	1	0	1	0	1	50	0	50	0	66.8555	63.99029
2016-11-03	89	0	75	0	0	1	75	0	0	1	0	1	0	1	0	1	0	1	0	1	0	1	0	1	75	0	75	0	69.46174	67.5134
2016-11-04	89	0	25	0	100	0	75	0	0	1	0	1	0	1	0	1	0	1	0	1	0	1	0	1	75	0	62.5	0	67.23398	69.90911
2016-11-05	89	0	0	1	100	0	75	0	0	1	0	1	0	1	0	1	0	1	0	1	0	1	0	1	75	0	100	0	77.7191	71.53819
2016-11-06	89	0	75	0	100	0	75	0	0	1	0	1	0	1	0	1	0	1	0	1	0	1	0	1	75	0	87.5	0	80.84898	72.64597
2016-11-07	89	0	0	0	0	0	75	0	0	1	0	1	0	1	0	1	0	1	0	1	0	1	0	1	75	0	0	0	54.97731	73.39926
2016-11-08	89	0	0	1	50	0	75	0	0	1	0	1	0	1	0	1	0	1	0	1	0	1	0	1	75	0	50	0	53.38457	73.9115
2016-11-09	89	0	0	1	0	1	100	0	0	1	0	1	0	1	0	1	0	1	0	1	0	1	0	1	100	0	0	1	46.96818	82.25982
2016-11-10	89	0	0	0	0	0	100	0	0	1	0	1	0	1	0	1	0	1	0	1	0	1	0	1	100	0	0	0	31.93836	87.93668
2016-11-11	89	0	75	0	50	0	100	0	0	1	0	1	0	1	0	1	0	1	0	1	0	1	0	1	100	0	62.5	0	41.71809	91.79694
2016-11-12	89	0	75	0	100	0	100	0	0	1	0	1	0	1	0	1	0	1	0	1	0	1	0	1	100	0	87.5	0	56.3683	94.42192
2016-11-13	89	0	50	0	0	1	100	0	0	1	0	1	0	1	0	1	0	1	0	1	0	1	0	1	100	0	50	0	54.33044	96.20691
2016-11-14	89	0	75	0	100	0	75	0	0	1	0	1	0	1	0	1	0	1	0	1	0	1	0	1	75	0	87.5	0	64.9447	89.4207
2016-11-15	89	0	75	0	100	0	100	0	0	1	0	1	0	1	0	1	0	1	0	1	0	1	0	1	100	0	87.5	0	72.1624	92.80608
2016-11-16	89	0	50	0	0	1	75	0	0	1	0	1	0	1	0	1	0	1	0	1	0	1	0	1	75	0	50	0	65.07043	87.10813
2016-11-17	89	0	50	0	100	0	100	0	0	1	0	1	0	1	0	1	0	1	0	1	0	1	0	1	100	0	75	0	68.24789	91.23353
2016-11-18	89	0	25	0	100	0	75	0	0	1	0	1	0	1	0	1	0	1	0	1	0	1	0	1	75	0	62.5	0	66.40857	86.0388
2016-11-19	89	0	100	0	100	0	75	0	0	1	0	1	0	1	0	1	0	1	0	1	0	1	0	1	75	0	100	0	77.15783	82.50639
2016-11-20	89	0	75	0	100	0	50	0	0	1	0	1	0	1	0	1	0	1	0	1	0	1	0	1	50	0	87.5	0	80.46732	72.10434
2016-11-21	89	0	75	0	50	0	50	0	0	1	0	1	0	1	0	1	0	1	0	1	0	1	0	1	50	0	62.5	0	74.71778	65.03095
2016-11-22	89	0	75	0	50	0	75	0	0	1	0	1	0	1	0	1	0	1	0	1	0	1	0	1	75	0	62.5	0	70.80809	68.22105
2016-11-23	89	0	25	0	50	0	75	0	0	1	0	1	0	1	0	1	0	1	0	1	0	1	0	1	75	0	37.5	0	60.1495	70.39031
2016-11-24	89	0	50	0	50	0	100	0	0	1	0	1	0	1	0	1	0	1	0	1	0	1	0	1	100	0	50	0	56.90166	79.86542
2016-11-25	89	0	50	0	100	0	75	0	0	1	0	1	0	1	0	1	0	1	0	1	0	1	0	1	75	0	75	0	62.69313	78.30849
2016-11-26	89	0	50	0	100	0	0	1	0	1	0	1	0	1	0	1	0	1	0	1	0	1	0	1	0	1	75	0	66.63133	69.24977
2016-11-27	89	0	75	0	100	0	75	0	0	1	0	1	0	1	0	1	0	1	0	1	0	1	0	1	75	0	87.5	0	73.30931	71.08984
2016-11-28	89	0	50	0	100	0	75	0	0	1	0	1	0	1	0	1	0	1	0	1	0	1	0	1	75	0	75	0	73.85033	72.34109
2016-11-29	89	0	25	0	100	0	50	0	0	1	0	1	0	1	0	1	0	1	0	1	0	1	0	1	50	0	62.5	0	70.21822	65.19194
2016-11-30	89	0	50	0	0	0	75	0	0	1	0	1	0	1	0	1	0	1	0	1	0	1	0	1	75	0	25	0	55.74839	68.33052
2016-12-01	89	0	75	0	25	0	75	0	0	1	0	1	0	1	0	1	0	1	0	1	0	1	0	1	75	0	50	0	53.90891	70.46475
2016-12-02	89	0	50	0	50	0	100	0	0	1	0	1	0	1	0	1	0	1	0	1	0	1	0	1	100	0	50	0	52.65806	79.91603
2016-12-03	89	0	75	0	100	0	75	0	0	1	0	1	0	1	0	1	0	1	0	1	0	1	0	1	75	0	87.5	0	63.80748	78.3429
2016-12-04	89	0	75	0	100	0	75	0	0	1	0	1	0	1	0	1	0	1	0	1	0	1	0	1	75	0	87.5	0	71.38908	77.27318
2016-12-05	89	0	0	0	50	0	100	0	0	1	0	1	0	1	0	1	0	1	0	1	0	1	0	1	100	0	25	0	56.54458	84.54576
2016-12-06	89	0	75	0	100	0	75	0	0	1	0	1	0	1	0	1	0	1	0	1	0	1	0	1	75	0	87.5	0	66.45032	81.49112
2016-12-07	89	0	75	0	100	0	100	0	0	1	0	1	0	1	0	1	0	1	0	1	0	1	0	1	100	0	87.5	0	73.18622	87.41396
2016-12-08	89	0	0	0	0	0	75	0	0	1	0	1	0	1	0	1	0	1	0	1	0	1	0	1	75	0	0	0	49.76663	83.4415
2016-12-09	89	0	50	0	100	0	75	0	0	1	0	1	0	1	0	1	0	1	0	1	0	1	0	1	75	0	75	0	57.84131	80.74022
2016-12-10	89	0	75	0	100	0	25	0	0	1	0	1	0	1	0	1	0	1	0	1	0	1	0	1	25	0	87.5	0	67.33209	62.90335
2016-12-11	89	0	75	0	100	0	50	0	0	1	0	1	0	1	0	1	0	1	0	1	0	1	0	1	50	0	87.5	0	73.78583	58.77428
2016-12-12	89	0	75	0	100	0	100	0	0	1	0	1	0	1	0	1	0	1	0	1	0	1	0	1	100	0	87.5	0	78.17436	71.96651
2016-12-13	89	0	50	0	100	0	100	0	0	1	0	1	0	1	0	1	0	1	0	1	0	1	0	1	100	0	75	0	77.15857	80.93723
2016-12-14	89	0	75	0	100	0	25	0	0	1	0	1	0	1	0	1	0	1	0	1	0	1	0	1	25	0	87.5	0	80.46783	63.03732
2016-12-15	89	0	25	0	100	0	100	0	0	1	0	1	0	1	0	1	0	1	0	1	0	1	0	1	100	0	62.5	0	74.71812	74.86537
2016-12-16	89	0	75	0	100	0	75	0	0	1	0	1	0	1	0	1	0	1	0	1	0	1	0	1	75	0	87.5	0	78.80833	74.90845
2016-12-17	89	0	100	0	100	0	50	0	0	1	0	1	0	1	0	1	0	1	0	1	0	1	0	1	50	0	100	0	85.58966	66.93775
2016-12-18	89	0	50	0	100	0	75	0	0	1	0	1	0	1	0	1	0	1	0	1	0	1	0	1	75	0	75	0	82.20097	69.51767
2016-12-19	89	0	75	0	100	0	100	0	0	1	0	1	0	1	0	1	0	1	0	1	0	1	0	1	100	0	87.5	0	83.89667	79.27202
2016-12-20	89	0	75	0	100	0	75	0	0	1	0	1	0	1	0	1	0	1	0	1	0	1	0	1	75	0	87.5	0	85.04974	77.90497
2016-12-21	89	0	75	0	100	0	100	0	0	1	0	1	0	1	0	1	0	1	0	1	0	1	0	1	100	0	87.5	0	85.83382	84.97538
2016-12-22	89	0	75	0	75	0	100	0	0	1	0	1	0	1	0	1	0	1	0	1	0	1	0	1	100	0	75	0	82.367	89.78326
2016-12-23	89	0	0	1	100	0	100	0	0	1	0	1	0	1	0	1	0	1	0	1	0	1	0	1	100	0	100	0	88.00956	93.05262
2016-12-24	89	0	75	0	100	0	75	0	0	1	0	1	0	1	0	1	0	1	0	1	0	1	0	1	75	0	87.5	0	87.8465	87.27579
2016-12-25	89	0	75	0	0	1	100	0	0	1	0	1	0	1	0	1	0	1	0	1	0	1	0	1	100	0	75	0	83.73562	91.34753
2016-12-26	89	0	75	0	100	0	75	0	0	1	0	1	0	1	0	1	0	1	0	1	0	1	0	1	75	0	87.5	0	84.94022	86.11633
2016-12-27	89	0	75	0	100	0	50	0	0	1	0	1	0	1	0	1	0	1	0	1	0	1	0	1	50	0	87.5	0	85.75935	74.5591
2016-12-28	89	0	25	0	100	0	50	0	0	1	0	1	0	1	0	1	0	1	0	1	0	1	0	1	50	0	62.5	0	78.31636	66.70019
2016-12-29	89	0	75	0	75	0	75	0	0	1	0	1	0	1	0	1	0	1	0	1	0	1	0	1	75	0	75	0	77.25513	69.35612
2016-12-30	89	0	75	0	0	1	25	0	0	1	0	1	0	1	0	1	0	1	0	1	0	1	0	1	25	0	75	0	76.53349	55.16217
2016-12-31	89	0	75	0	100	0	0	1	0	1	0	1	0	1	0	1	0	1	0	1	0	1	0	1	0	1	87.5	0	80.04277	42.84361
2017-01-01	89	0	75	0	100	0	25	0	0	1	0	1	0	1	0	1	0	1	0	1	0	1	0	1	25	0	87.5	0	82.42908	37.13365
2017-01-02	89	0	75	0	100	0	50	0	0	1	0	1	0	1	0	1	0	1	0	1	0	1	0	1	50	0	87.5	0	84.05177	41.25089
2017-01-03	89	0	75	0	100	0	25	0	0	1	0	1	0	1	0	1	0	1	0	1	0	1	0	1	25	0	87.5	0	85.1552	36.0506
2017-01-04	89	0	50	0	100	0	50	0	0	1	0	1	0	1	0	1	0	1	0	1	0	1	0	1	50	0	75	0	81.90554	40.51441
2017-01-05	89	0	75	0	100	0	0	0	0	1	0	1	0	1	0	1	0	1	0	1	0	1	0	1	0	0	87.5	0	83.69577	27.5498
2017-01-06	89	0	75	0	100	0	0	0	0	1	0	1	0	1	0	1	0	1	0	1	0	1	0	1	0	0	87.5	0	84.91312	18.73387
2017-01-07	89	0	0	1	75	0	50	0	0	1	0	1	0	1	0	1	0	1	0	1	0	1	0	1	50	0	75	0	81.74092	28.73903
2017-01-08	89	0	75	0	100	0	50	0	0	1	0	1	0	1	0	1	0	1	0	1	0	1	0	1	50	0	87.5	0	83.58383	35.54254
2017-01-09	89	0	75	0	100	0	25	0	0	1	0	1	0	1	0	1	0	1	0	1	0	1	0	1	25	0	87.5	0	84.83701	32.16893
2017-01-10	89	0	50	0	100	0	50	0	0	1	0	1	0	1	0	1	0	1	0	1	0	1	0	1	50	0	75	0	81.68916	37.87487
2017-01-11	89	0	50	0	75	0	75	0	0	1	0	1	0	1	0	1	0	1	0	1	0	1	0	1	75	0	62.5	0	75.54863	49.75491
2017-01-12	89	0	75	0	0	1	0	1	0	1	0	1	0	1	0	1	0	1	0	1	0	1	0	1	0	1	75	0	75.37307	49.83334
2017-01-13	89	1	0	1	0	1	0	1	0	1	0	1	0	1	0	1	0	1	0	1	0	1	0	1	0	1	0	1	67.25368	41.88667
2017-01-14	89	0	0	1	0	1	0	1	0	1	0	1	0	1	0	1	0	1	0	1	0	1	0	1	0	1	0	1	53.73251	28.48293
2017-01-15	89	0	0	1	0	1	0	1	0	1	0	1	0	1	0	1	0	1	0	1	0	1	0	1	0	1	0	1	36.53811	19.3684
2017-01-16	89	0	0	1	0	1	0	1	0	1	0	1	0	1	0	1	0	1	0	1	0	1	0	1	0	1	0	1	24.84591	13.17051
2017-01-17	89	0	0	1	0	1	50	0	0	1	0	1	0	1	0	1	0	1	0	1	0	1	0	1	50	0	0	1	16.89522	24.95595
2017-01-18	89	0	100	0	25	0	75	0	0	1	0	1	0	1	0	1	0	1	0	1	0	1	0	1	75	0	62.5	0	31.48875	40.97005
2017-01-19	89	0	75	0	50	0	0	1	0	1	0	1	0	1	0	1	0	1	0	1	0	1	0	1	0	1	62.5	0	41.41235	43.85963
2017-01-20	89	0	50	0	75	0	50	0	0	1	0	1	0	1	0	1	0	1	0	1	0	1	0	1	50	0	62.5	0	48.1604	45.82455
2017-01-21	89	0	0	1	75	0	75	0	0	1	0	1	0	1	0	1	0	1	0	1	0	1	0	1	75	0	75	0	56.74907	55.16069
2017-01-22	89	0	50	0	75	0	75	0	0	1	0	1	0	1	0	1	0	1	0	1	0	1	0	1	75	0	62.5	0	58.58937	61.50927
2017-01-23	89	0	50	0	100	0	75	0	0	1	0	1	0	1	0	1	0	1	0	1	0	1	0	1	75	0	75	0	63.84077	65.82631
2017-01-24	89	0	50	0	100	0	75	0	0	1	0	1	0	1	0	1	0	1	0	1	0	1	0	1	75	0	75	0	67.41173	68.76189
2017-01-25	89	0	25	0	100	0	50	0	0	1	0	1	0	1	0	1	0	1	0	1	0	1	0	1	50	0	62.5	0	65.83998	62.75808
2017-01-26	89	0	50	0	25	0	50	0	0	1	0	1	0	1	0	1	0	1	0	1	0	1	0	1	50	0	37.5	0	56.77119	58.6755
2017-01-27	89	0	75	0	25	0	75	0	0	1	0	1	0	1	0	1	0	1	0	1	0	1	0	1	75	0	50	0	54.60441	63.89934
2017-01-28	89	0	75	0	100	0	50	0	0	1	0	1	0	1	0	1	0	1	0	1	0	1	0	1	50	0	87.5	0	65.131	59.45155
2017-01-29	89	0	0	1	0	1	0	1	0	1	0	1	0	1	0	1	0	1	0	1	0	1	0	1	0	1	0	1	62.95574	51.09372
2017-01-30	89	0	75	0	50	0	100	0	0	1	0	1	0	1	0	1	0	1	0	1	0	1	0	1	100	0	62.5	0	62.80991	66.74373
2017-01-31	89	0	50	0	50	0	100	0	0	1	0	1	0	1	0	1	0	1	0	1	0	1	0	1	100	0	50	0	58.71074	77.38573
2017-02-01	89	0	25	0	50	0	100	0	0	1	0	1	0	1	0	1	0	1	0	1	0	1	0	1	100	0	37.5	0	51.9233	84.6223
2017-02-02	89	0	50	0	50	0	100	0	0	1	0	1	0	1	0	1	0	1	0	1	0	1	0	1	100	0	50	0	51.30785	89.54317
2017-02-03	89	0	50	0	75	0	75	0	0	1	0	1	0	1	0	1	0	1	0	1	0	1	0	1	75	0	62.5	0	54.88934	84.88936
2017-02-04	89	0	75	0	100	0	50	0	0	1	0	1	0	1	0	1	0	1	0	1	0	1	0	1	50	0	87.5	0	65.32475	73.72476
2017-02-05	89	0	50	0	100	0	100	0	0	1	0	1	0	1	0	1	0	1	0	1	0	1	0	1	100	0	75	0	68.42084	82.13284
2017-02-06	89	0	25	0	0	0	100	0	0	1	0	1	0	1	0	1	0	1	0	1	0	1	0	1	100	0	12.5	0	50.52617	87.85033
2017-02-07	89	0	25	0	50	0	75	0	0	1	0	1	0	1	0	1	0	1	0	1	0	1	0	1	75	0	37.5	0	46.3578	83.73823
2017-02-08	89	0	25	0	25	0	75	0	0	1	0	1	0	1	0	1	0	1	0	1	0	1	0	1	75	0	25	0	39.5233	80.94199
2017-02-09	89	0	75	0	75	0	75	0	0	1	0	1	0	1	0	1	0	1	0	1	0	1	0	1	75	0	75	0	50.87585	79.04056
2017-02-10	89	0	50	0	75	0	75	0	0	1	0	1	0	1	0	1	0	1	0	1	0	1	0	1	75	0	62.5	0	54.59558	77.74758
2017-02-11	89	0	75	0	75	0	50	0	0	1	0	1	0	1	0	1	0	1	0	1	0	1	0	1	50	0	75	0	61.12499	68.86835
2017-02-12	89	0	75	0	75	0	75	0	0	1	0	1	0	1	0	1	0	1	0	1	0	1	0	1	75	0	75	0	65.56499	70.83048
2017-02-13	89	0	75	0	75	0	75	0	0	1	0	1	0	1	0	1	0	1	0	1	0	1	0	1	75	0	75	0	68.5842	72.16473
2017-02-14	89	0	75	0	75	0	50	0	0	1	0	1	0	1	0	1	0	1	0	1	0	1	0	1	50	0	75	0	70.63725	65.07202
2017-02-15	89	0	75	0	75	0	100	0	0	1	0	1	0	1	0	1	0	1	0	1	0	1	0	1	100	0	75	0	72.03333	76.24898
2017-02-16	89	0	50	0	100	0	50	0	0	1	0	1	0	1	0	1	0	1	0	1	0	1	0	1	50	0	75	0	72.98267	67.8493
2017-02-17	89	0	100	0	100	0	25	0	0	1	0	1	0	1	0	1	0	1	0	1	0	1	0	1	25	0	100	0	81.62821	54.13753
2017-02-18	89	0	0	1	100	0	0	1	0	1	0	1	0	1	0	1	0	1	0	1	0	1	0	1	0	1	100	0	87.50719	42.14685
2017-02-19	89	0	0	1	0	1	100	0	0	1	0	1	0	1	0	1	0	1	0	1	0	1	0	1	100	0	0	1	80.83822	60.65986
2017-02-20	89	0	75	0	100	0	100	0	0	1	0	1	0	1	0	1	0	1	0	1	0	1	0	1	100	0	87.5	0	82.96999	73.2487
2017-02-21	89	0	25	0	100	0	100	0	0	1	0	1	0	1	0	1	0	1	0	1	0	1	0	1	100	0	62.5	0	76.41959	81.80912
2017-02-22	89	0	50	0	75	0	100	0	0	1	0	1	0	1	0	1	0	1	0	1	0	1	0	1	100	0	62.5	0	71.96532	87.6302
2017-02-23	89	0	75	0	100	0	100	0	0	1	0	1	0	1	0	1	0	1	0	1	0	1	0	1	100	0	87.5	0	76.93642	91.58854
2017-02-24	89	0	75	0	100	0	75	0	0	1	0	1	0	1	0	1	0	1	0	1	0	1	0	1	75	0	87.5	0	80.31676	86.28021
2017-02-25	89	0	0	1	100	0	75	0	0	1	0	1	0	1	0	1	0	1	0	1	0	1	0	1	75	0	100	0	86.6154	82.67055
2017-02-26	89	0	75	0	100	0	75	0	0	1	0	1	0	1	0	1	0	1	0	1	0	1	0	1	75	0	87.5	0	86.89848	80.21597
2017-02-27	89	0	50	0	100	0	100	0	0	1	0	1	0	1	0	1	0	1	0	1	0	1	0	1	100	0	75	0	83.09097	86.54686
2017-02-28	89	0	50	0	0	1	0	1	0	1	0	1	0	1	0	1	0	1	0	1	0	1	0	1	0	1	50	0	72.50186	80.1852
2017-03-01	89	0	0	1	0	1	75	0	0	1	0	1	0	1	0	1	0	1	0	1	0	1	0	1	75	0	0	1	59.96793	78.52593
2017-03-02	89	0	0	1	100	0	0	1	0	1	0	1	0	1	0	1	0	1	0	1	0	1	0	1	0	1	100	0	72.7782	69.39764
2017-03-03	89	0	100	0	100	0	75	0	0	1	0	1	0	1	0	1	0	1	0	1	0	1	0	1	75	0	100	0	81.48917	71.19039
2017-03-04	89	0	50	0	75	0	100	0	0	1	0	1	0	1	0	1	0	1	0	1	0	1	0	1	100	0	62.5	0	75.41264	80.40947
2017-03-05	89	0	75	0	100	0	100	0	0	1	0	1	0	1	0	1	0	1	0	1	0	1	0	1	100	0	87.5	0	79.28059	86.67844
2017-03-06	89	0	75	0	100	0	100	0	0	1	0	1	0	1	0	1	0	1	0	1	0	1	0	1	100	0	87.5	0	81.9108	90.94134
2017-03-07	89	0	75	0	75	0	100	0	0	1	0	1	0	1	0	1	0	1	0	1	0	1	0	1	100	0	75	0	79.69935	93.84011
2017-03-08	89	0	50	0	100	0	75	0	0	1	0	1	0	1	0	1	0	1	0	1	0	1	0	1	75	0	75	0	78.19556	87.81128
2017-03-09	89	0	75	0	100	0	75	0	0	1	0	1	0	1	0	1	0	1	0	1	0	1	0	1	75	0	87.5	0	81.17297	83.71167
2017-03-10	89	0	75	0	100	0	50	0	0	1	0	1	0	1	0	1	0	1	0	1	0	1	0	1	50	0	87.5	0	83.19762	72.92393
2017-03-11	89	0	100	0	100	0	50	0	0	1	0	1	0	1	0	1	0	1	0	1	0	1	0	1	50	0	100	0	88.57439	65.58827
2017-03-12	89	0	100	0	100	0	50	0	0	1	0	1	0	1	0	1	0	1	0	1	0	1	0	1	50	0	100	0	92.23058	60.60003
2017-03-13	89	0	75	0	75	0	100	0	0	1	0	1	0	1	0	1	0	1	0	1	0	1	0	1	100	0	75	0	86.7168	73.20802
2017-03-14	89	0	75	0	100	0	75	0	0	1	0	1	0	1	0	1	0	1	0	1	0	1	0	1	75	0	87.5	0	86.96742	73.78146
2017-03-15	89	0	75	0	100	0	50	0	0	1	0	1	0	1	0	1	0	1	0	1	0	1	0	1	50	0	87.5	0	87.13785	66.17139
2017-03-16	89	0	100	0	100	0	75	0	0	1	0	1	0	1	0	1	0	1	0	1	0	1	0	1	75	0	100	0	91.25374	68.99654
2017-03-17	89	0	75	0	100	0	75	0	0	1	0	1	0	1	0	1	0	1	0	1	0	1	0	1	75	0	87.5	0	90.05254	70.91765
2017-03-18	89	0	100	0	100	0	50	0	0	1	0	1	0	1	0	1	0	1	0	1	0	1	0	1	50	0	100	0	93.23573	64.224
2017-03-19	89	0	0	1	100	0	75	0	0	1	0	1	0	1	0	1	0	1	0	1	0	1	0	1	75	0	100	0	95.4003	67.67232
2017-03-20	89	0	75	0	100	0	100	0	0	1	0	1	0	1	0	1	0	1	0	1	0	1	0	1	100	0	87.5	0	92.87221	78.01718
2017-03-21	89	0	100	0	0	1	75	0	0	1	0	1	0	1	0	1	0	1	0	1	0	1	0	1	75	0	100	0	95.15311	77.05168
2017-03-22	89	0	75	0	75	0	75	0	0	1	0	1	0	1	0	1	0	1	0	1	0	1	0	1	75	0	75	0	88.70412	76.39514
2017-03-23	89	0	75	0	100	0	50	0	0	1	0	1	0	1	0	1	0	1	0	1	0	1	0	1	50	0	87.5	0	88.3188	67.9487
2017-03-24	89	0	75	0	75	0	75	0	0	1	0	1	0	1	0	1	0	1	0	1	0	1	0	1	75	0	75	0	84.05679	70.20512
2017-03-25	89	0	50	0	75	0	75	0	0	1	0	1	0	1	0	1	0	1	0	1	0	1	0	1	75	0	62.5	0	77.15862	71.73948
2017-03-26	89	0	0	1	100	0	75	0	0	1	0	1	0	1	0	1	0	1	0	1	0	1	0	1	75	0	100	0	84.46786	72.78284
2017-03-27	89	0	75	0	100	0	100	0	0	1	0	1	0	1	0	1	0	1	0	1	0	1	0	1	100	0	87.5	0	85.43814	81.49234
2017-03-28	89	0	50	0	0	1	75	0	0	1	0	1	0	1	0	1	0	1	0	1	0	1	0	1	75	0	50	0	74.09793	79.41479
2017-03-29	89	0	75	0	100	0	100	0	0	1	0	1	0	1	0	1	0	1	0	1	0	1	0	1	100	0	87.5	0	78.3866	86.00206
2017-03-30	89	0	75	0	100	0	100	0	0	1	0	1	0	1	0	1	0	1	0	1	0	1	0	1	100	0	87.5	0	81.30289	90.4814
2017-03-31	89	0	75	0	0	1	75	0	0	1	0	1	0	1	0	1	0	1	0	1	0	1	0	1	75	0	75	0	79.28596	85.52735
2017-04-01	89	0	75	0	75	0	50	0	0	1	0	1	0	1	0	1	0	1	0	1	0	1	0	1	50	0	75	0	77.91446	74.1586
2017-04-02	89	0	75	0	75	0	0	1	0	1	0	1	0	1	0	1	0	1	0	1	0	1	0	1	0	1	75	0	76.98183	61.09451
2017-04-03	89	0	50	0	100	0	75	0	0	1	0	1	0	1	0	1	0	1	0	1	0	1	0	1	75	0	75	0	76.34765	65.54427
2017-04-04	89	0	50	0	75	0	50	0	0	1	0	1	0	1	0	1	0	1	0	1	0	1	0	1	50	0	62.5	0	71.9164	60.5701
2017-04-05	89	0	25	0	100	0	100	0	0	1	0	1	0	1	0	1	0	1	0	1	0	1	0	1	100	0	62.5	0	68.90315	73.18767
2017-04-06	89	0	50	0	100	0	75	0	0	1	0	1	0	1	0	1	0	1	0	1	0	1	0	1	75	0	75	0	70.85414	73.76762
2017-04-07	89	0	25	0	100	0	75	0	0	1	0	1	0	1	0	1	0	1	0	1	0	1	0	1	75	0	62.5	0	68.18082	74.16198
2017-04-08	89	0	75	0	100	0	75	0	0	1	0	1	0	1	0	1	0	1	0	1	0	1	0	1	75	0	87.5	0	74.36296	74.43015
2017-04-09	89	0	75	0	75	0	75	0	0	1	0	1	0	1	0	1	0	1	0	1	0	1	0	1	75	0	75	0	74.56682	74.6125
2017-04-10	89	0	25	0	50	0	75	0	0	1	0	1	0	1	0	1	0	1	0	1	0	1	0	1	75	0	37.5	0	62.70544	74.7365
2017-04-11	89	0	100	0	100	0	75	0	0	1	0	1	0	1	0	1	0	1	0	1	0	1	0	1	75	0	100	0	74.63969	74.82082
2017-04-12	89	0	25	0	100	0	75	0	0	1	0	1	0	1	0	1	0	1	0	1	0	1	0	1	75	0	62.5	0	70.75499	74.87816
2017-04-13	89	0	100	0	100	0	75	0	0	1	0	1	0	1	0	1	0	1	0	1	0	1	0	1	75	0	100	0	80.11339	74.91714
2017-04-14	89	0	0	1	75	0	75	0	0	1	0	1	0	1	0	1	0	1	0	1	0	1	0	1	75	0	75	0	78.4771	74.94366
2017-04-15	89	0	75	0	75	0	75	0	0	1	0	1	0	1	0	1	0	1	0	1	0	1	0	1	75	0	75	0	77.36443	74.96169
2017-04-16	89	0	75	0	75	0	100	0	0	1	0	1	0	1	0	1	0	1	0	1	0	1	0	1	100	0	75	0	76.60782	82.97395
2017-04-17	89	0	75	0	100	0	100	0	0	1	0	1	0	1	0	1	0	1	0	1	0	1	0	1	100	0	87.5	0	80.09332	88.42229
2017-04-18	89	0	100	0	100	0	100	0	0	1	0	1	0	1	0	1	0	1	0	1	0	1	0	1	100	0	100	0	86.46346	92.12715
2017-04-19	89	0	75	0	100	0	100	0	0	1	0	1	0	1	0	1	0	1	0	1	0	1	0	1	100	0	87.5	0	86.79515	94.64647
2017-04-20	89	0	100	0	100	0	50	0	0	1	0	1	0	1	0	1	0	1	0	1	0	1	0	1	50	0	100	0	91.02071	80.3596
2017-04-21	89	0	50	0	50	0	75	0	0	1	0	1	0	1	0	1	0	1	0	1	0	1	0	1	75	0	50	0	77.89408	78.64453
2017-04-22	89	0	25	0	0	1	75	0	0	1	0	1	0	1	0	1	0	1	0	1	0	1	0	1	75	0	25	0	60.96798	77.47829
2017-04-23	89	0	0	1	50	0	75	0	0	1	0	1	0	1	0	1	0	1	0	1	0	1	0	1	75	0	50	0	57.45823	76.68523
2017-04-24	89	0	75	0	75	0	100	0	0	1	0	1	0	1	0	1	0	1	0	1	0	1	0	1	100	0	75	0	63.07159	84.14596
2017-04-25	89	0	75	0	100	0	75	0	0	1	0	1	0	1	0	1	0	1	0	1	0	1	0	1	75	0	87.5	0	70.88869	81.21925
2017-04-26	89	0	100	0	100	0	75	0	0	1	0	1	0	1	0	1	0	1	0	1	0	1	0	1	75	0	100	0	80.20431	79.2291
2017-04-27	89	0	75	0	100	0	75	0	0	1	0	1	0	1	0	1	0	1	0	1	0	1	0	1	75	0	87.5	0	82.53893	77.87579
2017-04-28	89	0	75	0	100	0	0	1	0	1	0	1	0	1	0	1	0	1	0	1	0	1	0	1	0	1	87.5	0	84.12646	68.95554
2017-04-29	89	0	75	0	100	0	25	0	0	1	0	1	0	1	0	1	0	1	0	1	0	1	0	1	25	0	87.5	0	85.20599	54.88977
2017-04-30	89	0	0	1	0	1	0	1	0	1	0	1	0	1	0	1	0	1	0	1	0	1	0	1	0	1	0	1	76.60674	42.65837
2017-05-01	89	0	100	0	100	0	100	0	0	1	0	1	0	1	0	1	0	1	0	1	0	1	0	1	100	0	100	0	84.09258	61.00769
2017-05-02	89	0	75	0	100	0	100	0	0	1	0	1	0	1	0	1	0	1	0	1	0	1	0	1	100	0	87.5	0	85.18295	73.48523
2017-05-03	89	0	100	0	0	1	100	0	0	1	0	1	0	1	0	1	0	1	0	1	0	1	0	1	100	0	100	0	89.92441	81.96996
2017-05-04	89	0	100	0	100	0	100	0	0	1	0	1	0	1	0	1	0	1	0	1	0	1	0	1	100	0	100	0	93.1486	87.73957
2017-05-05	89	0	75	0	75	0	100	0	0	1	0	1	0	1	0	1	0	1	0	1	0	1	0	1	100	0	75	0	87.34105	91.66291
2017-05-06	89	0	100	0	100	0	100	0	0	1	0	1	0	1	0	1	0	1	0	1	0	1	0	1	100	0	100	0	91.39191	94.33078
2017-05-07	89	0	75	0	75	0	75	0	0	1	0	1	0	1	0	1	0	1	0	1	0	1	0	1	75	0	75	0	86.1465	88.14493
2017-05-08	89	0	100	0	100	0	100	0	0	1	0	1	0	1	0	1	0	1	0	1	0	1	0	1	100	0	100	0	90.57962	91.93855
2017-05-09	89	0	50	0	100	0	100	0	0	1	0	1	0	1	0	1	0	1	0	1	0	1	0	1	100	0	75	0	85.59415	94.51822
2017-05-10	89	0	50	0	50	0	100	0	0	1	0	1	0	1	0	1	0	1	0	1	0	1	0	1	100	0	50	0	74.20403	96.27239
2017-05-11	89	0	100	0	100	0	100	0	0	1	0	1	0	1	0	1	0	1	0	1	0	1	0	1	100	0	100	0	82.45874	97.46523
2017-05-12	89	0	50	0	75	0	50	0	0	1	0	1	0	1	0	1	0	1	0	1	0	1	0	1	50	0	62.5	0	76.07195	82.27635
2017-05-13	89	0	75	0	100	0	100	0	0	1	0	1	0	1	0	1	0	1	0	1	0	1	0	1	100	0	87.5	0	79.72893	87.94792
2017-05-14	89	0	75	0	100	0	0	1	0	1	0	1	0	1	0	1	0	1	0	1	0	1	0	1	0	1	87.5	0	82.21567	81.13792
2017-05-15	89	0	75	0	75	0	100	0	0	1	0	1	0	1	0	1	0	1	0	1	0	1	0	1	100	0	75	0	79.90665	87.17379
2017-05-16	89	0	75	0	100	0	75	0	0	1	0	1	0	1	0	1	0	1	0	1	0	1	0	1	75	0	87.5	0	82.33652	83.27818
2017-05-17	89	0	0	1	100	0	100	0	0	1	0	1	0	1	0	1	0	1	0	1	0	1	0	1	100	0	100	0	87.98884	88.62917
2017-05-18	89	0	75	0	100	0	100	0	0	1	0	1	0	1	0	1	0	1	0	1	0	1	0	1	100	0	87.5	0	87.83241	92.26784
2017-05-19	89	0	75	0	75	0	100	0	0	1	0	1	0	1	0	1	0	1	0	1	0	1	0	1	100	0	75	0	83.72604	94.74213
2017-05-20	89	0	75	0	100	0	100	0	0	1	0	1	0	1	0	1	0	1	0	1	0	1	0	1	100	0	87.5	0	84.93372	96.42464
2017-05-21	89	0	0	1	75	0	100	0	0	1	0	1	0	1	0	1	0	1	0	1	0	1	0	1	100	0	75	0	81.75493	97.56876
2017-05-22	89	0	75	0	100	0	0	1	0	1	0	1	0	1	0	1	0	1	0	1	0	1	0	1	0	1	87.5	0	83.59335	87.68008
2017-05-23	89	0	75	0	100	0	100	0	0	1	0	1	0	1	0	1	0	1	0	1	0	1	0	1	100	0	87.5	0	84.84348	91.62246
2017-05-24	89	0	75	0	100	0	100	0	0	1	0	1	0	1	0	1	0	1	0	1	0	1	0	1	100	0	87.5	0	85.69357	94.30327
2017-05-25	89	0	75	0	100	0	100	0	0	1	0	1	0	1	0	1	0	1	0	1	0	1	0	1	100	0	87.5	0	86.27162	96.12622
2017-05-26	89	0	75	0	100	0	100	0	0	1	0	1	0	1	0	1	0	1	0	1	0	1	0	1	100	0	87.5	0	86.6647	97.36583
2017-05-27	89	0	50	0	100	0	75	0	0	1	0	1	0	1	0	1	0	1	0	1	0	1	0	1	75	0	75	0	82.932	90.20876
2017-05-28	89	0	25	0	0	1	100	0	0	1	0	1	0	1	0	1	0	1	0	1	0	1	0	1	100	0	25	0	64.39376	93.34196
2017-05-29	89	0	75	0	100	0	50	0	0	1	0	1	0	1	0	1	0	1	0	1	0	1	0	1	50	0	87.5	0	71.78776	79.47253
2017-05-30	89	0	75	0	100	0	100	0	0	1	0	1	0	1	0	1	0	1	0	1	0	1	0	1	100	0	87.5	0	76.81567	86.04132
2017-05-31	89	0	50	0	100	0	100	0	0	1	0	1	0	1	0	1	0	1	0	1	0	1	0	1	100	0	75	0	76.23466	90.5081
2017-06-01	89	0	0	1	75	0	100	0	0	1	0	1	0	1	0	1	0	1	0	1	0	1	0	1	100	0	75	0	75.83957	93.54551
2017-06-02	89	0	75	0	100	0	0	1	0	1	0	1	0	1	0	1	0	1	0	1	0	1	0	1	0	1	87.5	0	79.57091	84.94427
2016-11-18	102	0	50	0	75	0	100	0	100	0	75	0	75	0	100	0	75	0	50	0	50	0	75	0	87.5	0	72.22222	0	72.22222	87.5
2016-11-19	102	0	75	0	100	0	100	0	100	0	75	0	75	0	50	0	75	0	50	0	100	0	75	0	87.5	0	77.77778	0	74	87.5
2016-11-20	102	0	75	0	100	0	100	0	100	0	75	0	75	0	100	0	75	0	50	0	75	0	75	0	87.5	0	80.55556	0	76.09778	87.5
2016-11-21	102	0	75	0	100	0	100	0	100	0	75	0	75	0	50	0	75	0	100	0	75	0	75	0	87.5	0	80.55556	0	77.52427	87.5
2016-11-22	102	0	75	0	100	0	100	0	100	0	75	0	75	0	50	0	75	0	100	0	50	0	75	0	87.5	0	77.77778	0	77.60539	87.5
2016-11-23	102	0	75	0	100	0	100	0	100	0	75	0	75	0	100	0	75	0	100	0	75	0	75	0	87.5	0	86.11111	0	80.32722	87.5
2016-11-24	102	0	100	0	100	0	100	0	100	0	75	0	75	0	50	0	75	0	100	0	75	0	100	0	87.5	0	86.11111	0	82.17807	87.5
2016-11-25	102	0	50	0	100	0	100	0	100	0	75	0	75	0	50	0	75	0	50	0	75	0	100	0	87.5	0	75	0	79.88109	87.5
2016-11-26	102	0	50	0	100	0	100	0	100	0	75	0	75	0	50	0	100	0	50	0	75	0	75	0	87.5	0	75	0	78.31914	87.5
2016-11-27	102	0	50	0	100	0	100	0	100	0	75	0	75	0	50	0	75	0	100	0	75	0	75	0	87.5	0	77.77778	0	78.1459	87.5
2016-11-28	102	0	50	0	100	0	100	0	50	0	75	0	75	0	50	0	75	0	100	0	75	0	75	0	87.5	0	72.22222	0	76.25033	87.5
2016-11-29	102	0	50	0	100	0	100	0	100	0	75	0	75	0	50	0	75	0	100	0	75	0	75	0	87.5	0	77.77778	0	76.73911	87.5
2016-11-30	102	0	75	0	100	0	100	0	100	0	75	0	75	0	100	0	75	0	100	0	75	0	100	0	87.5	0	88.88889	0	80.62704	87.5
2016-12-01	102	0	50	0	100	0	100	0	100	0	75	0	75	0	100	0	100	0	100	0	100	0	75	0	87.5	0	88.88889	0	83.27083	87.5
2016-12-02	102	0	50	0	100	0	100	0	100	0	75	0	75	0	50	0	75	0	50	0	75	0	75	0	87.5	0	72.22222	0	79.73528	87.5
2016-12-03	102	0	75	0	100	0	100	0	100	0	75	0	75	0	50	0	75	0	100	0	75	0	75	0	87.5	0	80.55556	0	79.99776	87.5
2016-12-04	102	0	75	0	100	0	100	0	100	0	75	0	75	0	50	0	75	0	50	0	75	0	75	0	87.5	0	75	0	78.39848	87.5
2016-12-05	102	0	75	0	100	0	100	0	100	0	75	0	75	0	50	0	75	0	100	0	75	0	75	0	87.5	0	80.55556	0	79.08875	87.5
2016-12-06	102	0	75	0	100	0	100	0	100	0	75	0	75	0	50	0	75	0	100	0	75	0	75	0	87.5	0	80.55556	0	79.55812	87.5
2016-12-07	102	0	75	0	100	0	100	0	50	0	75	0	75	0	50	0	75	0	100	0	50	0	75	0	87.5	0	72.22222	0	77.21063	87.5
2016-12-08	102	0	75	0	100	0	100	0	100	0	75	0	75	0	50	0	75	0	100	0	75	0	75	0	87.5	0	80.55556	0	78.28101	87.5
2016-12-09	102	0	75	0	75	0	100	0	100	0	75	0	50	0	50	0	75	0	50	0	100	0	75	0	87.5	0	72.22222	0	76.34219	87.5
2016-12-10	102	0	50	0	100	0	100	0	100	0	75	0	50	0	50	0	75	0	100	0	75	0	75	0	87.5	0	75	0	75.91269	87.5
2016-12-11	102	0	50	0	100	0	100	0	100	0	75	0	50	0	50	0	75	0	50	0	75	0	75	0	87.5	0	69.44444	0	73.84285	87.5
2016-12-12	102	0	50	0	75	0	100	0	100	0	75	0	75	0	0	0	50	0	50	0	75	0	75	0	87.5	0	61.11111	0	69.76869	87.5
2016-12-13	102	0	75	0	100	0	100	0	100	0	75	0	50	0	0	0	50	0	0	0	100	0	75	0	87.5	0	61.11111	0	66.99827	87.5
2016-12-14	102	0	75	0	100	0	100	0	100	0	75	0	75	0	0	0	50	0	50	0	75	0	75	0	87.5	0	66.66666	0	66.89215	87.5
2016-12-15	102	0	75	0	100	0	100	0	100	0	75	0	75	0	0	0	75	0	0	0	75	0	75	0	87.5	0	63.88889	0	65.93111	87.5
2016-12-16	102	0	50	0	100	0	100	0	50	0	75	0	75	0	50	0	75	0	50	0	75	0	75	0	87.5	0	66.66666	0	66.16649	87.5
2016-12-17	102	0	75	0	100	0	100	0	100	0	75	0	75	0	50	0	75	0	100	0	75	0	75	0	87.5	0	80.55556	0	70.771	87.5
2016-12-18	102	0	75	0	100	0	100	0	100	0	75	0	75	0	50	0	75	0	50	0	75	0	75	0	87.5	0	75	0	72.12428	87.5
2016-12-19	102	0	75	0	75	0	100	0	100	0	75	0	75	0	50	0	75	0	100	0	75	0	75	0	87.5	0	77.77778	0	73.9334	87.5
2016-12-20	102	0	75	0	75	0	100	0	100	0	75	0	75	0	50	0	75	0	100	0	75	0	75	0	87.5	0	77.77778	0	75.1636	87.5
2016-12-21	102	0	75	0	75	0	100	0	100	0	75	0	75	0	50	0	75	0	100	0	75	0	75	0	87.5	0	77.77778	0	76.00014	87.5
2016-12-22	102	0	75	0	75	0	100	0	100	0	75	0	75	0	50	0	75	0	100	0	75	0	75	0	87.5	0	77.77778	0	76.56898	87.5
2016-12-23	102	0	75	0	75	0	100	0	100	0	75	0	75	0	50	0	75	0	50	0	75	0	75	0	87.5	0	72.22222	0	75.17802	87.5
2016-12-24	102	0	75	0	75	0	100	0	100	0	75	0	75	0	50	0	75	0	100	0	75	0	75	0	87.5	0	77.77778	0	76.00995	87.5
2016-12-25	102	0	50	0	75	0	100	0	100	0	75	0	75	0	50	0	75	0	100	0	100	0	75	0	87.5	0	77.77778	0	76.57565	87.5
2016-12-26	102	0	75	0	75	0	100	0	100	0	75	0	75	0	50	0	75	0	100	0	75	0	75	0	87.5	0	77.77778	0	76.96033	87.5
2016-12-27	102	0	75	0	75	0	100	0	100	0	75	0	75	0	50	0	75	0	100	0	75	0	75	0	87.5	0	77.77778	0	77.22192	87.5
2016-12-28	102	0	75	0	75	0	100	0	100	0	75	0	75	0	50	0	75	0	100	0	75	0	75	0	87.5	0	77.77778	0	77.3998	87.5
2016-12-29	102	0	75	0	75	0	100	0	100	0	75	0	75	0	50	0	75	0	100	0	75	0	75	0	87.5	0	77.77778	0	77.52075	87.5
2016-12-30	102	0	75	0	75	0	100	0	100	0	75	0	75	0	50	0	75	0	50	0	75	0	75	0	87.5	0	72.22222	0	75.82523	87.5
2016-12-31	102	0	75	0	75	0	100	0	100	0	75	0	75	0	50	0	50	0	50	0	75	0	75	0	87.5	0	69.44444	0	73.78337	87.5
2017-01-01	102	0	75	0	75	0	100	0	100	0	75	0	75	0	50	0	75	0	50	0	100	0	75	0	87.5	0	75	0	74.17269	87.5
2017-01-02	102	0	50	0	75	0	100	0	100	0	75	0	75	0	50	0	75	0	100	0	75	0	75	0	87.5	0	75	0	74.43743	87.5
2017-01-03	102	0	75	0	75	0	100	0	100	0	75	0	75	0	50	0	75	0	100	0	75	0	75	0	87.5	0	77.77778	0	75.50635	87.5
2017-01-04	102	0	75	0	75	0	100	0	100	0	75	0	75	0	50	0	75	0	100	0	75	0	75	0	87.5	0	77.77778	0	76.23321	87.5
2017-01-05	102	0	75	0	75	0	100	0	100	0	75	0	75	0	50	0	75	0	100	0	100	0	75	0	87.5	0	80.55556	0	77.61636	87.5
2017-01-06	102	0	75	0	75	0	100	0	100	0	75	0	75	0	50	0	50	0	0	0	75	0	75	0	87.5	0	63.88889	0	73.22357	87.5
2017-01-07	102	0	50	0	75	0	100	0	100	0	75	0	75	0	50	0	75	0	100	0	75	0	75	0	87.5	0	75	0	73.79203	87.5
2017-01-08	102	0	75	0	75	0	100	0	100	0	75	0	75	0	50	0	50	0	0	0	75	0	75	0	87.5	0	63.88889	0	70.62302	87.5
2017-01-09	102	0	75	0	75	0	100	0	100	0	75	0	75	0	50	0	75	0	100	0	75	0	75	0	87.5	0	77.77778	0	72.91254	87.5
2017-01-10	102	0	75	0	75	0	100	0	100	0	75	0	75	0	50	0	75	0	100	0	75	0	75	0	87.5	0	77.77778	0	74.46942	87.5
2017-01-11	102	0	75	0	75	0	100	0	100	0	75	0	75	0	50	0	75	0	100	0	75	0	75	0	87.5	0	77.77778	0	75.52809	87.5
2017-01-12	102	0	75	0	75	0	100	0	100	0	75	0	75	0	50	0	75	0	100	0	75	0	75	0	87.5	0	77.77778	0	76.24799	87.5
2017-01-13	102	0	50	0	75	0	100	0	100	0	75	0	25	0	0	0	50	0	0	0	50	0	75	0	87.5	0	47.22222	0	66.95975	87.5
2017-01-14	102	0	50	0	75	0	100	0	100	0	75	0	50	0	0	0	50	0	0	0	75	0	75	0	87.5	0	52.77778	0	62.42152	87.5
2017-01-15	102	0	75	0	75	0	100	0	100	0	75	0	75	0	50	0	75	0	100	0	100	0	75	0	87.5	0	80.55556	0	68.22441	87.5
2017-01-16	102	0	75	0	75	0	100	0	50	0	75	0	75	0	50	0	75	0	100	0	75	0	75	0	87.5	0	72.22222	0	69.50371	87.5
2017-01-17	102	0	75	0	75	0	100	0	100	0	75	0	75	0	50	0	75	0	100	0	75	0	75	0	87.5	0	77.77778	0	72.15141	87.5
2017-01-18	102	0	75	0	75	0	100	0	100	0	75	0	75	0	50	0	75	0	100	0	75	0	75	0	87.5	0	77.77778	0	73.95185	87.5
2017-01-19	102	0	75	0	75	0	100	0	100	0	75	0	75	0	100	0	75	0	100	0	75	0	75	0	87.5	0	83.33334	0	76.95393	87.5
2017-01-20	102	0	75	0	100	0	100	0	100	0	75	0	75	0	50	0	75	0	100	0	75	0	100	0	87.5	0	83.33334	0	78.99534	87.5
2017-01-21	102	0	75	0	75	0	100	0	100	0	75	0	75	0	50	0	75	0	50	0	75	0	75	0	87.5	0	72.22222	0	76.82794	87.5
2017-01-22	102	0	75	0	75	0	100	0	100	0	75	0	75	0	50	0	75	0	50	0	75	0	75	0	87.5	0	72.22222	0	75.35411	87.5
2017-01-23	102	0	75	0	75	0	100	0	100	0	75	0	75	0	50	0	75	0	100	0	75	0	75	0	87.5	0	77.77778	0	76.12968	87.5
2017-01-24	102	0	75	0	75	0	100	0	100	0	75	0	75	0	100	0	75	0	100	0	75	0	75	0	87.5	0	83.33334	0	78.43485	87.5
2017-01-25	102	0	75	0	75	0	100	0	100	0	75	0	75	0	50	0	75	0	100	0	75	0	75	0	87.5	0	77.77778	0	78.22459	87.5
2017-01-26	102	0	75	0	75	0	100	0	100	0	75	0	75	0	100	0	75	0	100	0	75	0	75	0	87.5	0	83.33334	0	79.85939	87.5
2017-01-27	102	0	75	0	100	0	100	0	100	0	75	0	75	0	50	0	75	0	50	0	75	0	75	0	87.5	0	75	0	78.30438	87.5
2017-01-28	102	0	75	0	75	0	100	0	100	0	75	0	75	0	50	0	75	0	50	0	75	0	75	0	87.5	0	72.22222	0	76.35809	87.5
2017-01-29	102	0	75	0	75	0	100	0	100	0	75	0	75	0	50	0	75	0	50	0	75	0	75	0	87.5	0	72.22222	0	75.03461	87.5
2017-01-30	102	0	75	0	75	0	100	0	100	0	75	0	75	0	50	0	75	0	100	0	75	0	75	0	87.5	0	77.77778	0	75.91243	87.5
2017-01-31	102	0	75	0	75	0	100	0	100	0	75	0	75	0	100	0	75	0	100	0	75	0	75	0	87.5	0	83.33334	0	78.28712	87.5
2017-02-01	102	0	75	0	75	0	100	0	100	0	75	0	75	0	50	0	75	0	100	0	75	0	75	0	87.5	0	77.77778	0	78.12413	87.5
2017-02-02	102	0	75	0	75	0	100	0	100	0	75	0	75	0	100	0	75	0	100	0	75	0	75	0	87.5	0	83.33334	0	79.79108	87.5
2017-02-03	102	0	75	0	75	0	100	0	100	0	75	0	75	0	50	0	75	0	50	0	75	0	75	0	87.5	0	72.22222	0	77.36905	87.5
2017-02-04	102	0	75	0	100	0	100	0	100	0	75	0	75	0	50	0	75	0	100	0	75	0	100	0	87.5	0	83.33334	0	79.27762	87.5
2017-02-05	102	0	75	0	75	0	100	0	100	0	75	0	75	0	50	0	75	0	100	0	75	0	75	0	87.5	0	77.77778	0	78.79767	87.5
2017-02-06	102	0	75	0	75	0	100	0	100	0	75	0	75	0	50	0	75	0	100	0	75	0	75	0	87.5	0	77.77778	0	78.47131	87.5
2017-02-07	102	0	75	0	75	0	100	0	100	0	75	0	75	0	100	0	75	0	100	0	75	0	75	0	87.5	0	83.33334	0	80.02715	87.5
2017-02-08	102	0	75	0	75	0	100	0	100	0	75	0	75	0	50	0	75	0	100	0	75	0	75	0	87.5	0	77.77778	0	79.30736	87.5
2017-02-09	102	0	75	0	75	0	100	0	100	0	75	0	75	0	100	0	75	0	100	0	75	0	75	0	87.5	0	83.33334	0	80.59567	87.5
2017-02-10	102	0	75	0	75	0	100	0	100	0	75	0	75	0	50	0	50	0	100	0	75	0	75	0	87.5	0	75	0	78.80505	87.5
2017-02-11	102	0	75	0	75	0	100	0	100	0	75	0	75	0	50	0	75	0	100	0	75	0	75	0	87.5	0	77.77778	0	78.47633	87.5
2017-02-12	102	0	75	0	75	0	100	0	100	0	75	0	50	0	0	0	50	0	0	0	75	0	75	0	87.5	0	55.55556	0	71.14168	87.5
2017-02-13	102	0	75	0	75	0	100	0	100	0	75	0	75	0	50	0	75	0	100	0	75	0	75	0	87.5	0	77.77778	0	73.26523	87.5
2017-02-14	102	0	75	0	75	0	100	0	100	0	75	0	75	0	50	0	75	0	100	0	100	0	75	0	87.5	0	80.55556	0	75.59813	87.5
2017-02-15	102	0	75	0	75	0	100	0	100	0	75	0	75	0	50	0	75	0	100	0	75	0	75	0	87.5	0	77.77778	0	76.29562	87.5
2017-02-16	102	0	75	0	75	0	100	0	100	0	75	0	75	0	100	0	75	0	100	0	75	0	75	0	87.5	0	83.33334	0	78.54768	87.5
2017-02-17	102	0	75	0	100	0	100	0	100	0	75	0	75	0	50	0	75	0	50	0	75	0	100	0	87.5	0	77.77778	0	78.30132	87.5
2017-02-18	102	0	50	0	75	0	100	0	100	0	75	0	75	0	50	0	75	0	100	0	75	0	75	0	87.5	0	75	0	77.2449	87.5
2017-02-19	102	0	75	0	75	0	100	0	100	0	75	0	75	0	50	0	75	0	100	0	75	0	75	0	87.5	0	77.77778	0	77.41542	87.5
2017-02-20	102	0	75	0	75	0	100	0	100	0	75	0	75	0	50	0	75	0	100	0	75	0	75	0	87.5	0	77.77778	0	77.53137	87.5
2017-02-21	102	0	75	0	75	0	100	0	100	0	75	0	75	0	50	0	75	0	100	0	75	0	75	0	87.5	0	77.77778	0	77.61022	87.5
2017-02-22	102	0	50	0	75	0	100	0	100	0	75	0	75	0	50	0	75	0	100	0	75	0	75	0	87.5	0	75	0	76.77495	87.5
2017-02-23	102	0	50	0	75	0	100	0	100	0	75	0	75	0	100	0	75	0	100	0	75	0	75	0	87.5	0	80.55556	0	77.98474	87.5
2017-02-24	102	0	50	0	75	0	100	0	100	0	75	0	50	0	50	0	75	0	50	0	75	0	75	0	87.5	0	66.66666	0	74.36296	87.5
2017-02-25	102	0	50	0	75	0	100	0	100	0	75	0	75	0	50	0	50	0	50	0	75	0	75	0	87.5	0	66.66666	0	71.90015	87.5
2017-02-26	102	0	50	0	75	0	100	0	100	0	75	0	75	0	50	0	50	0	50	0	75	0	75	0	87.5	0	66.66666	0	70.22543	87.5
2017-02-27	102	0	75	0	75	0	100	0	100	0	75	0	75	0	50	0	75	0	100	0	75	0	75	0	87.5	0	77.77778	0	72.64218	87.5
2017-02-28	102	0	75	0	75	0	100	0	100	0	100	0	75	0	100	0	75	0	100	0	75	0	75	0	100	0	83.33334	0	76.06335	91.5
2017-03-01	102	0	75	0	75	0	100	0	100	0	75	0	75	0	50	0	75	0	100	0	75	0	75	0	87.5	0	77.77778	0	76.61197	90.22
2017-03-02	102	0	75	0	75	0	100	0	100	0	75	0	75	0	100	0	75	0	100	0	75	0	75	0	87.5	0	83.33334	0	78.7628	89.3496
2017-03-03	102	0	75	0	75	0	100	0	100	0	75	0	75	0	50	0	75	0	100	0	75	0	75	0	87.5	0	77.77778	0	78.44759	88.75773
2017-03-04	102	0	75	0	75	0	100	0	100	0	75	0	75	0	50	0	75	0	50	0	75	0	75	0	87.5	0	72.22222	0	76.45547	88.35526
2017-03-05	102	0	75	0	75	0	100	0	100	0	75	0	75	0	50	0	50	0	50	0	75	0	75	0	87.5	0	69.44444	0	74.21194	88.08157
2017-03-06	102	0	75	0	75	0	100	0	100	0	75	0	75	0	50	0	75	0	100	0	75	0	75	0	87.5	0	77.77778	0	75.35301	87.89547
2017-03-07	102	0	75	0	75	0	100	0	100	0	75	0	75	0	100	0	75	0	100	0	75	0	75	0	87.5	0	83.33334	0	77.90672	87.76892
2017-03-08	102	0	50	0	75	0	100	0	100	0	75	0	75	0	50	0	75	0	100	0	75	0	75	0	87.5	0	75	0	76.97656	87.68286
2017-03-09	102	0	50	0	75	0	100	0	100	0	75	0	75	0	100	0	75	0	100	0	75	0	75	0	87.5	0	80.55556	0	78.12184	87.62434
2017-03-10	102	0	75	0	75	0	100	0	100	0	75	0	75	0	50	0	75	0	100	0	75	0	75	0	87.5	0	77.77778	0	78.01174	87.58455
2017-03-11	102	0	50	0	75	0	100	0	100	0	75	0	75	0	50	0	50	0	50	0	75	0	75	0	87.5	0	66.66666	0	74.38132	87.5575
2017-03-12	102	0	75	0	75	0	100	0	100	0	75	0	75	0	50	0	50	0	50	0	75	0	75	0	87.5	0	69.44444	0	72.80151	87.53909
2017-03-13	102	0	50	0	75	0	100	0	100	0	75	0	75	0	50	0	75	0	100	0	75	0	75	0	87.5	0	75	0	73.50504	87.52658
2017-03-14	102	0	75	0	75	0	100	0	100	0	75	0	75	0	100	0	75	0	100	0	75	0	75	0	87.5	0	83.33334	0	76.65009	87.51807
2017-03-15	102	0	50	0	75	0	100	0	100	0	75	0	75	0	50	0	75	0	100	0	75	0	75	0	87.5	0	75	0	76.12206	87.51229
2017-03-16	102	0	50	0	75	0	100	0	100	0	75	0	75	0	100	0	75	0	100	0	75	0	75	0	87.5	0	80.55556	0	77.54079	87.50836
2017-03-17	102	0	75	0	75	0	100	0	100	0	75	0	75	0	50	0	75	0	100	0	75	0	75	0	87.5	0	77.77778	0	77.61662	87.50569
2017-03-18	102	0	50	0	75	0	100	0	100	0	75	0	75	0	50	0	75	0	100	0	75	0	75	0	87.5	0	75	0	76.7793	87.50388
2017-03-19	102	0	50	0	75	0	100	0	100	0	75	0	75	0	50	0	75	0	50	0	75	0	75	0	87.5	0	69.44444	0	74.43214	87.50264
2017-03-20	102	0	50	0	75	0	100	0	100	0	75	0	75	0	50	0	75	0	100	0	75	0	75	0	87.5	0	75	0	74.61386	87.5018
2017-03-21	102	0	75	0	75	0	100	0	100	0	75	0	75	0	50	0	75	0	100	0	75	0	75	0	87.5	0	77.77778	0	75.62631	87.50122
2017-03-22	102	0	50	0	75	0	100	0	100	0	75	0	50	0	50	0	75	0	50	0	75	0	75	0	87.5	0	66.66666	0	72.75922	87.50083
2017-03-23	102	0	75	0	75	0	100	0	100	0	75	0	75	0	100	0	75	0	100	0	75	0	75	0	87.5	0	83.33334	0	76.14294	87.50056
2017-03-24	102	0	75	0	75	0	100	0	100	0	75	0	75	0	50	0	75	0	50	0	75	0	75	0	87.5	0	72.22222	0	74.88831	87.50038
2017-03-25	102	0	50	0	75	0	100	0	100	0	75	0	75	0	50	0	50	0	50	0	75	0	75	0	87.5	0	66.66666	0	72.25739	87.50026
2017-03-26	102	0	50	0	75	0	100	0	100	0	75	0	75	0	50	0	75	0	0	0	75	0	75	0	87.5	0	63.88889	0	69.57947	87.50018
2017-03-27	102	0	50	0	75	0	100	0	100	0	75	0	75	0	50	0	75	0	100	0	75	0	75	0	87.5	0	75	0	71.31404	87.50012
2017-03-28	102	0	75	0	75	0	100	0	100	0	75	0	75	0	50	0	75	0	100	0	75	0	75	0	87.5	0	77.77778	0	73.38244	87.50008
2017-03-29	102	0	75	0	75	0	100	0	100	0	75	0	75	0	50	0	75	0	100	0	75	0	75	0	87.5	0	77.77778	0	74.78895	87.50006
2017-03-30	102	0	75	0	75	0	100	0	100	0	75	0	75	0	100	0	75	0	100	0	75	0	75	0	87.5	0	83.33334	0	77.52315	87.50005
2017-03-31	102	0	75	0	75	0	100	0	100	0	75	0	75	0	50	0	75	0	100	0	75	0	75	0	87.5	0	77.77778	0	77.60463	87.50003
2017-04-01	102	0	75	0	75	0	100	0	100	0	75	0	75	0	50	0	75	0	100	0	75	0	75	0	87.5	0	77.77778	0	77.66003	87.50002
2017-04-02	102	0	50	0	75	0	100	0	100	0	75	0	75	0	50	0	75	0	50	0	75	0	75	0	87.5	0	69.44444	0	75.03104	87.50002
2017-04-03	102	0	50	0	75	0	100	0	100	0	75	0	50	0	0	0	50	0	0	0	75	0	75	0	87.5	0	52.77778	0	67.91	87.50002
2017-04-04	102	0	50	0	75	0	100	0	100	0	75	0	50	0	0	0	50	0	0	0	75	0	75	0	87.5	0	52.77778	0	63.06769	87.50002
2017-04-05	102	0	75	0	75	0	100	0	100	0	75	0	50	0	0	0	50	0	0	0	75	0	75	0	87.5	0	55.55556	0	60.66381	87.50002
2017-04-06	102	0	75	0	75	0	100	0	100	0	75	0	75	0	50	0	75	0	0	0	75	0	75	0	87.5	0	66.66666	0	62.58472	87.50002
2017-04-07	102	0	75	0	75	0	100	0	100	0	75	0	75	0	50	0	75	0	50	0	75	0	75	0	87.5	0	72.22222	0	65.66872	87.50002
2017-04-08	102	0	75	0	75	0	100	0	100	0	75	0	75	0	50	0	75	0	100	0	75	0	75	0	87.5	0	77.77778	0	69.54362	87.50002
2017-04-09	102	0	75	0	75	0	100	0	100	0	75	0	75	0	50	0	75	0	50	0	75	0	75	0	87.5	0	72.22222	0	70.40077	87.50002
2017-04-10	102	0	75	0	75	0	100	0	100	0	75	0	75	0	50	0	75	0	100	0	75	0	75	0	87.5	0	77.77778	0	72.76141	87.50002
2017-04-11	102	0	75	0	75	0	100	0	100	0	75	0	75	0	50	0	75	0	100	0	75	0	75	0	87.5	0	77.77778	0	74.36665	87.50002
2017-04-12	102	0	75	0	75	0	100	0	100	0	75	0	75	0	50	0	75	0	100	0	75	0	75	0	87.5	0	77.77778	0	75.45821	87.50002
2017-04-13	102	0	75	0	75	0	100	0	100	0	75	0	75	0	50	0	75	0	100	0	75	0	75	0	87.5	0	77.77778	0	76.20047	87.50002
2017-04-14	102	0	75	0	75	0	100	0	100	0	75	0	75	0	50	0	75	0	50	0	75	0	75	0	87.5	0	72.22222	0	74.92743	87.50002
2017-04-15	102	0	75	0	75	0	100	0	100	0	75	0	75	0	50	0	75	0	50	0	75	0	75	0	87.5	0	72.22222	0	74.06177	87.50002
2017-04-16	102	0	75	0	75	0	100	0	100	0	75	0	75	0	50	0	75	0	50	0	75	0	75	0	87.5	0	72.22222	0	73.47311	87.50002
2017-04-17	102	0	50	0	75	0	100	0	100	0	75	0	75	0	50	0	75	0	50	0	75	0	75	0	87.5	0	69.44444	0	72.18394	87.50002
2017-04-18	102	0	75	0	75	0	100	0	100	0	75	0	75	0	100	0	75	0	100	0	75	0	75	0	87.5	0	83.33334	0	75.75175	87.50002
2017-04-19	102	0	50	0	75	0	100	0	100	0	75	0	75	0	50	0	75	0	100	0	75	0	75	0	87.5	0	75	0	75.51118	87.50002
2017-04-20	102	0	50	0	75	0	100	0	100	0	75	0	75	0	50	0	75	0	100	0	75	0	75	0	87.5	0	75	0	75.34761	87.50002
2017-04-21	102	0	50	0	75	0	100	0	100	0	75	0	75	0	50	0	75	0	100	0	75	0	75	0	87.5	0	75	0	75.23637	87.50002
2017-04-22	102	0	50	0	75	0	100	0	100	0	75	0	75	0	50	0	75	0	50	0	75	0	75	0	87.5	0	69.44444	0	73.38296	87.50002
2017-04-23	102	0	75	0	75	0	100	0	100	0	75	0	75	0	50	0	75	0	50	0	75	0	75	0	87.5	0	72.22222	0	73.01152	87.50002
2017-04-24	102	0	75	0	75	0	100	0	100	0	75	0	75	0	50	0	75	0	100	0	75	0	75	0	87.5	0	77.77778	0	74.53673	87.50002
2017-04-25	102	0	75	0	75	0	100	0	100	0	75	0	75	0	100	0	75	0	100	0	75	0	75	0	87.5	0	83.33334	0	77.35164	87.50002
2017-04-26	102	0	75	0	75	0	100	0	100	0	75	0	75	0	50	0	75	0	100	0	75	0	75	0	87.5	0	77.77778	0	77.48801	87.50002
2017-04-27	102	0	75	0	75	0	100	0	100	0	75	0	75	0	50	0	75	0	100	0	75	0	75	0	87.5	0	77.77778	0	77.58073	87.50002
2017-04-28	102	0	75	0	75	0	100	0	100	0	75	0	75	0	50	0	75	0	100	0	75	0	75	0	87.5	0	77.77778	0	77.64378	87.50002
2017-04-29	102	0	75	0	75	0	100	0	100	0	75	0	75	0	50	0	75	0	50	0	75	0	75	0	87.5	0	72.22222	0	75.90889	87.50002
2017-04-30	102	0	50	0	75	0	100	0	100	0	75	0	75	0	50	0	75	0	50	0	75	0	75	0	87.5	0	69.44444	0	73.84027	87.50002
2017-05-01	102	0	75	0	75	0	100	0	100	0	75	0	75	0	50	0	75	0	50	0	75	0	75	0	87.5	0	72.22222	0	73.32249	87.50002
2017-05-02	102	0	75	0	75	0	100	0	100	0	75	0	75	0	50	0	75	0	100	0	75	0	75	0	87.5	0	77.77778	0	74.74818	87.50002
2017-05-03	102	0	50	0	75	0	100	0	100	0	75	0	75	0	50	0	75	0	100	0	75	0	75	0	87.5	0	75	0	74.82877	87.50002
2017-05-04	102	0	75	0	75	0	100	0	100	0	75	0	75	0	100	0	75	0	100	0	75	0	75	0	87.5	0	83.33334	0	77.55022	87.50002
2017-05-05	102	0	75	0	75	0	100	0	100	0	75	0	75	0	50	0	75	0	100	0	75	0	75	0	87.5	0	77.77778	0	77.62305	87.50002
2017-05-06	102	0	50	0	75	0	100	0	100	0	75	0	75	0	50	0	75	0	50	0	75	0	75	0	87.5	0	69.44444	0	75.00589	87.50002
2017-05-07	102	0	50	0	75	0	100	0	100	0	75	0	75	0	50	0	75	0	50	0	75	0	75	0	87.5	0	69.44444	0	73.22623	87.50002
2017-05-08	102	0	50	0	75	0	100	0	100	0	75	0	75	0	50	0	75	0	100	0	75	0	75	0	87.5	0	75	0	73.79384	87.50002
2017-05-09	102	0	75	0	75	0	100	0	100	0	75	0	75	0	50	0	75	0	100	0	75	0	75	0	87.5	0	77.77778	0	75.0687	87.50002
2017-05-10	102	0	50	0	75	0	100	0	100	0	75	0	75	0	50	0	75	0	100	0	75	0	75	0	87.5	0	75	0	75.04671	87.50002
2017-05-11	102	0	75	0	75	0	100	0	100	0	75	0	75	0	100	0	75	0	100	0	75	0	75	0	87.5	0	83.33334	0	77.69843	87.50002
2017-05-12	102	0	50	0	75	0	100	0	100	0	75	0	75	0	50	0	75	0	50	0	75	0	75	0	87.5	0	69.44444	0	75.05716	87.50002
2017-05-13	102	0	75	0	75	0	100	0	100	0	75	0	75	0	50	0	75	0	50	0	75	0	75	0	87.5	0	72.22222	0	74.14998	87.50002
2017-05-14	102	0	50	0	75	0	100	0	100	0	75	0	75	0	50	0	75	0	50	0	75	0	75	0	87.5	0	69.44444	0	72.64421	87.50002
2017-05-15	102	0	75	0	75	0	100	0	100	0	75	0	75	0	50	0	75	0	100	0	75	0	75	0	87.5	0	77.77778	0	74.28696	87.50002
2017-05-16	102	0	50	0	75	0	100	0	100	0	75	0	75	0	50	0	75	0	100	0	75	0	75	0	87.5	0	75	0	74.51514	87.50002
2017-05-17	102	0	75	0	75	0	100	0	100	0	75	0	75	0	50	0	75	0	100	0	75	0	75	0	87.5	0	77.77778	0	75.55918	87.50002
2017-05-18	102	0	50	0	75	0	100	0	100	0	75	0	75	0	50	0	75	0	100	0	75	0	75	0	87.5	0	75	0	75.38025	87.50002
2017-05-19	102	0	75	0	75	0	100	0	100	0	75	0	75	0	50	0	75	0	100	0	75	0	75	0	87.5	0	77.77778	0	76.14746	87.50002
2017-05-20	102	0	50	0	75	0	100	0	100	0	75	0	75	0	50	0	50	0	100	0	75	0	75	0	87.5	0	72.22222	0	74.89139	87.50002
2017-05-21	102	0	50	0	75	0	100	0	100	0	75	0	75	0	50	0	75	0	100	0	75	0	75	0	87.5	0	75	0	74.92615	87.50002
2017-05-22	102	0	50	0	75	0	100	0	100	0	75	0	75	0	50	0	75	0	100	0	75	0	75	0	87.5	0	75	0	74.94978	87.50002
2017-05-23	102	0	75	0	75	0	100	0	100	0	75	0	75	0	50	0	75	0	100	0	75	0	75	0	87.5	0	77.77778	0	75.85474	87.50002
2017-05-24	102	0	75	0	75	0	100	0	100	0	75	0	75	0	50	0	75	0	100	0	75	0	75	0	87.5	0	77.77778	0	76.47012	87.50002
2017-05-25	102	0	75	0	75	0	100	0	100	0	75	0	75	0	50	0	75	0	50	0	75	0	75	0	87.5	0	72.22222	0	75.11079	87.50002
2017-05-26	102	0	50	0	75	0	100	0	100	0	75	0	75	0	50	0	75	0	50	0	75	0	75	0	87.5	0	69.44444	0	73.29756	87.50002
2017-05-27	102	0	75	0	75	0	100	0	100	0	75	0	75	0	50	0	75	0	100	0	75	0	75	0	87.5	0	77.77778	0	74.73123	87.50002
2017-05-28	102	0	75	0	75	0	100	0	100	0	75	0	75	0	50	0	75	0	100	0	75	0	75	0	87.5	0	77.77778	0	75.70613	87.50002
2017-05-29	102	0	75	0	75	0	100	0	100	0	75	0	75	0	50	0	75	0	100	0	75	0	75	0	87.5	0	77.77778	0	76.36906	87.50002
2017-05-30	102	0	75	0	75	0	100	0	100	0	75	0	75	0	50	0	75	0	100	0	75	0	75	0	87.5	0	77.77778	0	76.81985	87.50002
2017-05-31	102	0	75	0	75	0	100	0	100	0	75	0	75	0	50	0	75	0	100	0	75	0	75	0	87.5	0	77.77778	0	77.12639	87.50002
2017-06-01	102	0	75	0	75	0	100	0	100	0	75	0	75	0	50	0	75	0	100	0	75	0	75	0	87.5	0	77.77778	0	77.33484	87.50002
2017-06-02	102	0	75	0	75	0	100	0	100	0	75	0	75	0	50	0	75	0	50	0	75	0	75	0	87.5	0	72.22222	0	75.69881	87.50002
2017-06-03	102	0	75	0	75	0	100	0	100	0	75	0	75	0	50	0	75	0	100	0	75	0	75	0	87.5	0	77.77778	0	76.36407	87.50002
2017-06-04	102	0	50	0	75	0	100	0	100	0	75	0	75	0	50	0	75	0	100	0	75	0	75	0	87.5	0	75	0	75.92757	87.50002
2017-06-05	102	0	75	0	75	0	100	0	100	0	75	0	75	0	50	0	75	0	100	0	75	0	75	0	87.5	0	77.77778	0	76.51964	87.50002
2017-06-06	102	0	50	0	75	0	100	0	100	0	75	0	75	0	50	0	75	0	100	0	75	0	75	0	87.5	0	75	0	76.03336	87.50002
2017-06-07	102	0	75	0	75	0	100	0	100	0	75	0	75	0	50	0	75	0	100	0	75	0	75	0	87.5	0	77.77778	0	76.59157	87.50002
2017-06-08	102	0	50	0	75	0	100	0	100	0	75	0	75	0	50	0	75	0	100	0	75	0	75	0	87.5	0	75	0	76.08227	87.50002
2017-06-09	102	0	75	0	75	0	100	0	100	0	75	0	75	0	50	0	75	0	100	0	75	0	75	0	87.5	0	77.77778	0	76.62483	87.50002
2017-06-10	102	0	75	0	75	0	100	0	100	0	75	0	75	0	50	0	75	0	100	0	75	0	75	0	87.5	0	77.77778	0	76.99377	87.50002
2017-06-11	102	0	75	0	75	0	100	0	100	0	75	0	75	0	50	0	75	0	100	0	75	0	75	0	87.5	0	77.77778	0	77.24466	87.50002
2017-06-12	102	0	50	0	75	0	100	0	100	0	75	0	75	0	50	0	75	0	100	0	75	0	75	0	87.5	0	75	0	76.52637	87.50002
2017-06-13	102	0	75	0	75	0	100	0	100	0	75	0	75	0	50	0	75	0	100	0	75	0	75	0	87.5	0	77.77778	0	76.92682	87.50002
2017-06-14	102	0	50	0	75	0	100	0	100	0	75	0	75	0	50	0	75	0	100	0	75	0	75	0	87.5	0	75	0	76.31024	87.50002
2017-06-15	102	0	75	0	75	0	100	0	100	0	75	0	75	0	50	0	75	0	100	0	75	0	75	0	87.5	0	77.77778	0	76.77985	87.50002
2017-06-16	102	0	50	0	75	0	100	0	100	0	75	0	75	0	50	0	75	0	100	0	75	0	75	0	87.5	0	75	0	76.2103	87.50002
2017-06-17	102	0	50	0	75	0	100	0	100	0	75	0	75	0	50	0	75	0	50	0	75	0	75	0	87.5	0	69.44444	0	74.04523	87.50002
2017-06-18	102	0	75	0	75	0	100	0	100	0	75	0	75	0	50	0	75	0	50	0	75	0	75	0	87.5	0	72.22222	0	73.46187	87.50002
2017-06-19	102	0	75	0	75	0	100	0	100	0	75	0	75	0	50	0	75	0	100	0	50	0	75	0	87.5	0	75	0	73.95407	87.50002
2017-06-20	102	0	50	0	75	0	100	0	100	0	75	0	75	0	50	0	75	0	100	0	50	0	75	0	87.5	0	72.22222	0	73.39988	87.50002
2017-06-21	102	0	50	0	75	0	100	0	100	0	75	0	75	0	50	0	75	0	100	0	50	0	75	0	87.5	0	72.22222	0	73.02303	87.50002
2017-06-22	102	0	50	0	75	0	100	0	100	0	75	0	75	0	50	0	75	0	100	0	75	0	75	0	87.5	0	75	0	73.65565	87.50002
2017-06-23	102	0	50	0	75	0	100	0	100	0	75	0	75	0	50	0	50	0	50	0	75	0	75	0	87.5	0	66.66666	0	71.41917	87.50002
2017-06-24	102	0	50	0	75	0	100	0	100	0	75	0	75	0	50	0	75	0	50	0	75	0	75	0	87.5	0	69.44444	0	70.78726	87.50002
2017-06-25	102	0	75	0	75	0	100	0	100	0	75	0	75	0	50	0	50	0	50	0	50	0	75	0	87.5	0	66.66666	0	69.46867	87.50002
2017-06-26	102	0	50	0	75	0	100	0	100	0	75	0	75	0	50	0	75	0	100	0	50	0	75	0	87.5	0	72.22222	0	70.34981	87.50002
2017-06-27	102	0	50	0	75	0	100	0	100	0	75	0	75	0	50	0	75	0	100	0	50	0	75	0	87.5	0	72.22222	0	70.94898	87.50002
2017-06-28	102	0	50	0	75	0	100	0	100	0	75	0	75	0	50	0	75	0	100	0	50	0	75	0	87.5	0	72.22222	0	71.35641	87.50002
2017-06-29	102	0	50	0	75	0	100	0	50	0	75	0	75	0	50	0	50	0	100	0	50	0	75	0	87.5	0	63.88889	0	68.9668	87.50002
2017-06-30	102	0	75	0	75	0	100	0	100	0	75	0	75	0	50	0	75	0	100	0	75	0	75	0	87.5	0	77.77778	0	71.78632	87.50002
2017-07-01	102	0	50	0	75	0	100	0	100	0	75	0	75	0	50	0	75	0	50	0	75	0	75	0	87.5	0	69.44444	0	71.03691	87.50002
2017-07-02	102	0	50	0	75	0	100	0	100	0	75	0	75	0	50	0	75	0	100	0	75	0	75	0	87.5	0	75	0	72.3051	87.50002
2017-07-03	102	0	50	0	75	0	100	0	100	0	75	0	75	0	100	0	50	0	100	0	50	0	75	0	87.5	0	75	0	73.16747	87.50002
2017-07-04	102	0	50	0	75	0	100	0	100	0	75	0	75	0	50	0	75	0	100	0	50	0	75	0	87.5	0	72.22222	0	72.86499	87.50002
2017-07-05	102	0	50	0	75	0	100	0	100	0	75	0	75	0	50	0	75	0	100	0	50	0	75	0	87.5	0	72.22222	0	72.6593	87.50002
2017-07-06	102	0	50	0	75	0	100	0	100	0	75	0	75	0	50	0	75	0	100	0	50	0	75	0	87.5	0	72.22222	0	72.51944	87.50002
2017-07-07	102	0	75	0	75	0	100	0	100	0	75	0	75	0	50	0	75	0	100	0	50	0	75	0	87.5	0	75	0	73.31322	87.50002
2017-07-08	102	0	50	0	75	0	100	0	100	0	75	0	75	0	50	0	75	0	50	0	75	0	75	0	87.5	0	69.44444	0	72.07521	87.50002
2017-07-09	102	0	75	0	75	0	100	0	100	0	75	0	75	0	50	0	75	0	50	0	75	0	75	0	87.5	0	72.22222	0	72.12225	87.50002
2017-07-10	102	0	50	0	75	0	100	0	100	0	75	0	75	0	50	0	75	0	100	0	50	0	75	0	87.5	0	72.22222	0	72.15424	87.50002
2017-07-11	102	0	75	0	75	0	100	0	100	0	75	0	75	0	50	0	75	0	100	0	50	0	75	0	87.5	0	75	0	73.06488	87.50002
2017-07-12	102	0	50	0	75	0	100	0	100	0	75	0	75	0	50	0	75	0	100	0	50	0	75	0	87.5	0	72.22222	0	72.79523	87.50002
2017-07-13	102	0	75	0	75	0	100	0	100	0	75	0	75	0	50	0	75	0	100	0	75	0	75	0	87.5	0	77.77778	0	74.38965	87.50002
2017-07-14	102	0	50	0	75	0	100	0	100	0	75	0	75	0	50	0	75	0	100	0	50	0	75	0	87.5	0	72.22222	0	73.69608	87.50002
2017-07-15	102	0	50	0	75	0	100	0	100	0	75	0	75	0	50	0	75	0	50	0	75	0	75	0	87.5	0	69.44444	0	72.33556	87.50002
2017-07-16	102	0	50	0	75	0	100	0	100	0	75	0	75	0	50	0	50	0	50	0	50	0	75	0	87.5	0	63.88889	0	69.63262	87.50002
2017-07-17	102	0	75	0	75	0	100	0	100	0	75	0	75	0	50	0	75	0	100	0	50	0	75	0	87.5	0	75	0	71.35018	87.50002
2017-07-18	102	0	50	0	75	0	100	0	100	0	75	0	75	0	50	0	75	0	100	0	50	0	75	0	87.5	0	72.22222	0	71.62923	87.50002
2017-07-19	102	0	50	0	75	0	100	0	100	0	75	0	75	0	50	0	75	0	100	0	50	0	75	0	87.5	0	72.22222	0	71.81898	87.50002
2017-07-20	102	0	50	0	75	0	100	0	100	0	75	0	75	0	50	0	75	0	100	0	50	0	75	0	87.5	0	72.22222	0	71.94802	87.50002
2017-07-21	102	0	75	0	75	0	100	0	100	0	75	0	75	0	50	0	75	0	100	0	50	0	75	0	87.5	0	75	0	72.92465	87.50002
2017-07-22	102	0	50	0	75	0	100	0	50	0	75	0	75	0	50	0	50	0	50	0	75	0	75	0	87.5	0	61.11111	0	69.14432	87.50002
2017-07-23	102	0	75	0	75	0	100	0	100	0	75	0	75	0	50	0	75	0	50	0	75	0	75	0	87.5	0	72.22222	0	70.12924	87.50002
2017-07-24	102	0	50	0	75	0	100	0	100	0	75	0	75	0	50	0	75	0	100	0	50	0	75	0	87.5	0	72.22222	0	70.799	87.50002
2017-07-25	102	0	75	0	75	0	100	0	100	0	75	0	75	0	50	0	75	0	100	0	75	0	75	0	87.5	0	77.77778	0	73.03221	87.50002
2017-07-26	102	0	75	0	75	0	100	0	100	0	75	0	75	0	50	0	75	0	100	0	50	0	75	0	87.5	0	75	0	73.6619	87.50002
2017-07-27	102	0	50	0	75	0	100	0	100	0	75	0	75	0	50	0	75	0	100	0	50	0	75	0	87.5	0	72.22222	0	73.2012	87.50002
2017-07-28	102	0	75	0	75	0	100	0	100	0	75	0	75	0	50	0	75	0	100	0	50	0	75	0	87.5	0	75	0	73.77682	87.50002
2017-07-29	102	0	75	0	75	0	100	0	100	0	75	0	75	0	50	0	75	0	50	0	75	0	75	0	87.5	0	72.22222	0	73.27934	87.50002
2017-07-30	102	0	75	0	75	0	100	0	100	0	75	0	75	0	50	0	75	0	50	0	75	0	75	0	87.5	0	72.22222	0	72.94106	87.50002
2017-07-31	102	0	75	0	75	0	100	0	100	0	75	0	75	0	50	0	75	0	100	0	75	0	75	0	87.5	0	77.77778	0	74.48882	87.50002
2017-08-01	102	0	75	0	75	0	100	0	100	0	75	0	75	0	50	0	75	0	100	0	50	0	75	0	87.5	0	75	0	74.65239	87.50002
2017-08-02	102	0	50	0	75	0	100	0	100	0	75	0	75	0	50	0	75	0	100	0	50	0	75	0	87.5	0	72.22222	0	73.87474	87.50002
2017-08-03	102	0	50	0	75	0	100	0	100	0	75	0	75	0	50	0	75	0	100	0	50	0	75	0	87.5	0	72.22222	0	73.34593	87.50002
2017-08-04	102	0	50	0	75	0	100	0	100	0	75	0	75	0	50	0	75	0	100	0	50	0	75	0	87.5	0	72.22222	0	72.98634	87.50002
2017-08-05	102	0	50	0	75	0	100	0	100	0	75	0	75	0	50	0	75	0	50	0	75	0	75	0	87.5	0	69.44444	0	71.85294	87.50002
2017-08-06	102	0	50	0	75	0	100	0	100	0	75	0	75	0	50	0	50	0	0	0	75	0	75	0	87.5	0	61.11111	0	68.41555	87.50002
2017-08-07	102	0	50	0	75	0	100	0	100	0	75	0	75	0	50	0	75	0	100	0	50	0	75	0	87.5	0	72.22222	0	69.63368	87.50002
2017-08-08	102	0	50	0	75	0	100	0	100	0	75	0	75	0	50	0	75	0	100	0	50	0	75	0	87.5	0	72.22222	0	70.46201	87.50002
2017-08-09	102	0	50	0	75	0	100	0	100	0	75	0	75	0	50	0	75	0	100	0	50	0	75	0	87.5	0	72.22222	0	71.02528	87.50002
2017-08-10	102	0	75	0	75	0	100	0	100	0	75	0	75	0	50	0	75	0	100	0	50	0	75	0	87.5	0	75	0	72.2972	87.50002
2017-08-11	102	0	50	0	75	0	100	0	100	0	75	0	75	0	50	0	50	0	100	0	50	0	75	0	87.5	0	69.44444	0	71.38432	87.50002
2017-08-12	102	0	50	0	75	0	100	0	100	0	75	0	75	0	50	0	75	0	50	0	75	0	75	0	87.5	0	69.44444	0	70.76356	87.50002
2017-08-13	102	0	50	0	75	0	100	0	100	0	75	0	75	0	50	0	50	0	50	0	75	0	75	0	87.5	0	66.66666	0	69.45255	87.50002
2017-08-14	102	0	50	0	75	0	100	0	100	0	75	0	75	0	50	0	75	0	100	0	50	0	75	0	87.5	0	72.22222	0	70.33885	87.50002
2017-08-15	102	0	0	1	0	1	0	1	0	1	0	1	0	1	0	1	0	1	0	1	0	1	0	1	0	1	0	1	63.23783	78.16667
2017-08-16	102	1	0	1	0	1	0	1	0	1	0	1	0	1	0	1	0	1	0	1	0	1	0	1	0	1	0	1	50.70543	62.48667
2017-08-17	102	0	0	1	0	1	0	1	0	1	0	1	0	1	0	1	0	1	0	1	0	1	0	1	0	1	0	1	34.47969	42.49094
2017-08-18	102	0	0	1	0	1	0	1	0	1	0	1	0	1	0	1	0	1	0	1	0	1	0	1	0	1	0	1	23.44619	28.89384
2017-08-19	102	0	0	1	0	1	0	1	0	1	0	1	0	1	0	1	0	1	0	1	0	1	0	1	0	1	0	1	15.94341	19.64781
2017-08-20	102	0	0	1	0	1	0	1	0	1	0	1	0	1	0	1	0	1	0	1	0	1	0	1	0	1	0	1	10.84152	13.36051
2017-08-21	102	0	0	1	0	1	0	1	0	1	0	1	0	1	0	1	0	1	0	1	0	1	0	1	0	1	0	1	7.372232	9.085148
2017-08-22	102	0	0	1	0	1	0	1	0	1	0	1	0	1	0	1	0	1	0	1	0	1	0	1	0	1	0	1	5.013118	6.177901
2017-08-23	102	0	75	0	75	0	100	0	100	0	50	0	75	0	50	0	75	0	100	0	50	0	75	0	75	0	75	0	27.40892	28.20097
2017-08-24	102	0	50	0	75	0	75	0	100	0	75	0	75	0	50	0	75	0	100	0	50	0	75	0	75	0	72.22222	0	41.74918	43.17666
2017-08-25	102	0	50	0	75	0	75	0	50	0	75	0	75	0	50	0	75	0	100	0	50	0	75	0	75	0	66.66666	0	49.72277	53.36013
2017-08-26	102	0	50	0	75	0	75	0	100	0	75	0	75	0	50	0	75	0	50	0	75	0	75	0	75	0	69.44444	0	56.03371	60.28489
2017-08-27	102	0	50	0	75	0	75	0	100	0	75	0	75	0	50	0	50	0	0	0	75	0	75	0	75	0	61.11111	0	57.65848	64.99373
2017-08-28	102	0	50	0	75	0	75	0	100	0	75	0	75	0	50	0	50	0	100	0	50	0	75	0	75	0	69.44444	0	61.42999	68.19574
2017-08-29	102	0	50	0	75	0	75	0	100	0	75	0	75	0	50	0	75	0	100	0	50	0	75	0	75	0	72.22222	0	64.8835	70.37311
2017-08-30	102	0	50	0	75	0	75	0	100	0	75	0	75	0	50	0	75	0	100	0	50	0	75	0	75	0	72.22222	0	67.23189	71.85371
2017-08-31	102	0	75	0	75	0	75	0	100	0	75	0	75	0	50	0	75	0	100	0	75	0	75	0	75	0	77.77778	0	70.60658	72.86053
2017-09-01	102	0	50	0	75	0	75	0	100	0	75	0	75	0	50	0	75	0	100	0	75	0	75	0	75	0	75	0	72.01247	73.54516
2017-09-02	102	0	50	0	75	0	75	0	100	0	75	0	75	0	50	0	75	0	0	0	75	0	75	0	75	0	63.88889	0	69.41293	74.01071
2017-09-03	102	0	50	0	75	0	75	0	100	0	75	0	75	0	50	0	50	0	50	0	75	0	75	0	75	0	66.66666	0	68.53412	74.32729
2017-09-04	102	0	50	0	75	0	75	0	100	0	75	0	75	0	50	0	50	0	100	0	50	0	75	0	75	0	69.44444	0	68.82542	74.54256
2017-09-05	102	0	50	0	75	0	75	0	100	0	75	0	75	0	50	0	75	0	100	0	50	0	75	0	75	0	72.22222	0	69.9124	74.68893
2017-09-06	102	0	50	0	75	0	75	0	100	0	75	0	75	0	50	0	75	0	100	0	50	0	75	0	75	0	72.22222	0	70.65154	74.78848
2017-09-07	102	0	50	0	75	0	75	0	100	0	75	0	75	0	50	0	75	0	100	0	50	0	75	0	75	0	72.22222	0	71.15416	74.85616
2017-09-08	102	0	50	0	75	0	75	0	100	0	75	0	75	0	50	0	75	0	100	0	50	0	75	0	75	0	72.22222	0	71.49594	74.90219
2017-09-09	102	0	50	0	75	0	75	0	100	0	75	0	75	0	50	0	50	0	0	0	75	0	75	0	75	0	61.11111	0	68.1728	74.93349
2017-09-10	102	0	50	0	75	0	75	0	100	0	75	0	75	0	50	0	50	0	0	0	75	0	75	0	75	0	61.11111	0	65.91306	74.95477
2017-09-11	102	0	50	0	75	0	75	0	100	0	75	0	75	0	50	0	75	0	100	0	50	0	75	0	75	0	72.22222	0	67.93199	74.96925
2017-09-12	102	0	50	0	75	0	75	0	100	0	75	0	75	0	50	0	75	0	100	0	50	0	75	0	75	0	72.22222	0	69.30487	74.97909
2017-09-13	102	0	50	0	75	0	75	0	100	0	75	0	50	0	50	0	75	0	100	0	50	0	75	0	75	0	69.44444	0	69.34953	74.98578
2017-09-14	102	0	50	0	75	0	75	0	50	0	75	0	75	0	50	0	50	0	100	0	50	0	75	0	75	0	63.88889	0	67.60213	74.99033
2017-09-15	102	0	50	0	75	0	75	0	100	0	75	0	75	0	50	0	75	0	100	0	50	0	75	0	75	0	72.22222	0	69.08056	74.99342
2017-09-16	102	0	50	0	75	0	75	0	100	0	75	0	75	0	50	0	75	0	0	0	75	0	75	0	75	0	63.88889	0	67.41923	74.99553
2017-09-17	102	0	50	0	75	0	75	0	100	0	75	0	50	0	0	0	50	0	0	0	75	0	75	0	75	0	52.77778	0	62.73396	74.99696
2017-09-18	102	0	75	0	75	0	75	0	100	0	75	0	50	0	50	0	75	0	100	0	50	0	75	0	75	0	72.22222	0	65.7702	74.99794
2017-09-19	102	0	75	0	75	0	75	0	100	0	75	0	75	0	50	0	75	0	100	0	50	0	75	0	75	0	75	0	68.72374	74.9986
2017-09-20	102	0	75	0	75	0	75	0	100	0	75	0	75	0	50	0	75	0	100	0	50	0	75	0	75	0	75	0	70.73215	74.99905
2017-09-21	102	0	75	0	75	0	75	0	100	0	75	0	75	0	50	0	75	0	100	0	50	0	75	0	75	0	75	0	72.09786	74.99935
2017-09-22	102	0	75	0	75	0	75	0	100	0	75	0	75	0	50	0	75	0	100	0	50	0	75	0	75	0	75	0	73.02655	74.99956
2017-09-23	102	0	75	0	75	0	75	0	100	0	75	0	75	0	50	0	75	0	0	0	75	0	75	0	75	0	66.66666	0	70.99139	74.99969
2017-09-24	102	0	75	0	75	0	75	0	100	0	75	0	75	0	50	0	75	0	0	0	75	0	75	0	75	0	66.66666	0	69.60748	74.99979
2017-09-25	102	0	50	0	75	0	75	0	100	0	75	0	75	0	50	0	75	0	100	0	50	0	75	0	75	0	72.22222	0	70.4442	74.99986
2017-09-26	102	0	75	0	75	0	75	0	100	0	75	0	75	0	50	0	75	0	100	0	50	0	75	0	75	0	75	0	71.90205	74.99991
2017-09-27	102	0	50	0	75	0	75	0	100	0	75	0	75	0	50	0	75	0	100	0	50	0	75	0	75	0	72.22222	0	72.00451	74.99994
2017-09-28	102	0	50	0	75	0	75	0	100	0	75	0	75	0	50	0	75	0	100	0	50	0	75	0	75	0	72.22222	0	72.07417	74.99995
2017-09-29	102	0	50	0	75	0	75	0	100	0	75	0	75	0	50	0	75	0	100	0	50	0	75	0	75	0	72.22222	0	72.12155	74.99997
2017-09-30	102	0	50	0	75	0	75	0	100	0	75	0	75	0	50	0	75	0	50	0	75	0	75	0	75	0	69.44444	0	71.26488	74.99998
2017-10-01	102	0	75	0	75	0	75	0	100	0	75	0	75	0	50	0	75	0	50	0	75	0	75	0	75	0	72.22222	0	71.57123	74.99998
2017-10-02	102	0	50	0	75	0	75	0	100	0	75	0	75	0	50	0	75	0	100	0	50	0	75	0	75	0	72.22222	0	71.77954	74.99998
2017-10-03	102	0	50	0	75	0	75	0	100	0	75	0	75	0	50	0	75	0	100	0	50	0	75	0	75	0	72.22222	0	71.9212	74.99998
2017-10-04	102	0	50	0	75	0	75	0	100	0	75	0	75	0	50	0	75	0	100	0	50	0	75	0	75	0	72.22222	0	72.01753	74.99998
2017-10-05	102	0	50	0	75	0	75	0	100	0	75	0	75	0	50	0	75	0	100	0	50	0	75	0	75	0	72.22222	0	72.08304	74.99998
2017-10-06	102	0	75	0	75	0	75	0	100	0	75	0	75	0	50	0	75	0	100	0	50	0	75	0	75	0	75	0	73.01646	74.99998
2017-10-07	102	0	50	0	75	0	75	0	100	0	75	0	75	0	50	0	75	0	50	0	75	0	75	0	75	0	69.44444	0	71.87341	74.99998
2017-10-08	102	0	75	0	75	0	75	0	100	0	75	0	75	0	50	0	75	0	50	0	75	0	75	0	75	0	72.22222	0	71.98503	74.99998
2017-10-09	102	0	50	0	75	0	75	0	100	0	75	0	75	0	50	0	75	0	100	0	50	0	75	0	75	0	72.22222	0	72.06093	74.99998
2017-10-10	102	0	50	0	75	0	75	0	100	0	75	0	75	0	50	0	75	0	100	0	50	0	75	0	75	0	72.22222	0	72.11254	74.99998
2017-10-11	102	0	50	0	75	0	75	0	100	0	75	0	75	0	50	0	75	0	100	0	50	0	75	0	75	0	72.22222	0	72.14764	74.99998
2017-10-12	102	0	50	0	75	0	75	0	100	0	75	0	75	0	50	0	75	0	100	0	50	0	75	0	75	0	72.22222	0	72.17151	74.99998
2017-10-13	102	0	75	0	75	0	75	0	100	0	75	0	75	0	50	0	75	0	100	0	50	0	75	0	75	0	75	0	73.07663	74.99998
2017-10-14	102	0	50	0	75	0	75	0	100	0	75	0	75	0	50	0	75	0	50	0	75	0	75	0	75	0	69.44444	0	71.91433	74.99998
2017-10-15	102	0	50	0	75	0	75	0	100	0	75	0	75	0	50	0	75	0	50	0	75	0	75	0	75	0	69.44444	0	71.12396	74.99998
2017-10-16	102	0	50	0	75	0	75	0	100	0	75	0	75	0	50	0	75	0	100	0	50	0	75	0	75	0	72.22222	0	71.4754	74.99998
2017-10-17	102	0	75	0	75	0	75	0	100	0	75	0	75	0	50	0	75	0	100	0	50	0	75	0	75	0	75	0	72.60327	74.99998
2017-10-18	102	0	50	0	75	0	75	0	100	0	75	0	75	0	50	0	75	0	100	0	50	0	75	0	75	0	72.22222	0	72.48134	74.99998
2017-10-19	102	0	75	0	75	0	75	0	100	0	75	0	75	0	50	0	75	0	100	0	50	0	75	0	75	0	75	0	73.28731	74.99998
2017-10-20	102	0	75	0	75	0	75	0	100	0	75	0	75	0	50	0	75	0	100	0	50	0	75	0	75	0	75	0	73.83537	74.99998
2017-10-21	102	0	75	0	75	0	75	0	100	0	75	0	75	0	50	0	75	0	100	0	75	0	75	0	75	0	77.77778	0	75.09694	74.99998
2017-10-22	102	0	75	0	75	0	75	0	100	0	75	0	75	0	50	0	75	0	50	0	75	0	75	0	75	0	72.22222	0	74.17703	74.99998
2017-10-23	102	0	75	0	75	0	75	0	100	0	75	0	75	0	100	0	75	0	100	0	50	0	75	0	75	0	80.55556	0	76.21816	74.99998
2017-10-24	102	0	50	0	75	0	75	0	100	0	75	0	75	0	50	0	75	0	100	0	50	0	75	0	75	0	72.22222	0	74.93946	74.99998
2017-10-25	102	0	75	0	75	0	75	0	100	0	75	0	75	0	50	0	75	0	100	0	50	0	75	0	75	0	75	0	74.95883	74.99998
2017-10-26	102	0	50	0	75	0	75	0	100	0	75	0	75	0	50	0	75	0	100	0	50	0	75	0	75	0	72.22222	0	74.08311	74.99998
2017-10-27	102	0	75	0	75	0	75	0	100	0	75	0	75	0	50	0	75	0	100	0	50	0	75	0	75	0	75	0	74.37652	74.99998
2017-10-28	102	0	50	0	75	0	75	0	100	0	75	0	75	0	50	0	75	0	50	0	75	0	75	0	75	0	69.44444	0	72.79826	74.99998
2017-10-29	102	0	75	0	75	0	75	0	100	0	75	0	75	0	50	0	75	0	0	0	75	0	75	0	75	0	66.66666	0	70.83615	74.99998
2017-10-30	102	0	75	0	75	0	75	0	100	0	75	0	75	0	50	0	75	0	100	0	50	0	75	0	75	0	75	0	72.16858	74.99998
2017-10-31	102	0	50	0	75	0	75	0	100	0	75	0	75	0	50	0	75	0	100	0	50	0	75	0	75	0	72.22222	0	72.18575	74.99998
2017-11-01	102	0	50	0	75	0	75	0	100	0	75	0	75	0	50	0	75	0	100	0	50	0	75	0	75	0	72.22222	0	72.19742	74.99998
2017-11-02	102	0	50	0	75	0	75	0	100	0	75	0	75	0	50	0	75	0	100	0	50	0	75	0	75	0	72.22222	0	72.20535	74.99998
2017-11-03	102	0	75	0	75	0	75	0	100	0	75	0	75	0	50	0	75	0	100	0	50	0	75	0	75	0	75	0	73.09964	74.99998
2017-11-04	102	0	75	0	75	0	75	0	100	0	75	0	75	0	50	0	75	0	50	0	75	0	75	0	75	0	72.22222	0	72.81886	74.99998
2017-11-05	102	0	75	0	75	0	75	0	100	0	75	0	75	0	50	0	75	0	50	0	75	0	75	0	75	0	72.22222	0	72.62794	74.99998
2017-11-06	102	0	50	0	75	0	75	0	100	0	75	0	75	0	50	0	75	0	100	0	50	0	75	0	75	0	72.22222	0	72.49811	74.99998
2017-11-07	102	0	75	0	75	0	75	0	100	0	75	0	75	0	50	0	75	0	100	0	50	0	75	0	75	0	75	0	73.29871	74.99998
2017-11-08	102	0	75	0	75	0	75	0	100	0	75	0	75	0	50	0	75	0	100	0	50	0	75	0	75	0	75	0	73.84312	74.99998
2017-11-09	102	0	75	0	75	0	75	0	100	0	75	0	75	0	50	0	75	0	100	0	50	0	75	0	75	0	75	0	74.21333	74.99998
2017-11-10	102	0	50	0	75	0	75	0	100	0	75	0	75	0	50	0	75	0	100	0	50	0	75	0	75	0	72.22222	0	73.57617	74.99998
2017-11-11	102	0	50	0	75	0	75	0	100	0	75	0	75	0	50	0	75	0	50	0	75	0	75	0	75	0	69.44444	0	72.25401	74.99998
2017-11-12	102	0	50	0	75	0	75	0	100	0	75	0	75	0	50	0	75	0	50	0	75	0	75	0	75	0	69.44444	0	71.35495	74.99998
2017-11-13	102	0	50	0	75	0	75	0	100	0	75	0	75	0	50	0	75	0	100	0	50	0	75	0	75	0	72.22222	0	71.63248	74.99998
2017-11-14	102	0	50	0	75	0	75	0	100	0	75	0	75	0	50	0	75	0	100	0	50	0	75	0	75	0	72.22222	0	71.8212	74.99998
2017-11-15	102	0	50	0	75	0	75	0	100	0	75	0	75	0	50	0	75	0	100	0	75	0	75	0	75	0	75	0	72.83841	74.99998
2017-11-16	102	0	50	0	75	0	75	0	100	0	75	0	75	0	50	0	75	0	100	0	50	0	75	0	75	0	72.22222	0	72.64123	74.99998
2017-11-17	102	0	50	0	75	0	75	0	100	0	75	0	75	0	50	0	75	0	100	0	50	0	75	0	75	0	72.22222	0	72.50714	74.99998
2017-11-18	102	0	75	0	75	0	75	0	100	0	75	0	75	0	50	0	75	0	50	0	75	0	75	0	75	0	72.22222	0	72.41597	74.99998
2017-11-19	102	0	75	0	75	0	75	0	100	0	75	0	75	0	50	0	75	0	50	0	75	0	75	0	75	0	72.22222	0	72.35397	74.99998
2017-11-20	102	0	50	0	75	0	75	0	100	0	75	0	75	0	50	0	75	0	100	0	50	0	75	0	75	0	72.22222	0	72.31181	74.99998
2017-11-21	102	0	75	0	75	0	75	0	100	0	75	0	75	0	50	0	75	0	100	0	50	0	75	0	75	0	75	0	73.17204	74.99998
2017-11-22	102	0	75	0	75	0	75	0	100	0	75	0	75	0	50	0	75	0	100	0	50	0	75	0	75	0	75	0	73.75699	74.99998
2017-11-23	102	0	50	0	75	0	75	0	100	0	75	0	75	0	50	0	75	0	100	0	50	0	75	0	75	0	72.22222	0	73.26586	74.99998
2017-11-24	102	0	50	0	75	0	75	0	100	0	75	0	75	0	50	0	75	0	100	0	50	0	75	0	75	0	72.22222	0	72.9319	74.99998
2017-11-25	102	0	50	0	75	0	75	0	100	0	75	0	75	0	50	0	75	0	50	0	75	0	75	0	75	0	69.44444	0	71.81592	74.99998
2017-11-26	102	0	75	0	75	0	75	0	100	0	75	0	75	0	50	0	75	0	50	0	75	0	75	0	75	0	72.22222	0	71.94594	74.99998
2017-11-27	102	0	50	0	75	0	75	0	100	0	75	0	75	0	50	0	75	0	100	0	50	0	75	0	75	0	72.22222	0	72.03435	74.99998
2017-11-28	102	0	75	0	75	0	75	0	100	0	75	0	75	0	50	0	75	0	100	0	50	0	75	0	75	0	75	0	72.98335	74.99998
2017-11-29	102	0	75	0	75	0	75	0	100	0	75	0	75	0	50	0	75	0	50	0	50	0	75	0	75	0	69.44444	0	71.85091	74.99998
2017-11-30	102	0	75	0	75	0	75	0	100	0	75	0	75	0	50	0	75	0	50	0	75	0	75	0	75	0	72.22222	0	71.96973	74.99998
2017-12-01	102	0	75	0	75	0	75	0	100	0	75	0	75	0	50	0	75	0	100	0	50	0	75	0	75	0	75	0	72.93941	74.99998
2017-12-02	102	0	50	0	75	0	75	0	100	0	75	0	75	0	50	0	75	0	0	0	75	0	75	0	75	0	63.88889	0	70.04325	74.99998
2017-12-03	102	0	50	0	75	0	75	0	100	0	75	0	75	0	50	0	75	0	100	0	75	0	75	0	75	0	75	0	71.62941	74.99998
2017-12-04	102	0	75	0	75	0	75	0	100	0	75	0	75	0	50	0	75	0	100	0	50	0	75	0	75	0	75	0	72.708	74.99998
2017-12-05	102	0	75	0	75	0	75	0	100	0	75	0	75	0	50	0	75	0	100	0	50	0	75	0	75	0	75	0	73.44144	74.99998
2017-12-06	102	0	75	0	75	0	75	0	100	0	75	0	75	0	50	0	75	0	100	0	75	0	75	0	75	0	77.77778	0	74.82907	74.99998
2017-12-07	102	0	75	0	75	0	75	0	100	0	75	0	75	0	50	0	75	0	100	0	75	0	75	0	75	0	77.77778	0	75.77266	74.99998
2017-12-08	102	0	75	0	75	0	75	0	100	0	75	0	75	0	50	0	75	0	100	0	50	0	75	0	75	0	75	0	75.52541	74.99998
2017-12-09	102	0	75	0	75	0	75	0	100	0	75	0	75	0	50	0	75	0	50	0	75	0	75	0	75	0	72.22222	0	74.46838	74.99998
2017-12-10	102	0	50	0	75	0	75	0	100	0	75	0	75	0	50	0	75	0	0	0	75	0	75	0	75	0	63.88889	0	71.08295	74.99998
2017-12-11	102	0	50	0	75	0	75	0	100	0	75	0	75	0	50	0	75	0	100	0	50	0	75	0	75	0	72.22222	0	71.44751	74.99998
2017-12-12	102	0	50	0	75	0	75	0	100	0	75	0	75	0	50	0	75	0	100	0	50	0	75	0	75	0	72.22222	0	71.69542	74.99998
2017-12-13	102	0	0	1	0	1	0	1	0	1	0	1	0	1	0	1	0	1	0	1	0	1	0	1	0	1	0	1	64.16029	66.99998
2017-12-14	102	1	0	1	0	1	0	1	0	1	0	1	0	1	0	1	0	1	0	1	0	1	0	1	0	1	0	1	51.3327	53.55999
2017-12-15	102	0	0	1	0	1	0	1	0	1	0	1	0	1	0	1	0	1	0	1	0	1	0	1	0	1	0	1	34.90624	36.4208
2017-12-16	102	0	0	1	0	1	0	1	0	1	0	1	0	1	0	1	0	1	0	1	0	1	0	1	0	1	0	1	23.73624	24.76614
2017-12-17	102	0	0	1	0	1	0	1	0	1	0	1	0	1	0	1	0	1	0	1	0	1	0	1	0	1	0	1	16.14064	16.84098
2017-12-18	102	0	0	1	0	1	0	1	0	1	0	1	0	1	0	1	0	1	0	1	0	1	0	1	0	1	0	1	10.97564	11.45186
2017-12-19	102	0	0	1	0	1	0	1	0	1	0	1	0	1	0	1	0	1	0	1	0	1	0	1	0	1	0	1	7.463434	7.787268
2017-12-20	102	0	0	1	0	1	0	1	0	1	0	1	0	1	0	1	0	1	0	1	0	1	0	1	0	1	0	1	5.075135	5.295342
2017-12-21	102	0	75	0	75	0	75	0	100	0	75	0	75	0	50	0	75	0	100	0	50	0	75	0	75	0	75	0	27.45109	27.60083
2017-12-22	102	0	75	0	75	0	75	0	100	0	75	0	75	0	50	0	75	0	100	0	50	0	75	0	75	0	75	0	42.66674	42.76857
2017-12-23	102	0	0	1	0	1	0	1	0	1	0	1	0	1	0	1	0	1	0	1	0	1	0	1	0	1	0	1	45.01338	45.08262
2017-12-24	102	0	0	1	0	1	0	1	0	1	0	1	0	1	0	1	0	1	0	1	0	1	0	1	0	1	0	1	38.6091	38.65618
2017-12-25	102	0	75	0	75	0	75	0	100	0	75	0	75	0	50	0	75	0	50	0	75	0	75	0	75	0	72.22222	0	49.3653	50.2862
2017-12-26	102	0	75	0	75	0	75	0	100	0	75	0	75	0	50	0	75	0	0	0	75	0	75	0	75	0	66.66666	0	54.90174	58.19462
2017-12-27	102	0	75	0	75	0	75	0	100	0	75	0	75	0	50	0	75	0	50	0	75	0	75	0	75	0	72.22222	0	60.44429	63.57234
2017-12-28	102	0	75	0	50	0	75	0	100	0	75	0	75	0	50	0	75	0	100	0	75	0	75	0	75	0	75	0	65.10212	67.22919
2017-12-29	102	0	50	0	75	0	75	0	100	0	75	0	75	0	50	0	75	0	100	0	75	0	75	0	75	0	75	0	68.26944	69.71585
2017-12-30	102	0	50	0	75	0	75	0	100	0	75	0	75	0	50	0	75	0	50	0	75	0	75	0	75	0	69.44444	0	68.64544	71.40678
2017-12-31	102	0	75	0	75	0	75	0	100	0	75	0	75	0	50	0	75	0	50	0	75	0	75	0	75	0	72.22222	0	69.79001	72.55661
2018-01-01	102	0	50	0	75	0	75	0	100	0	75	0	75	0	50	0	75	0	50	0	75	0	75	0	75	0	69.44444	0	69.67943	73.3385
2018-01-02	102	0	50	0	75	0	75	0	100	0	75	0	75	0	50	0	75	0	50	0	75	0	75	0	75	0	69.44444	0	69.60423	73.87018
2018-01-03	102	0	50	0	75	0	75	0	100	0	75	0	75	0	50	0	75	0	100	0	50	0	75	0	75	0	72.22222	0	70.44199	74.23172
2018-01-04	102	0	50	0	75	0	75	0	100	0	75	0	75	0	50	0	50	0	50	0	75	0	75	0	75	0	66.66666	0	69.23389	74.47757
2018-01-05	102	0	75	0	75	0	75	0	100	0	75	0	75	0	50	0	75	0	50	0	50	0	75	0	75	0	69.44444	0	69.30127	74.64474
2018-01-06	102	0	75	0	75	0	75	0	100	0	75	0	75	0	50	0	75	0	50	0	75	0	75	0	75	0	72.22222	0	70.23598	74.75842
2018-01-07	102	0	75	0	75	0	75	0	100	0	75	0	75	0	50	0	50	0	0	0	75	0	75	0	75	0	63.88889	0	68.20491	74.83572
2018-01-08	102	0	50	0	75	0	75	0	100	0	75	0	75	0	50	0	75	0	100	0	50	0	75	0	75	0	72.22222	0	69.49045	74.88829
2018-01-09	102	0	75	0	75	0	75	0	100	0	75	0	75	0	50	0	75	0	50	0	50	0	75	0	75	0	69.44444	0	69.47572	74.92404
2018-01-10	102	0	75	0	75	0	75	0	100	0	75	0	75	0	50	0	75	0	50	0	50	0	75	0	75	0	69.44444	0	69.46571	74.94835
2018-01-11	102	0	75	0	75	0	75	0	100	0	75	0	75	0	50	0	50	0	100	0	50	0	75	0	75	0	72.22222	0	70.34779	74.96487
2018-01-12	102	0	75	0	75	0	75	0	100	0	75	0	75	0	50	0	50	0	50	0	50	0	75	0	75	0	66.66666	0	69.16983	74.97612
2018-01-13	102	0	75	0	75	0	75	0	100	0	75	0	75	0	50	0	50	0	0	0	75	0	75	0	75	0	63.88889	0	67.47993	74.98376
2018-01-14	102	0	75	0	75	0	75	0	100	0	75	0	75	0	50	0	75	0	50	0	75	0	75	0	75	0	72.22222	0	68.99747	74.98896
2018-01-15	102	0	75	0	75	0	75	0	100	0	75	0	75	0	50	0	75	0	50	0	75	0	75	0	75	0	72.22222	0	70.02939	74.99249
2018-01-16	102	0	50	0	75	0	75	0	100	0	75	0	75	0	50	0	50	0	50	0	50	0	75	0	75	0	63.88889	0	68.06443	74.9949
2018-01-17	102	0	75	0	75	0	75	0	100	0	75	0	75	0	50	0	75	0	50	0	50	0	75	0	75	0	69.44444	0	68.50603	74.99653
2018-01-18	102	0	75	0	75	0	75	0	100	0	75	0	75	0	50	0	50	0	50	0	50	0	75	0	75	0	66.66666	0	67.91743	74.99763
2018-01-19	102	0	75	0	75	0	75	0	100	0	75	0	75	0	50	0	75	0	50	0	50	0	75	0	75	0	69.44444	0	68.40608	74.9984
2018-01-20	102	0	50	0	75	0	75	0	100	0	75	0	75	0	50	0	50	0	50	0	75	0	75	0	75	0	66.66666	0	67.84947	74.99892
2018-01-21	102	0	75	0	75	0	75	0	100	0	75	0	75	0	50	0	75	0	50	0	75	0	75	0	75	0	72.22222	0	69.24875	74.99927
2018-01-22	102	0	50	0	75	0	75	0	100	0	75	0	75	0	50	0	75	0	100	0	75	0	75	0	75	0	75	0	71.08915	74.9995
2018-01-23	102	0	75	0	75	0	75	0	100	0	75	0	75	0	50	0	75	0	100	0	75	0	75	0	75	0	77.77778	0	73.22951	74.99966
2018-01-24	102	0	50	0	75	0	75	0	100	0	75	0	50	0	50	0	75	0	100	0	50	0	75	0	75	0	69.44444	0	72.01829	74.99977
2018-01-25	102	0	75	0	75	0	75	0	100	0	75	0	75	0	50	0	75	0	100	0	75	0	75	0	75	0	77.77778	0	73.86133	74.99985
2018-01-26	102	0	50	0	75	0	75	0	100	0	75	0	75	0	50	0	75	0	100	0	50	0	75	0	75	0	72.22222	0	73.33681	74.99989
2018-01-27	102	0	50	0	75	0	75	0	100	0	75	0	75	0	50	0	75	0	0	0	75	0	75	0	75	0	63.88889	0	70.31348	74.99992
2018-01-28	102	0	75	0	75	0	75	0	100	0	75	0	75	0	50	0	75	0	100	0	75	0	75	0	75	0	77.77778	0	72.70206	74.99995
2018-01-29	102	0	50	0	75	0	75	0	100	0	75	0	75	0	50	0	75	0	100	0	50	0	75	0	75	0	72.22222	0	72.54851	74.99997
2018-01-30	102	0	50	0	75	0	75	0	100	0	75	0	75	0	50	0	75	0	100	0	75	0	75	0	75	0	75	0	73.33298	74.99998
2018-01-31	102	0	50	0	75	0	75	0	100	0	75	0	75	0	50	0	75	0	100	0	50	0	75	0	75	0	72.22222	0	72.97754	74.99998
2018-02-01	102	0	50	0	75	0	75	0	100	0	75	0	75	0	50	0	75	0	100	0	75	0	75	0	75	0	75	0	73.62473	74.99998
2018-02-02	102	0	50	0	75	0	75	0	100	0	75	0	75	0	50	0	75	0	100	0	50	0	75	0	75	0	72.22222	0	73.17593	74.99998
2018-02-03	102	0	50	0	75	0	75	0	100	0	75	0	75	0	50	0	75	0	0	0	75	0	75	0	75	0	63.88889	0	70.20408	74.99998
2018-02-04	102	0	50	0	75	0	75	0	100	0	75	0	75	0	50	0	75	0	50	0	50	0	75	0	75	0	66.66666	0	69.07211	74.99998
2018-02-05	102	0	50	0	75	0	75	0	100	0	75	0	75	0	50	0	75	0	100	0	50	0	75	0	75	0	72.22222	0	70.08014	74.99998
2018-02-06	102	0	75	0	75	0	75	0	100	0	75	0	75	0	50	0	75	0	100	0	50	0	75	0	75	0	75	0	71.6545	74.99998
2018-02-07	102	0	75	0	75	0	75	0	100	0	75	0	75	0	50	0	75	0	100	0	50	0	75	0	75	0	75	0	72.72505	74.99998
2018-02-08	102	0	50	0	75	0	75	0	100	0	75	0	75	0	50	0	75	0	100	0	50	0	75	0	75	0	72.22222	0	72.56415	74.99998
2018-02-09	102	0	50	0	75	0	75	0	100	0	75	0	75	0	50	0	75	0	100	0	50	0	75	0	75	0	72.22222	0	72.45473	74.99998
2018-02-10	102	0	50	0	75	0	75	0	100	0	75	0	75	0	50	0	50	0	0	0	75	0	75	0	75	0	61.11111	0	68.82477	74.99998
2018-02-11	102	0	75	0	75	0	75	0	100	0	75	0	75	0	50	0	75	0	50	0	75	0	75	0	75	0	72.22222	0	69.91196	74.99998
2018-02-12	102	0	75	0	75	0	75	0	100	0	75	0	75	0	50	0	50	0	100	0	50	0	75	0	75	0	72.22222	0	70.65125	74.99998
2018-02-13	102	0	50	0	75	0	75	0	100	0	75	0	75	0	50	0	75	0	100	0	50	0	75	0	75	0	72.22222	0	71.15396	74.99998
2018-02-14	102	0	50	0	75	0	75	0	100	0	75	0	75	0	50	0	50	0	100	0	50	0	75	0	75	0	69.44444	0	70.60692	74.99998
2018-02-15	102	0	75	0	75	0	75	0	100	0	75	0	75	0	50	0	75	0	100	0	75	0	75	0	75	0	77.77778	0	72.9016	74.99998
2018-02-16	102	0	75	0	75	0	75	0	100	0	75	0	75	0	50	0	75	0	100	0	50	0	75	0	75	0	75	0	73.57309	74.99998
2018-02-17	102	0	25	0	75	0	75	0	100	0	75	0	75	0	50	0	50	0	0	0	75	0	75	0	75	0	58.33333	0	68.69637	74.99998
2018-02-18	102	0	50	0	75	0	75	0	100	0	75	0	75	0	50	0	50	0	50	0	50	0	75	0	75	0	63.88889	0	67.15797	74.99998
2018-02-19	102	0	75	0	75	0	75	0	100	0	75	0	75	0	50	0	75	0	100	0	50	0	75	0	75	0	75	0	69.66742	74.99998
2018-02-20	102	0	0	1	0	1	0	1	0	1	0	1	0	1	0	1	0	1	0	1	0	1	0	1	0	1	0	1	63.37384	66.99998
2018-02-21	102	0	75	0	75	0	75	0	100	0	75	0	75	0	50	0	75	0	100	0	50	0	75	0	75	0	75	0	67.09421	69.55999
2018-02-22	102	1	0	1	0	1	0	1	0	1	0	1	0	1	0	1	0	1	0	1	0	1	0	1	0	1	0	1	61.62406	63.30079
2018-02-23	102	0	0	1	0	1	0	1	0	1	0	1	0	1	0	1	0	1	0	1	0	1	0	1	0	1	0	1	49.90436	51.04454
2018-02-24	102	0	0	1	0	1	0	1	0	1	0	1	0	1	0	1	0	1	0	1	0	1	0	1	0	1	0	1	33.93497	34.71029
2018-02-25	102	0	0	1	0	1	0	1	0	1	0	1	0	1	0	1	0	1	0	1	0	1	0	1	0	1	0	1	23.07578	23.60299
2018-02-26	102	0	0	1	0	1	0	1	0	1	0	1	0	1	0	1	0	1	0	1	0	1	0	1	0	1	0	1	15.69153	16.05004
2018-02-27	102	0	0	1	0	1	0	1	0	1	0	1	0	1	0	1	0	1	0	1	0	1	0	1	0	1	0	1	10.67024	10.91403
2018-02-28	102	0	0	1	0	1	0	1	0	1	0	1	0	1	0	1	0	1	0	1	0	1	0	1	0	1	0	1	7.255763	7.421537
2018-03-01	102	0	0	1	0	1	0	1	0	1	0	1	0	1	0	1	0	1	0	1	0	1	0	1	0	1	0	1	4.933919	5.046646
2018-03-02	102	0	75	0	75	0	75	0	100	0	75	0	75	0	50	0	75	0	100	0	50	0	75	0	75	0	75	0	27.35506	27.43172
2018-03-03	102	0	50	0	75	0	75	0	100	0	75	0	75	0	50	0	75	0	50	0	75	0	75	0	75	0	69.44444	0	40.82367	42.65357
2018-03-04	102	0	75	0	75	0	75	0	100	0	75	0	75	0	50	0	75	0	100	0	75	0	75	0	75	0	77.77778	0	52.64898	53.00443
2018-03-05	102	0	75	0	75	0	75	0	100	0	75	0	75	0	50	0	75	0	100	0	75	0	75	0	75	0	77.77778	0	60.6902	60.04301
2018-03-06	102	0	50	0	75	0	75	0	100	0	75	0	75	0	50	0	75	0	100	0	50	0	75	0	75	0	72.22222	0	64.38045	64.82925
2018-03-07	102	0	75	0	75	0	75	0	100	0	75	0	75	0	50	0	75	0	100	0	50	0	75	0	75	0	75	0	67.7787	68.08389
2018-03-08	102	0	50	0	75	0	75	0	100	0	75	0	25	0	0	0	25	0	0	0	75	0	75	0	75	0	47.22222	0	61.20063	70.29704
2018-03-09	102	0	75	0	75	0	75	0	100	0	75	0	50	0	50	0	75	0	50	0	75	0	75	0	75	0	69.44444	0	63.83865	71.80199
2018-03-10	102	0	50	0	75	0	75	0	100	0	75	0	75	0	50	0	50	0	0	0	50	0	75	0	75	0	58.33333	0	62.07695	72.82535
2018-03-11	102	0	75	0	75	0	75	0	100	0	75	0	75	0	50	0	50	0	50	0	50	0	75	0	75	0	66.66666	0	63.54566	73.52124
2018-03-12	102	0	50	0	75	0	75	0	100	0	75	0	75	0	50	0	75	0	100	0	50	0	75	0	75	0	72.22222	0	66.32216	73.99445
2018-03-13	102	0	50	0	75	0	75	0	100	0	75	0	75	0	50	0	75	0	100	0	50	0	75	0	75	0	72.22222	0	68.21017	74.31622
2018-03-14	102	0	75	0	75	0	75	0	100	0	75	0	75	0	50	0	75	0	100	0	50	0	75	0	75	0	75	0	70.38292	74.53503
2018-03-15	102	0	75	0	75	0	75	0	100	0	75	0	75	0	50	0	75	0	100	0	50	0	75	0	75	0	75	0	71.86038	74.68382
2018-03-16	102	0	75	0	75	0	75	0	100	0	75	0	75	0	50	0	75	0	100	0	50	0	75	0	75	0	75	0	72.86506	74.785
2018-03-17	102	0	75	0	75	0	75	0	100	0	75	0	75	0	50	0	75	0	50	0	75	0	75	0	75	0	72.22222	0	72.65935	74.85381
2018-03-18	102	0	75	0	75	0	75	0	100	0	75	0	75	0	50	0	75	0	50	0	75	0	75	0	75	0	72.22222	0	72.51947	74.90059
2018-03-19	102	0	75	0	75	0	75	0	100	0	75	0	75	0	50	0	75	0	100	0	50	0	75	0	75	0	75	0	73.31324	74.9324
2018-03-20	102	0	50	0	75	0	75	0	100	0	75	0	75	0	50	0	75	0	100	0	50	0	75	0	75	0	72.22222	0	72.96411	74.95404
2018-03-21	102	0	50	0	75	0	75	0	100	0	75	0	75	0	50	0	75	0	100	0	50	0	75	0	75	0	72.22222	0	72.72671	74.96875
2018-03-22	102	0	50	0	75	0	75	0	100	0	75	0	75	0	50	0	75	0	100	0	50	0	75	0	75	0	72.22222	0	72.56528	74.97875
2018-03-23	102	0	75	0	75	0	75	0	100	0	75	0	75	0	50	0	75	0	100	0	50	0	75	0	75	0	75	0	73.34439	74.98555
2018-03-24	102	0	50	0	75	0	75	0	100	0	75	0	75	0	50	0	75	0	50	0	75	0	75	0	75	0	69.44444	0	72.09641	74.99017
2018-03-25	102	0	50	0	75	0	75	0	100	0	75	0	75	0	50	0	75	0	50	0	75	0	75	0	75	0	69.44444	0	71.24777	74.99332
2018-03-26	102	0	75	0	75	0	75	0	100	0	75	0	75	0	50	0	75	0	100	0	50	0	75	0	75	0	75	0	72.44849	74.99545
2018-03-27	102	0	75	0	75	0	75	0	100	0	75	0	75	0	50	0	75	0	100	0	75	0	75	0	75	0	77.77778	0	74.15386	74.99691
2018-03-28	102	0	75	0	75	0	75	0	100	0	75	0	75	0	50	0	75	0	100	0	50	0	75	0	75	0	75	0	74.42462	74.99789
2018-03-29	102	0	75	0	75	0	75	0	100	0	75	0	75	0	50	0	75	0	100	0	50	0	75	0	75	0	75	0	74.60874	74.99857
2018-03-30	102	0	75	0	75	0	75	0	100	0	75	0	75	0	50	0	75	0	50	0	75	0	75	0	75	0	72.22222	0	73.84505	74.99902
2018-03-31	102	0	75	0	75	0	75	0	100	0	75	0	75	0	50	0	75	0	100	0	50	0	75	0	75	0	75	0	74.21464	74.99934
2018-04-01	102	0	75	0	75	0	75	0	100	0	75	0	75	0	50	0	75	0	50	0	75	0	75	0	75	0	72.22222	0	73.57706	74.99955
2018-04-02	102	0	50	0	75	0	75	0	100	0	75	0	75	0	50	0	75	0	100	0	75	0	75	0	75	0	75	0	74.03241	74.99969
2018-04-03	102	0	0	1	0	1	0	1	0	1	0	1	0	1	0	1	0	1	0	1	0	1	0	1	0	1	0	1	66.34203	66.99979
2018-04-04	102	1	0	1	0	1	0	1	0	1	0	1	0	1	0	1	0	1	0	1	0	1	0	1	0	1	0	1	53.11258	53.55986
2018-04-05	102	0	0	1	0	1	0	1	0	1	0	1	0	1	0	1	0	1	0	1	0	1	0	1	0	1	0	1	36.11656	36.4207
2018-04-06	102	0	0	1	0	1	0	1	0	1	0	1	0	1	0	1	0	1	0	1	0	1	0	1	0	1	0	1	24.55926	24.76608
2018-04-07	102	0	0	1	0	1	0	1	0	1	0	1	0	1	0	1	0	1	0	1	0	1	0	1	0	1	0	1	16.7003	16.84093
2018-04-08	102	0	0	1	0	1	0	1	0	1	0	1	0	1	0	1	0	1	0	1	0	1	0	1	0	1	0	1	11.3562	11.45184
2018-04-09	102	0	0	1	0	1	0	1	0	1	0	1	0	1	0	1	0	1	0	1	0	1	0	1	0	1	0	1	7.722218	7.787248
2018-04-10	102	0	75	0	50	0	75	0	100	0	75	0	75	0	50	0	75	0	100	0	50	0	75	0	75	0	72.22222	0	28.36222	29.29533
2018-04-11	102	0	50	0	75	0	75	0	100	0	75	0	75	0	50	0	75	0	100	0	50	0	75	0	75	0	72.22222	0	42.39742	43.92082
2018-04-12	102	0	50	0	75	0	75	0	100	0	75	0	75	0	50	0	75	0	100	0	50	0	75	0	75	0	72.22222	0	51.94136	53.86616
2018-04-13	102	0	75	0	75	0	75	0	100	0	75	0	75	0	50	0	75	0	100	0	50	0	75	0	75	0	75	0	59.32012	60.62899
2018-04-14	102	0	50	0	75	0	75	0	100	0	75	0	75	0	50	0	75	0	100	0	75	0	75	0	75	0	75	0	64.33768	65.22771
2018-04-15	102	0	75	0	75	0	75	0	100	0	75	0	75	0	50	0	75	0	50	0	75	0	75	0	75	0	72.22222	0	66.86073	68.35484
2018-04-16	102	0	75	0	75	0	75	0	100	0	75	0	75	0	50	0	75	0	100	0	50	0	75	0	75	0	75	0	69.4653	70.48129
2018-04-17	102	0	50	0	75	0	75	0	100	0	75	0	75	0	50	0	75	0	100	0	50	0	75	0	75	0	72.22222	0	70.34752	71.92728
2018-04-18	102	0	50	0	75	0	75	0	100	0	75	0	75	0	50	0	75	0	100	0	50	0	75	0	75	0	72.22222	0	70.94743	72.91055
2018-04-19	102	0	75	0	75	0	75	0	100	0	75	0	75	0	50	0	75	0	100	0	50	0	75	0	75	0	75	0	72.24425	73.57918
2018-04-20	102	0	75	0	75	0	75	0	100	0	75	0	75	0	50	0	75	0	100	0	50	0	75	0	75	0	75	0	73.12608	74.03384
2018-04-21	102	0	75	0	75	0	75	0	100	0	75	0	75	0	50	0	50	0	0	0	75	0	75	0	75	0	63.88889	0	70.17018	74.34302
2018-04-22	102	0	75	0	75	0	75	0	100	0	75	0	75	0	50	0	75	0	100	0	75	0	75	0	75	0	77.77778	0	72.60461	74.55325
2018-04-23	102	0	50	0	75	0	75	0	100	0	75	0	75	0	50	0	50	0	100	0	50	0	75	0	75	0	69.44444	0	71.59336	74.69621
2018-04-24	102	0	75	0	75	0	75	0	100	0	75	0	75	0	50	0	75	0	50	0	50	0	75	0	75	0	69.44444	0	70.90571	74.79343
2018-04-25	102	0	50	0	75	0	75	0	100	0	75	0	75	0	50	0	75	0	100	0	75	0	75	0	75	0	75	0	72.21588	74.85953
2018-04-26	102	0	75	0	75	0	75	0	100	0	75	0	75	0	50	0	75	0	100	0	50	0	75	0	75	0	75	0	73.1068	74.90448
2018-04-27	102	0	75	0	75	0	75	0	100	0	75	0	75	0	50	0	75	0	100	0	50	0	75	0	75	0	75	0	73.71262	74.93504
2018-04-28	102	0	75	0	75	0	75	0	100	0	75	0	75	0	50	0	75	0	50	0	75	0	75	0	75	0	72.22222	0	73.23569	74.95583
2018-04-29	102	0	50	0	75	0	75	0	100	0	75	0	75	0	50	0	75	0	100	0	50	0	75	0	75	0	72.22222	0	72.91138	74.96996
2018-04-30	102	0	25	0	75	0	75	0	100	0	75	0	75	0	50	0	50	0	100	0	50	0	75	0	75	0	66.66666	0	70.91307	74.97958
2018-05-01	102	0	75	0	75	0	75	0	100	0	75	0	75	0	50	0	75	0	100	0	75	0	75	0	75	0	77.77778	0	73.10978	74.98611
2018-05-02	102	0	50	0	75	0	75	0	100	0	75	0	75	0	50	0	50	0	100	0	50	0	75	0	75	0	69.44444	0	71.93687	74.99055
2018-05-03	102	0	50	0	75	0	75	0	100	0	75	0	75	0	50	0	50	0	100	0	50	0	75	0	75	0	69.44444	0	71.1393	74.99358
2018-05-04	102	0	50	0	75	0	75	0	100	0	75	0	75	0	50	0	50	0	100	0	50	0	75	0	75	0	69.44444	0	70.59694	74.99564
2018-05-05	102	0	50	0	75	0	75	0	100	0	75	0	75	0	50	0	50	0	100	0	50	0	75	0	75	0	69.44444	0	70.22814	74.99703
2018-05-06	102	0	50	0	75	0	75	0	100	0	75	0	75	0	50	0	75	0	100	0	75	0	75	0	75	0	75	0	71.75514	74.99799
2018-05-07	102	0	75	0	75	0	75	0	100	0	75	0	75	0	50	0	75	0	100	0	50	0	75	0	75	0	75	0	72.7935	74.99863
2018-05-08	102	0	75	0	75	0	75	0	100	0	75	0	75	0	50	0	50	0	100	0	50	0	75	0	75	0	72.22222	0	72.61069	74.99907
2018-05-09	102	1	0	1	0	1	0	1	0	1	0	1	0	1	0	1	0	1	0	1	0	1	0	1	0	1	0	1	64.78268	66.99937
2018-05-10	102	0	50	0	50	0	50	0	100	0	50	0	50	0	50	0	50	0	100	0	50	0	50	0	50	0	61.11111	0	63.60778	61.55957
2018-05-11	102	0	50	0	75	0	50	0	100	0	50	0	75	0	50	0	50	0	100	0	50	0	75	0	50	0	69.44444	0	65.47551	57.86051
2018-05-12	102	0	50	0	75	0	50	0	100	0	50	0	50	0	50	0	50	0	50	0	50	0	75	0	50	0	61.11111	0	64.0789	55.34515
2018-05-13	102	0	75	0	75	0	50	0	100	0	50	0	50	0	50	0	50	0	50	0	50	0	75	0	50	0	63.88889	0	64.0181	53.6347
2018-05-14	102	0	75	0	75	0	50	0	100	0	50	0	50	0	50	0	50	0	100	0	50	0	75	0	50	0	69.44444	0	65.75453	52.4716
2018-05-15	102	0	75	0	75	0	50	0	100	0	50	0	75	0	50	0	50	0	100	0	50	0	75	0	50	0	72.22222	0	67.82419	51.68069
2018-05-16	102	0	50	0	75	0	50	0	100	0	50	0	75	0	50	0	50	0	0	0	50	0	75	0	50	0	58.33333	0	64.78712	51.14287
[truncated: 13,419 more rows]
