# Supplementary material for: Processing incomplete questionnaire data into continuous digital biomarkers for addiction monitoring
Source: PLoS One. 2022 Jul 14;17(7):e0271465. doi: 10.1371/journal.pone.0271465 (PMC9282457; doi:10.1371/journal.pone.0271465)
Supplement: S1 Dataset — (ZIP) [file pone.0271465.s001.zip › train.csv]

Date	PatientId	IsEEL2Started	Raw_Value_Sleep	Sleep_Missing	Raw_Value_Routine	Routine_Missing	Raw_Value_SelfRel	SelfRel_Missing	Raw_Value_Angry	Angry_Missing	Raw_Value_Confidence	Confidence_Missing	Raw_Value_Eat	Eat_Missing	Raw_Value_Exercise	Exercise_Missing	Raw_Value_HowWas	HowWas_Missing	Raw_Value_Socialized	Socialized_Missing	Raw_Value_Stress	Stress_Missing	Raw_Value_WorkSchool	WorkSchool_Missing	Raw_Value_MotivationAgg	MotivationAgg_Missing	Raw_Value_WellbeingAgg	WellbeingAgg_Missing	Raw_WellbeingIndex	Raw_MotivationIndex
2015-10-08	21	0	75	0	75	0	100	0	0	1	0	1	0	1	0	1	0	1	0	1	0	1	0	1	100	0	75	0	75	100
2015-10-09	21	0	100	0	100	0	100	0	0	1	0	1	0	1	0	1	0	1	0	1	0	1	0	1	100	0	100	0	83	100
2015-10-10	21	0	75	0	100	0	100	0	0	1	0	1	0	1	0	1	0	1	0	1	0	1	0	1	100	0	87.5	0	84.44	100
2015-10-11	21	0	100	0	75	0	100	0	0	1	0	1	0	1	0	1	0	1	0	1	0	1	0	1	100	0	87.5	0	85.4192	100
2015-10-12	21	0	100	0	100	0	100	0	0	1	0	1	0	1	0	1	0	1	0	1	0	1	0	1	100	0	100	0	90.08506	100
2015-10-13	21	0	100	0	100	0	100	0	0	1	0	1	0	1	0	1	0	1	0	1	0	1	0	1	100	0	100	0	93.25784	100
2015-10-14	21	0	75	0	100	0	100	0	0	1	0	1	0	1	0	1	0	1	0	1	0	1	0	1	100	0	87.5	0	91.41533	100
2015-10-15	21	0	100	0	100	0	100	0	0	1	0	1	0	1	0	1	0	1	0	1	0	1	0	1	100	0	100	0	94.16243	100
2015-10-16	21	0	100	0	75	0	100	0	0	1	0	1	0	1	0	1	0	1	0	1	0	1	0	1	100	0	87.5	0	92.03046	100
2015-10-17	21	1	100	0	100	0	100	0	0	1	0	1	0	1	0	1	0	1	0	1	0	1	0	1	100	0	100	0	94.58071	100
2015-10-18	21	0	100	0	100	0	100	0	0	1	0	1	0	1	0	1	0	1	0	1	0	1	0	1	100	0	100	0	96.31489	100
2015-10-19	21	0	100	0	100	0	100	0	0	1	0	1	0	1	0	1	0	1	0	1	0	1	0	1	100	0	100	0	97.49413	100
2015-10-20	21	0	100	0	100	0	0	1	0	1	0	1	0	1	0	1	0	1	0	1	0	1	0	1	0	1	100	0	98.29601	89.33333
2015-10-21	21	0	50	0	100	0	100	0	0	1	0	1	0	1	0	1	0	1	0	1	0	1	0	1	100	0	75	0	90.84129	92.74666
2015-10-22	21	0	75	0	100	0	100	0	0	1	0	1	0	1	0	1	0	1	0	1	0	1	0	1	100	0	87.5	0	89.77208	95.06773
2015-10-23	21	0	75	0	100	0	100	0	0	1	0	1	0	1	0	1	0	1	0	1	0	1	0	1	100	0	87.5	0	89.04501	96.64606
2015-10-24	21	0	100	0	100	0	100	0	0	1	0	1	0	1	0	1	0	1	0	1	0	1	0	1	100	0	100	0	92.55061	97.71932
2015-10-25	21	0	100	0	100	0	100	0	0	1	0	1	0	1	0	1	0	1	0	1	0	1	0	1	100	0	100	0	94.93442	98.44914
2015-10-26	21	0	100	0	100	0	100	0	0	1	0	1	0	1	0	1	0	1	0	1	0	1	0	1	100	0	100	0	96.5554	98.94542
2015-10-27	21	1	100	0	100	0	100	0	0	1	0	1	0	1	0	1	0	1	0	1	0	1	0	1	100	0	100	0	97.65768	99.28288
2015-10-28	21	0	100	0	100	0	100	0	0	1	0	1	0	1	0	1	0	1	0	1	0	1	0	1	100	0	100	0	98.40722	99.51236
2015-10-29	21	0	100	0	100	0	100	0	0	1	0	1	0	1	0	1	0	1	0	1	0	1	0	1	100	0	100	0	98.91691	99.6684
2015-10-30	21	0	100	0	100	0	100	0	0	1	0	1	0	1	0	1	0	1	0	1	0	1	0	1	100	0	100	0	99.2635	99.77451
2015-10-31	21	0	75	0	100	0	100	0	0	1	0	1	0	1	0	1	0	1	0	1	0	1	0	1	100	0	87.5	0	95.49918	99.84667
2015-11-01	21	0	75	0	100	0	100	0	0	1	0	1	0	1	0	1	0	1	0	1	0	1	0	1	100	0	87.5	0	92.93944	99.89574
2015-11-02	21	0	25	0	100	0	100	0	0	1	0	1	0	1	0	1	0	1	0	1	0	1	0	1	100	0	62.5	0	83.19882	99.9291
2015-11-03	21	0	50	0	100	0	100	0	0	1	0	1	0	1	0	1	0	1	0	1	0	1	0	1	100	0	75	0	80.5752	99.95179
2015-11-04	21	0	75	0	100	0	100	0	0	1	0	1	0	1	0	1	0	1	0	1	0	1	0	1	100	0	87.5	0	82.79114	99.96722
2015-11-05	21	0	75	0	100	0	100	0	0	1	0	1	0	1	0	1	0	1	0	1	0	1	0	1	100	0	87.5	0	84.29797	99.97771
2015-11-06	21	0	100	0	100	0	100	0	0	1	0	1	0	1	0	1	0	1	0	1	0	1	0	1	100	0	100	0	89.32262	99.98484
2015-11-07	21	0	100	0	100	0	100	0	0	1	0	1	0	1	0	1	0	1	0	1	0	1	0	1	100	0	100	0	92.73938	99.98969
2015-11-08	21	0	100	0	100	0	100	0	0	1	0	1	0	1	0	1	0	1	0	1	0	1	0	1	100	0	100	0	95.06277	99.99299
2015-11-09	21	0	100	0	100	0	100	0	0	1	0	1	0	1	0	1	0	1	0	1	0	1	0	1	100	0	100	0	96.64268	99.99523
2015-11-10	21	1	100	0	100	0	100	0	0	1	0	1	0	1	0	1	0	1	0	1	0	1	0	1	100	0	100	0	97.71703	99.99676
2015-11-11	21	0	100	0	100	0	100	0	0	1	0	1	0	1	0	1	0	1	0	1	0	1	0	1	100	0	100	0	98.44758	99.9978
2015-11-12	21	0	100	0	100	0	100	0	0	1	0	1	0	1	0	1	0	1	0	1	0	1	0	1	100	0	100	0	98.94435	99.9985
2015-11-13	21	0	75	0	100	0	100	0	0	1	0	1	0	1	0	1	0	1	0	1	0	1	0	1	100	0	87.5	0	95.28216	99.99899
2015-11-14	21	0	100	0	100	0	100	0	0	1	0	1	0	1	0	1	0	1	0	1	0	1	0	1	100	0	100	0	96.79187	99.99931
2015-11-15	21	0	100	0	100	0	100	0	0	1	0	1	0	1	0	1	0	1	0	1	0	1	0	1	100	0	100	0	97.81847	99.99953
2015-11-16	21	0	100	0	100	0	100	0	0	1	0	1	0	1	0	1	0	1	0	1	0	1	0	1	100	0	100	0	98.51656	99.99969
2015-11-17	21	1	100	0	100	0	100	0	0	1	0	1	0	1	0	1	0	1	0	1	0	1	0	1	100	0	100	0	98.99126	99.99979
2015-11-18	21	0	100	0	100	0	100	0	0	1	0	1	0	1	0	1	0	1	0	1	0	1	0	1	100	0	100	0	99.31406	99.99986
2015-11-19	21	0	100	0	100	0	100	0	0	1	0	1	0	1	0	1	0	1	0	1	0	1	0	1	100	0	100	0	99.53356	99.9999
2015-11-20	21	0	75	0	100	0	100	0	0	1	0	1	0	1	0	1	0	1	0	1	0	1	0	1	100	0	87.5	0	95.68282	99.99993
2015-11-21	21	0	100	0	100	0	100	0	0	1	0	1	0	1	0	1	0	1	0	1	0	1	0	1	100	0	100	0	97.06432	99.99995
2015-11-22	21	0	100	0	100	0	100	0	0	1	0	1	0	1	0	1	0	1	0	1	0	1	0	1	100	0	100	0	98.00374	99.99997
2015-11-23	21	0	100	0	100	0	100	0	0	1	0	1	0	1	0	1	0	1	0	1	0	1	0	1	100	0	100	0	98.64254	99.99998
2015-11-24	21	0	50	0	100	0	100	0	0	1	0	1	0	1	0	1	0	1	0	1	0	1	0	1	100	0	75	0	91.07693	99.99998
2015-11-25	21	1	100	0	100	0	100	0	0	1	0	1	0	1	0	1	0	1	0	1	0	1	0	1	100	0	100	0	93.93231	99.99999
2015-11-26	21	0	100	0	100	0	100	0	0	1	0	1	0	1	0	1	0	1	0	1	0	1	0	1	100	0	100	0	95.87398	99.99999
2015-11-27	21	0	75	0	100	0	100	0	0	1	0	1	0	1	0	1	0	1	0	1	0	1	0	1	100	0	87.5	0	93.19431	99.99999
2015-11-28	21	0	100	0	100	0	100	0	0	1	0	1	0	1	0	1	0	1	0	1	0	1	0	1	100	0	100	0	95.37213	99.99999
2015-11-29	21	1	100	0	100	0	100	0	0	1	0	1	0	1	0	1	0	1	0	1	0	1	0	1	100	0	100	0	96.85305	99.99999
2015-11-30	21	0	100	0	100	0	100	0	0	1	0	1	0	1	0	1	0	1	0	1	0	1	0	1	100	0	100	0	97.86008	99.99999
2015-12-01	21	0	100	0	100	0	100	0	0	1	0	1	0	1	0	1	0	1	0	1	0	1	0	1	100	0	100	0	98.54485	99.99999
2015-12-02	21	0	100	0	100	0	100	0	0	1	0	1	0	1	0	1	0	1	0	1	0	1	0	1	100	0	100	0	99.0105	99.99999
2015-12-03	21	0	100	0	100	0	100	0	0	1	0	1	0	1	0	1	0	1	0	1	0	1	0	1	100	0	100	0	99.32714	99.99999
2015-12-04	21	0	100	0	100	0	100	0	0	1	0	1	0	1	0	1	0	1	0	1	0	1	0	1	100	0	100	0	99.54246	99.99999
2015-12-05	21	0	0	1	50	0	100	0	0	1	0	1	0	1	0	1	0	1	0	1	0	1	0	1	100	0	50	0	83.68887	99.99999
2015-12-06	21	0	100	0	100	0	0	1	0	1	0	1	0	1	0	1	0	1	0	1	0	1	0	1	0	1	100	0	88.90843	89.33333
2015-12-07	21	0	100	0	100	0	0	1	0	1	0	1	0	1	0	1	0	1	0	1	0	1	0	1	0	1	100	0	92.45773	71.41333
2015-12-08	21	0	100	0	100	0	100	0	0	1	0	1	0	1	0	1	0	1	0	1	0	1	0	1	100	0	100	0	94.87126	80.56107
2015-12-09	21	0	100	0	0	1	100	0	0	1	0	1	0	1	0	1	0	1	0	1	0	1	0	1	100	0	100	0	96.51246	86.78152
2015-12-10	21	0	100	0	100	0	100	0	0	1	0	1	0	1	0	1	0	1	0	1	0	1	0	1	100	0	100	0	97.62847	91.01144
2015-12-11	21	0	100	0	100	0	100	0	0	1	0	1	0	1	0	1	0	1	0	1	0	1	0	1	100	0	100	0	98.38736	93.88778
2015-12-12	21	1	100	0	100	0	100	0	0	1	0	1	0	1	0	1	0	1	0	1	0	1	0	1	100	0	100	0	98.9034	95.84369
2015-12-13	21	0	100	0	100	0	0	1	0	1	0	1	0	1	0	1	0	1	0	1	0	1	0	1	0	1	100	0	99.25432	86.50703
2015-12-14	21	0	100	0	100	0	100	0	0	1	0	1	0	1	0	1	0	1	0	1	0	1	0	1	100	0	100	0	99.49294	90.82478
2015-12-15	21	0	75	0	100	0	100	0	0	1	0	1	0	1	0	1	0	1	0	1	0	1	0	1	100	0	87.5	0	95.6552	93.76085
2015-12-16	21	0	100	0	100	0	100	0	0	1	0	1	0	1	0	1	0	1	0	1	0	1	0	1	100	0	100	0	97.04553	95.75738
2015-12-17	21	0	100	0	100	0	100	0	0	1	0	1	0	1	0	1	0	1	0	1	0	1	0	1	100	0	100	0	97.99096	97.11502
2015-12-18	21	0	75	0	100	0	100	0	0	1	0	1	0	1	0	1	0	1	0	1	0	1	0	1	100	0	87.5	0	94.63385	98.03822
2015-12-19	21	0	0	1	75	0	100	0	0	1	0	1	0	1	0	1	0	1	0	1	0	1	0	1	100	0	75	0	88.35102	98.66599
2015-12-20	21	0	100	0	100	0	0	1	0	1	0	1	0	1	0	1	0	1	0	1	0	1	0	1	0	1	100	0	92.07869	88.42621
2015-12-21	21	0	100	0	100	0	0	1	0	1	0	1	0	1	0	1	0	1	0	1	0	1	0	1	0	1	100	0	94.61351	70.79649
2015-12-22	21	0	100	0	100	0	100	0	0	1	0	1	0	1	0	1	0	1	0	1	0	1	0	1	100	0	100	0	96.33719	80.14161
2015-12-23	21	1	100	0	100	0	100	0	0	1	0	1	0	1	0	1	0	1	0	1	0	1	0	1	100	0	100	0	97.50929	86.49629
2015-12-24	21	0	100	0	100	0	100	0	0	1	0	1	0	1	0	1	0	1	0	1	0	1	0	1	100	0	100	0	98.30632	90.81747
2015-12-25	21	0	100	0	100	0	100	0	0	1	0	1	0	1	0	1	0	1	0	1	0	1	0	1	100	0	100	0	98.8483	93.75588
2015-12-26	21	0	100	0	100	0	100	0	0	1	0	1	0	1	0	1	0	1	0	1	0	1	0	1	100	0	100	0	99.21684	95.754
2015-12-27	21	0	100	0	100	0	100	0	0	1	0	1	0	1	0	1	0	1	0	1	0	1	0	1	100	0	100	0	99.46745	97.11272
2015-12-28	21	0	100	0	100	0	100	0	0	1	0	1	0	1	0	1	0	1	0	1	0	1	0	1	100	0	100	0	99.63787	98.03665
2015-12-29	21	0	100	0	100	0	100	0	0	1	0	1	0	1	0	1	0	1	0	1	0	1	0	1	100	0	100	0	99.75375	98.66492
2015-12-30	21	0	100	0	100	0	100	0	0	1	0	1	0	1	0	1	0	1	0	1	0	1	0	1	100	0	100	0	99.83255	99.09215
2015-12-31	21	0	100	0	100	0	100	0	0	1	0	1	0	1	0	1	0	1	0	1	0	1	0	1	100	0	100	0	99.88613	99.38266
2016-01-01	21	0	75	0	100	0	100	0	0	1	0	1	0	1	0	1	0	1	0	1	0	1	0	1	100	0	87.5	0	95.92257	99.58021
2016-01-02	21	0	100	0	100	0	100	0	0	1	0	1	0	1	0	1	0	1	0	1	0	1	0	1	100	0	100	0	97.22735	99.71454
2016-01-03	21	0	100	0	100	0	100	0	0	1	0	1	0	1	0	1	0	1	0	1	0	1	0	1	100	0	100	0	98.1146	99.80589
2016-01-04	21	0	100	0	100	0	100	0	0	1	0	1	0	1	0	1	0	1	0	1	0	1	0	1	100	0	100	0	98.71793	99.868
2016-01-05	21	0	100	0	100	0	100	0	0	1	0	1	0	1	0	1	0	1	0	1	0	1	0	1	100	0	100	0	99.12819	99.91024
2016-01-06	21	0	100	0	100	0	100	0	0	1	0	1	0	1	0	1	0	1	0	1	0	1	0	1	100	0	100	0	99.40717	99.93896
2016-01-07	21	0	100	0	100	0	100	0	0	1	0	1	0	1	0	1	0	1	0	1	0	1	0	1	100	0	100	0	99.59687	99.9585
2016-01-08	21	0	100	0	100	0	100	0	0	1	0	1	0	1	0	1	0	1	0	1	0	1	0	1	100	0	100	0	99.72588	99.97178
2016-01-09	21	0	100	0	100	0	100	0	0	1	0	1	0	1	0	1	0	1	0	1	0	1	0	1	100	0	100	0	99.8136	99.98081
2016-01-10	21	0	100	0	100	0	100	0	0	1	0	1	0	1	0	1	0	1	0	1	0	1	0	1	100	0	100	0	99.87325	99.98695
2016-01-11	21	0	100	0	100	0	100	0	0	1	0	1	0	1	0	1	0	1	0	1	0	1	0	1	100	0	100	0	99.91381	99.99113
2016-01-12	21	0	100	0	100	0	100	0	0	1	0	1	0	1	0	1	0	1	0	1	0	1	0	1	100	0	100	0	99.94139	99.99397
2016-01-13	21	0	50	0	100	0	100	0	0	1	0	1	0	1	0	1	0	1	0	1	0	1	0	1	100	0	75	0	91.96014	99.9959
2016-01-14	21	0	75	0	0	1	100	0	0	1	0	1	0	1	0	1	0	1	0	1	0	1	0	1	100	0	75	0	86.5329	99.99721
2016-01-15	21	0	100	0	100	0	100	0	0	1	0	1	0	1	0	1	0	1	0	1	0	1	0	1	100	0	100	0	90.84238	99.9981
2016-01-16	21	0	100	0	100	0	100	0	0	1	0	1	0	1	0	1	0	1	0	1	0	1	0	1	100	0	100	0	93.77281	99.99871
2016-01-17	21	0	100	0	100	0	100	0	0	1	0	1	0	1	0	1	0	1	0	1	0	1	0	1	100	0	100	0	95.76552	99.99912
2016-01-18	21	0	100	0	100	0	0	1	0	1	0	1	0	1	0	1	0	1	0	1	0	1	0	1	0	1	100	0	97.12055	89.33273
2016-01-19	21	0	75	0	100	0	100	0	0	1	0	1	0	1	0	1	0	1	0	1	0	1	0	1	100	0	87.5	0	94.04198	92.74626
2016-01-20	21	0	100	0	100	0	100	0	0	1	0	1	0	1	0	1	0	1	0	1	0	1	0	1	100	0	100	0	95.94855	95.06746
2016-01-21	21	0	100	0	100	0	100	0	0	1	0	1	0	1	0	1	0	1	0	1	0	1	0	1	100	0	100	0	97.24501	96.64587
2016-01-22	21	0	100	0	100	0	100	0	0	1	0	1	0	1	0	1	0	1	0	1	0	1	0	1	100	0	100	0	98.12661	97.71919
2016-01-23	21	0	100	0	100	0	100	0	0	1	0	1	0	1	0	1	0	1	0	1	0	1	0	1	100	0	100	0	98.7261	98.44905
2016-01-24	21	0	100	0	100	0	100	0	0	1	0	1	0	1	0	1	0	1	0	1	0	1	0	1	100	0	100	0	99.13374	98.94536
2016-01-25	21	0	100	0	100	0	100	0	0	1	0	1	0	1	0	1	0	1	0	1	0	1	0	1	100	0	100	0	99.41095	99.28284
2016-01-26	21	0	0	1	100	0	0	1	0	1	0	1	0	1	0	1	0	1	0	1	0	1	0	1	0	1	100	0	99.59945	88.84567
2016-01-27	21	0	75	0	100	0	100	0	0	1	0	1	0	1	0	1	0	1	0	1	0	1	0	1	100	0	87.5	0	95.72762	92.41505
2016-01-28	21	0	100	0	100	0	0	1	0	1	0	1	0	1	0	1	0	1	0	1	0	1	0	1	0	1	100	0	97.09479	84.17557
2016-01-29	21	0	100	0	100	0	100	0	0	1	0	1	0	1	0	1	0	1	0	1	0	1	0	1	100	0	100	0	98.02446	89.23939
2016-01-30	21	0	100	0	100	0	100	0	0	1	0	1	0	1	0	1	0	1	0	1	0	1	0	1	100	0	100	0	98.65663	92.68279
2016-01-31	21	0	100	0	100	0	100	0	0	1	0	1	0	1	0	1	0	1	0	1	0	1	0	1	100	0	100	0	99.08651	95.02429
2016-02-01	21	0	75	0	100	0	100	0	0	1	0	1	0	1	0	1	0	1	0	1	0	1	0	1	100	0	87.5	0	95.37883	96.61652
2016-02-02	21	0	75	0	100	0	100	0	0	1	0	1	0	1	0	1	0	1	0	1	0	1	0	1	100	0	87.5	0	92.8576	97.69923
2016-02-03	21	0	100	0	100	0	100	0	0	1	0	1	0	1	0	1	0	1	0	1	0	1	0	1	100	0	100	0	95.14317	98.43548
2016-02-04	21	0	100	0	100	0	100	0	0	1	0	1	0	1	0	1	0	1	0	1	0	1	0	1	100	0	100	0	96.69736	98.93613
2016-02-05	21	0	100	0	100	0	100	0	0	1	0	1	0	1	0	1	0	1	0	1	0	1	0	1	100	0	100	0	97.7542	99.27657
2016-02-06	21	0	100	0	100	0	0	1	0	1	0	1	0	1	0	1	0	1	0	1	0	1	0	1	0	1	100	0	98.47286	88.8414
2016-02-07	21	0	100	0	100	0	100	0	0	1	0	1	0	1	0	1	0	1	0	1	0	1	0	1	100	0	100	0	98.96155	92.41216
2016-02-08	21	0	100	0	100	0	100	0	0	1	0	1	0	1	0	1	0	1	0	1	0	1	0	1	100	0	100	0	99.29385	94.84027
2016-02-09	21	0	100	0	100	0	100	0	0	1	0	1	0	1	0	1	0	1	0	1	0	1	0	1	100	0	100	0	99.51982	96.49139
2016-02-10	21	0	100	0	100	0	100	0	0	1	0	1	0	1	0	1	0	1	0	1	0	1	0	1	100	0	100	0	99.67348	97.61414
2016-02-11	21	0	100	0	100	0	100	0	0	1	0	1	0	1	0	1	0	1	0	1	0	1	0	1	100	0	100	0	99.77796	98.37762
2016-02-12	21	0	100	0	100	0	100	0	0	1	0	1	0	1	0	1	0	1	0	1	0	1	0	1	100	0	100	0	99.84901	98.89678
2016-02-13	21	0	100	0	100	0	100	0	0	1	0	1	0	1	0	1	0	1	0	1	0	1	0	1	100	0	100	0	99.89733	99.24981
2016-02-14	21	1	100	0	0	1	100	0	0	1	0	1	0	1	0	1	0	1	0	1	0	1	0	1	100	0	100	0	99.93018	99.48987
2016-02-15	21	0	100	0	100	0	100	0	0	1	0	1	0	1	0	1	0	1	0	1	0	1	0	1	100	0	100	0	99.95252	99.65311
2016-02-16	21	0	100	0	100	0	100	0	0	1	0	1	0	1	0	1	0	1	0	1	0	1	0	1	100	0	100	0	99.96771	99.76412
2016-02-17	21	0	100	0	100	0	0	1	0	1	0	1	0	1	0	1	0	1	0	1	0	1	0	1	0	1	100	0	99.97804	89.17294
2016-02-18	21	0	100	0	100	0	100	0	0	1	0	1	0	1	0	1	0	1	0	1	0	1	0	1	100	0	100	0	99.98507	92.6376
2016-02-19	21	0	100	0	100	0	100	0	0	1	0	1	0	1	0	1	0	1	0	1	0	1	0	1	100	0	100	0	99.98985	94.99358
2016-02-20	21	0	100	0	100	0	100	0	0	1	0	1	0	1	0	1	0	1	0	1	0	1	0	1	100	0	100	0	99.9931	96.59563
2016-02-21	21	1	100	0	100	0	100	0	0	1	0	1	0	1	0	1	0	1	0	1	0	1	0	1	100	0	100	0	99.99531	97.68504
2016-02-22	21	0	100	0	100	0	100	0	0	1	0	1	0	1	0	1	0	1	0	1	0	1	0	1	100	0	100	0	99.99681	98.42583
2016-02-23	21	0	100	0	0	1	100	0	0	1	0	1	0	1	0	1	0	1	0	1	0	1	0	1	100	0	100	0	99.99783	98.92957
2016-02-24	21	0	100	0	100	0	0	1	0	1	0	1	0	1	0	1	0	1	0	1	0	1	0	1	0	1	100	0	99.99853	88.60544
2016-02-25	21	0	100	0	100	0	100	0	0	1	0	1	0	1	0	1	0	1	0	1	0	1	0	1	100	0	100	0	99.999	92.25169
2016-02-26	21	0	100	0	100	0	100	0	0	1	0	1	0	1	0	1	0	1	0	1	0	1	0	1	100	0	100	0	99.99932	94.73116
2016-02-27	21	0	100	0	100	0	100	0	0	1	0	1	0	1	0	1	0	1	0	1	0	1	0	1	100	0	100	0	99.99954	96.41718
2016-02-28	21	0	75	0	100	0	100	0	0	1	0	1	0	1	0	1	0	1	0	1	0	1	0	1	100	0	87.5	0	95.99969	97.56368
2016-02-29	21	0	100	0	100	0	0	1	0	1	0	1	0	1	0	1	0	1	0	1	0	1	0	1	0	1	100	0	97.27979	87.67664
2016-03-01	21	0	100	0	100	0	100	0	0	1	0	1	0	1	0	1	0	1	0	1	0	1	0	1	100	0	100	0	98.15025	91.62012
2016-03-02	21	0	75	0	100	0	0	1	0	1	0	1	0	1	0	1	0	1	0	1	0	1	0	1	0	1	87.5	0	94.74217	83.63501
2016-03-03	21	0	100	0	0	1	100	0	0	1	0	1	0	1	0	1	0	1	0	1	0	1	0	1	100	0	100	0	96.42467	88.87181
2016-03-04	21	0	100	0	100	0	100	0	0	1	0	1	0	1	0	1	0	1	0	1	0	1	0	1	100	0	100	0	97.56878	92.43283
2016-03-05	21	0	100	0	100	0	100	0	0	1	0	1	0	1	0	1	0	1	0	1	0	1	0	1	100	0	100	0	98.34677	94.85432
2016-03-06	21	0	0	1	100	0	100	0	0	1	0	1	0	1	0	1	0	1	0	1	0	1	0	1	100	0	100	0	98.87581	96.50094
2016-03-07	21	0	100	0	100	0	100	0	0	1	0	1	0	1	0	1	0	1	0	1	0	1	0	1	100	0	100	0	99.23555	97.62064
2016-03-08	21	0	100	0	100	0	100	0	0	1	0	1	0	1	0	1	0	1	0	1	0	1	0	1	100	0	100	0	99.48017	98.38203
2016-03-09	21	0	100	0	100	0	100	0	0	1	0	1	0	1	0	1	0	1	0	1	0	1	0	1	100	0	100	0	99.64651	98.89978
2016-03-10	21	0	100	0	100	0	100	0	0	1	0	1	0	1	0	1	0	1	0	1	0	1	0	1	100	0	100	0	99.75963	99.25185
2016-03-11	21	0	100	0	100	0	100	0	0	1	0	1	0	1	0	1	0	1	0	1	0	1	0	1	100	0	100	0	99.83655	99.49126
2016-03-12	21	0	100	0	100	0	100	0	0	1	0	1	0	1	0	1	0	1	0	1	0	1	0	1	100	0	100	0	99.88885	99.65406
2016-03-13	21	0	100	0	0	1	100	0	0	1	0	1	0	1	0	1	0	1	0	1	0	1	0	1	100	0	100	0	99.92442	99.76476
2016-03-14	21	0	100	0	100	0	100	0	0	1	0	1	0	1	0	1	0	1	0	1	0	1	0	1	100	0	100	0	99.94861	99.84004
2016-03-15	21	0	100	0	100	0	100	0	0	1	0	1	0	1	0	1	0	1	0	1	0	1	0	1	100	0	100	0	99.96506	99.89123
2016-03-16	21	0	100	0	100	0	100	0	0	1	0	1	0	1	0	1	0	1	0	1	0	1	0	1	100	0	100	0	99.97624	99.92603
2016-03-17	21	0	100	0	100	0	100	0	0	1	0	1	0	1	0	1	0	1	0	1	0	1	0	1	100	0	100	0	99.98385	99.9497
2016-03-18	21	0	100	0	100	0	0	1	0	1	0	1	0	1	0	1	0	1	0	1	0	1	0	1	0	1	100	0	99.98902	89.29913
2016-03-19	21	0	0	1	0	1	0	1	0	1	0	1	0	1	0	1	0	1	0	1	0	1	0	1	0	1	0	1	89.32587	71.39008
2016-03-20	21	1	0	1	0	1	0	1	0	1	0	1	0	1	0	1	0	1	0	1	0	1	0	1	0	1	0	1	71.40826	48.54525
2016-03-21	21	0	100	0	100	0	100	0	0	1	0	1	0	1	0	1	0	1	0	1	0	1	0	1	100	0	100	0	80.55762	65.01077
2016-03-22	21	0	100	0	100	0	100	0	0	1	0	1	0	1	0	1	0	1	0	1	0	1	0	1	100	0	100	0	86.77917	76.20732
2016-03-23	21	0	100	0	100	0	100	0	0	1	0	1	0	1	0	1	0	1	0	1	0	1	0	1	100	0	100	0	91.00984	83.82098
2016-03-24	21	1	75	0	100	0	100	0	0	1	0	1	0	1	0	1	0	1	0	1	0	1	0	1	100	0	87.5	0	89.88669	88.99827
2016-03-25	21	0	0	1	100	0	100	0	0	1	0	1	0	1	0	1	0	1	0	1	0	1	0	1	100	0	100	0	93.12295	92.51882
2016-03-26	21	0	100	0	100	0	100	0	0	1	0	1	0	1	0	1	0	1	0	1	0	1	0	1	100	0	100	0	95.32361	94.9128
2016-03-27	21	0	0	1	75	0	100	0	0	1	0	1	0	1	0	1	0	1	0	1	0	1	0	1	100	0	75	0	88.82005	96.5407
2016-03-28	21	0	100	0	0	1	100	0	0	1	0	1	0	1	0	1	0	1	0	1	0	1	0	1	100	0	100	0	92.39764	97.64768
2016-03-29	21	0	100	0	100	0	100	0	0	1	0	1	0	1	0	1	0	1	0	1	0	1	0	1	100	0	100	0	94.8304	98.40042
2016-03-30	21	0	100	0	0	1	100	0	0	1	0	1	0	1	0	1	0	1	0	1	0	1	0	1	100	0	100	0	96.48467	98.91228
2016-03-31	21	0	100	0	100	0	100	0	0	1	0	1	0	1	0	1	0	1	0	1	0	1	0	1	100	0	100	0	97.60958	99.26035
2016-04-01	21	0	100	0	100	0	100	0	0	1	0	1	0	1	0	1	0	1	0	1	0	1	0	1	100	0	100	0	98.37452	99.49704
2016-04-02	21	0	100	0	100	0	100	0	0	1	0	1	0	1	0	1	0	1	0	1	0	1	0	1	100	0	100	0	98.89468	99.65799
2016-04-03	21	0	100	0	100	0	100	0	0	1	0	1	0	1	0	1	0	1	0	1	0	1	0	1	100	0	100	0	99.24838	99.76743
2016-04-04	21	0	100	0	100	0	100	0	0	1	0	1	0	1	0	1	0	1	0	1	0	1	0	1	100	0	100	0	99.4889	99.84186
2016-04-05	21	0	100	0	100	0	100	0	0	1	0	1	0	1	0	1	0	1	0	1	0	1	0	1	100	0	100	0	99.65245	99.89246
2016-04-06	21	0	100	0	100	0	100	0	0	1	0	1	0	1	0	1	0	1	0	1	0	1	0	1	100	0	100	0	99.76366	99.92687
2016-04-07	21	0	75	0	100	0	100	0	0	1	0	1	0	1	0	1	0	1	0	1	0	1	0	1	100	0	87.5	0	95.83929	99.95027
2016-04-08	21	0	75	0	100	0	100	0	0	1	0	1	0	1	0	1	0	1	0	1	0	1	0	1	100	0	87.5	0	93.17072	99.96619
2016-04-09	21	0	0	1	100	0	100	0	0	1	0	1	0	1	0	1	0	1	0	1	0	1	0	1	100	0	100	0	95.35609	99.97701
2016-04-10	21	0	75	0	100	0	100	0	0	1	0	1	0	1	0	1	0	1	0	1	0	1	0	1	100	0	87.5	0	92.84215	99.98437
2016-04-11	21	0	100	0	100	0	100	0	0	1	0	1	0	1	0	1	0	1	0	1	0	1	0	1	100	0	100	0	95.13266	99.98937
2016-04-12	21	0	50	0	100	0	100	0	0	1	0	1	0	1	0	1	0	1	0	1	0	1	0	1	100	0	75	0	88.69021	99.99277
2016-04-13	21	0	75	0	100	0	0	1	0	1	0	1	0	1	0	1	0	1	0	1	0	1	0	1	0	1	87.5	0	88.30934	89.32841
2016-04-14	21	0	100	0	100	0	100	0	0	1	0	1	0	1	0	1	0	1	0	1	0	1	0	1	100	0	100	0	92.05035	92.74332
2016-04-15	21	0	100	0	100	0	100	0	0	1	0	1	0	1	0	1	0	1	0	1	0	1	0	1	100	0	100	0	94.59424	95.06546
2016-04-16	21	0	100	0	100	0	0	1	0	1	0	1	0	1	0	1	0	1	0	1	0	1	0	1	0	1	100	0	96.32408	85.97784
2016-04-17	21	1	100	0	100	0	100	0	0	1	0	1	0	1	0	1	0	1	0	1	0	1	0	1	100	0	100	0	97.50037	90.46494
2016-04-18	21	0	100	0	100	0	100	0	0	1	0	1	0	1	0	1	0	1	0	1	0	1	0	1	100	0	100	0	98.30025	93.51616
2016-04-19	21	0	100	0	100	0	100	0	0	1	0	1	0	1	0	1	0	1	0	1	0	1	0	1	100	0	100	0	98.84418	95.59099
2016-04-20	21	0	0	1	50	0	0	1	0	1	0	1	0	1	0	1	0	1	0	1	0	1	0	1	0	1	50	0	83.21404	86.33521
2016-04-21	21	0	100	0	0	1	100	0	0	1	0	1	0	1	0	1	0	1	0	1	0	1	0	1	100	0	100	0	88.58555	90.70794
2016-04-22	21	0	100	0	100	0	100	0	0	1	0	1	0	1	0	1	0	1	0	1	0	1	0	1	100	0	100	0	92.23817	93.6814
2016-04-23	21	0	100	0	100	0	100	0	0	1	0	1	0	1	0	1	0	1	0	1	0	1	0	1	100	0	100	0	94.72195	95.70335
2016-04-24	21	0	100	0	100	0	100	0	0	1	0	1	0	1	0	1	0	1	0	1	0	1	0	1	100	0	100	0	96.41093	97.07828
2016-04-25	21	0	100	0	100	0	100	0	0	1	0	1	0	1	0	1	0	1	0	1	0	1	0	1	100	0	100	0	97.55943	98.01323
2016-04-26	21	0	100	0	100	0	100	0	0	1	0	1	0	1	0	1	0	1	0	1	0	1	0	1	100	0	100	0	98.34042	98.64899
2016-04-27	21	0	0	1	100	0	100	0	0	1	0	1	0	1	0	1	0	1	0	1	0	1	0	1	100	0	100	0	98.87148	99.08131
2016-04-28	21	0	0	1	100	0	0	1	0	1	0	1	0	1	0	1	0	1	0	1	0	1	0	1	0	1	100	0	99.23261	88.70863
2016-04-29	21	0	100	0	100	0	100	0	0	1	0	1	0	1	0	1	0	1	0	1	0	1	0	1	100	0	100	0	99.47818	92.32187
2016-04-30	21	0	0	1	100	0	100	0	0	1	0	1	0	1	0	1	0	1	0	1	0	1	0	1	100	0	100	0	99.64516	94.77887
2016-05-01	21	0	100	0	100	0	0	1	0	1	0	1	0	1	0	1	0	1	0	1	0	1	0	1	0	1	100	0	99.75871	85.78296
2016-05-02	21	0	100	0	100	0	100	0	0	1	0	1	0	1	0	1	0	1	0	1	0	1	0	1	100	0	100	0	99.83592	90.33241
2016-05-03	21	0	100	0	0	1	100	0	0	1	0	1	0	1	0	1	0	1	0	1	0	1	0	1	100	0	100	0	99.88843	93.42604
2016-05-04	21	0	100	0	100	0	100	0	0	1	0	1	0	1	0	1	0	1	0	1	0	1	0	1	100	0	100	0	99.92413	95.52971
2016-05-05	21	0	0	1	100	0	100	0	0	1	0	1	0	1	0	1	0	1	0	1	0	1	0	1	100	0	100	0	99.94841	96.96021
2016-05-06	21	0	100	0	100	0	100	0	0	1	0	1	0	1	0	1	0	1	0	1	0	1	0	1	100	0	100	0	99.96492	97.93294
2016-05-07	21	0	100	0	100	0	0	1	0	1	0	1	0	1	0	1	0	1	0	1	0	1	0	1	0	1	100	0	99.97614	87.92773
2016-05-08	21	0	100	0	100	0	100	0	0	1	0	1	0	1	0	1	0	1	0	1	0	1	0	1	100	0	100	0	99.98378	91.79086
2016-05-09	21	0	100	0	100	0	100	0	0	1	0	1	0	1	0	1	0	1	0	1	0	1	0	1	100	0	100	0	99.98897	94.41779
2016-05-10	21	0	100	0	100	0	100	0	0	1	0	1	0	1	0	1	0	1	0	1	0	1	0	1	100	0	100	0	99.9925	96.20409
2016-05-11	21	0	0	1	75	0	100	0	0	1	0	1	0	1	0	1	0	1	0	1	0	1	0	1	100	0	75	0	91.9949	97.41879
2016-05-12	21	0	100	0	75	0	0	1	0	1	0	1	0	1	0	1	0	1	0	1	0	1	0	1	0	1	87.5	0	90.55653	87.57811
2016-05-13	21	0	100	0	100	0	100	0	0	1	0	1	0	1	0	1	0	1	0	1	0	1	0	1	100	0	100	0	93.57845	91.55312
2016-05-14	21	0	100	0	100	0	100	0	0	1	0	1	0	1	0	1	0	1	0	1	0	1	0	1	100	0	100	0	95.63335	94.25612
2016-05-15	21	0	100	0	100	0	100	0	0	1	0	1	0	1	0	1	0	1	0	1	0	1	0	1	100	0	100	0	97.03068	96.09416
2016-05-16	21	0	100	0	100	0	0	1	0	1	0	1	0	1	0	1	0	1	0	1	0	1	0	1	0	1	100	0	97.98086	86.67737
2016-05-17	21	0	100	0	100	0	100	0	0	1	0	1	0	1	0	1	0	1	0	1	0	1	0	1	100	0	100	0	98.62698	90.94061
2016-05-18	21	0	100	0	100	0	100	0	0	1	0	1	0	1	0	1	0	1	0	1	0	1	0	1	100	0	100	0	99.06635	93.83961
2016-05-19	21	0	100	0	100	0	100	0	0	1	0	1	0	1	0	1	0	1	0	1	0	1	0	1	100	0	100	0	99.36512	95.81094
2016-05-20	21	1	100	0	100	0	100	0	0	1	0	1	0	1	0	1	0	1	0	1	0	1	0	1	100	0	100	0	99.56828	97.15144
2016-05-21	21	0	100	0	100	0	100	0	0	1	0	1	0	1	0	1	0	1	0	1	0	1	0	1	100	0	100	0	99.70644	98.06298
2016-05-22	21	0	100	0	100	0	100	0	0	1	0	1	0	1	0	1	0	1	0	1	0	1	0	1	100	0	100	0	99.80038	98.68283
2016-05-23	21	0	0	1	50	0	100	0	0	1	0	1	0	1	0	1	0	1	0	1	0	1	0	1	100	0	50	0	83.86426	99.10432
2016-05-24	21	0	0	1	75	0	0	1	0	1	0	1	0	1	0	1	0	1	0	1	0	1	0	1	0	1	75	0	81.02769	88.72427
2016-05-25	21	0	0	1	75	0	100	0	0	1	0	1	0	1	0	1	0	1	0	1	0	1	0	1	100	0	75	0	79.09883	92.3325
2016-05-26	21	0	100	0	100	0	0	1	0	1	0	1	0	1	0	1	0	1	0	1	0	1	0	1	0	1	100	0	85.7872	84.11943
2016-05-27	21	0	100	0	100	0	100	0	0	1	0	1	0	1	0	1	0	1	0	1	0	1	0	1	100	0	100	0	90.3353	89.20122
2016-05-28	21	0	100	0	100	0	100	0	0	1	0	1	0	1	0	1	0	1	0	1	0	1	0	1	100	0	100	0	93.428	92.65683
2016-05-29	21	0	100	0	100	0	100	0	0	1	0	1	0	1	0	1	0	1	0	1	0	1	0	1	100	0	100	0	95.53104	95.00665
2016-05-30	21	0	100	0	100	0	100	0	0	1	0	1	0	1	0	1	0	1	0	1	0	1	0	1	100	0	100	0	96.96111	96.60452
2016-05-31	21	0	100	0	100	0	100	0	0	1	0	1	0	1	0	1	0	1	0	1	0	1	0	1	100	0	100	0	97.93356	97.69108
2016-06-01	21	0	100	0	0	1	100	0	0	1	0	1	0	1	0	1	0	1	0	1	0	1	0	1	100	0	100	0	98.59482	98.42993
2016-06-02	21	0	100	0	100	0	100	0	0	1	0	1	0	1	0	1	0	1	0	1	0	1	0	1	100	0	100	0	99.04448	98.93236
2016-06-03	21	0	100	0	100	0	100	0	0	1	0	1	0	1	0	1	0	1	0	1	0	1	0	1	100	0	100	0	99.35025	99.274
2016-06-04	21	0	0	1	100	0	100	0	0	1	0	1	0	1	0	1	0	1	0	1	0	1	0	1	100	0	100	0	99.55817	99.50632
2016-06-05	21	0	100	0	100	0	100	0	0	1	0	1	0	1	0	1	0	1	0	1	0	1	0	1	100	0	100	0	99.69956	99.6643
2016-06-06	21	0	100	0	100	0	100	0	0	1	0	1	0	1	0	1	0	1	0	1	0	1	0	1	100	0	100	0	99.7957	99.77172
2016-06-07	21	0	100	0	100	0	0	1	0	1	0	1	0	1	0	1	0	1	0	1	0	1	0	1	0	1	100	0	99.86108	89.1781
2016-06-08	21	0	100	0	100	0	0	1	0	1	0	1	0	1	0	1	0	1	0	1	0	1	0	1	0	1	100	0	99.90553	71.30778
2016-06-09	21	0	100	0	100	0	100	0	0	1	0	1	0	1	0	1	0	1	0	1	0	1	0	1	100	0	100	0	99.93576	80.48929
2016-06-10	21	0	0	1	100	0	0	1	0	1	0	1	0	1	0	1	0	1	0	1	0	1	0	1	0	1	100	0	99.95631	76.06605
2016-06-11	21	0	100	0	100	0	100	0	0	1	0	1	0	1	0	1	0	1	0	1	0	1	0	1	100	0	100	0	99.97029	83.72491
2016-06-12	21	0	100	0	100	0	100	0	0	1	0	1	0	1	0	1	0	1	0	1	0	1	0	1	100	0	100	0	99.9798	88.93294
2016-06-13	21	0	0	1	100	0	100	0	0	1	0	1	0	1	0	1	0	1	0	1	0	1	0	1	100	0	100	0	99.98626	92.4744
2016-06-14	21	0	100	0	100	0	100	0	0	1	0	1	0	1	0	1	0	1	0	1	0	1	0	1	100	0	100	0	99.99065	94.88259
2016-06-15	21	0	100	0	100	0	100	0	0	1	0	1	0	1	0	1	0	1	0	1	0	1	0	1	100	0	100	0	99.99364	96.52016
2016-06-16	21	1	100	0	100	0	100	0	0	1	0	1	0	1	0	1	0	1	0	1	0	1	0	1	100	0	100	0	99.99568	97.63371
2016-06-17	21	0	100	0	100	0	0	1	0	1	0	1	0	1	0	1	0	1	0	1	0	1	0	1	0	1	100	0	99.99706	87.72426
2016-06-18	21	0	100	0	100	0	100	0	0	1	0	1	0	1	0	1	0	1	0	1	0	1	0	1	100	0	100	0	99.998	91.6525
2016-06-19	21	0	100	0	100	0	100	0	0	1	0	1	0	1	0	1	0	1	0	1	0	1	0	1	100	0	100	0	99.99864	94.3237
2016-06-20	21	0	100	0	100	0	100	0	0	1	0	1	0	1	0	1	0	1	0	1	0	1	0	1	100	0	100	0	99.99908	96.14011
2016-06-21	21	1	100	0	100	0	100	0	0	1	0	1	0	1	0	1	0	1	0	1	0	1	0	1	100	0	100	0	99.99937	97.37527
2016-06-22	21	0	50	0	100	0	100	0	0	1	0	1	0	1	0	1	0	1	0	1	0	1	0	1	100	0	75	0	91.99957	98.21519
2016-06-23	21	0	100	0	0	1	100	0	0	1	0	1	0	1	0	1	0	1	0	1	0	1	0	1	100	0	100	0	94.55971	98.78633
2016-06-24	21	0	100	0	100	0	100	0	0	1	0	1	0	1	0	1	0	1	0	1	0	1	0	1	100	0	100	0	96.3006	99.17471
2016-06-25	21	0	75	0	0	1	100	0	0	1	0	1	0	1	0	1	0	1	0	1	0	1	0	1	100	0	75	0	89.48441	99.4388
2016-06-26	21	0	100	0	100	0	100	0	0	1	0	1	0	1	0	1	0	1	0	1	0	1	0	1	100	0	100	0	92.8494	99.61839
2016-06-27	21	0	100	0	100	0	100	0	0	1	0	1	0	1	0	1	0	1	0	1	0	1	0	1	100	0	100	0	95.13759	99.7405
2016-06-28	21	0	100	0	100	0	100	0	0	1	0	1	0	1	0	1	0	1	0	1	0	1	0	1	100	0	100	0	96.69356	99.82354
2016-06-29	21	0	0	1	50	0	100	0	0	1	0	1	0	1	0	1	0	1	0	1	0	1	0	1	100	0	50	0	81.75162	99.88
2016-06-30	21	0	100	0	100	0	100	0	0	1	0	1	0	1	0	1	0	1	0	1	0	1	0	1	100	0	100	0	87.59109	99.9184
2016-07-01	21	1	100	0	100	0	100	0	0	1	0	1	0	1	0	1	0	1	0	1	0	1	0	1	100	0	100	0	91.56195	99.94451
2016-07-02	21	0	100	0	100	0	100	0	0	1	0	1	0	1	0	1	0	1	0	1	0	1	0	1	100	0	100	0	94.26213	99.96227
2016-07-03	21	0	100	0	100	0	100	0	0	1	0	1	0	1	0	1	0	1	0	1	0	1	0	1	100	0	100	0	96.09825	99.97434
2016-07-04	21	0	100	0	100	0	0	1	0	1	0	1	0	1	0	1	0	1	0	1	0	1	0	1	0	1	100	0	97.34681	89.31589
2016-07-05	21	0	100	0	100	0	100	0	0	1	0	1	0	1	0	1	0	1	0	1	0	1	0	1	100	0	100	0	98.19583	92.7348
2016-07-06	21	0	100	0	100	0	100	0	0	1	0	1	0	1	0	1	0	1	0	1	0	1	0	1	100	0	100	0	98.77316	95.05966
2016-07-07	21	0	100	0	100	0	100	0	0	1	0	1	0	1	0	1	0	1	0	1	0	1	0	1	100	0	100	0	99.16575	96.64057
2016-07-08	21	0	100	0	100	0	100	0	0	1	0	1	0	1	0	1	0	1	0	1	0	1	0	1	100	0	100	0	99.43271	97.71559
2016-07-09	21	0	0	1	100	0	100	0	0	1	0	1	0	1	0	1	0	1	0	1	0	1	0	1	100	0	100	0	99.61424	98.4466
2016-07-10	21	0	100	0	0	1	100	0	0	1	0	1	0	1	0	1	0	1	0	1	0	1	0	1	100	0	100	0	99.73769	98.94369
2016-07-11	21	0	0	1	100	0	100	0	0	1	0	1	0	1	0	1	0	1	0	1	0	1	0	1	100	0	100	0	99.82162	99.28171
2016-07-12	21	0	100	0	0	1	100	0	0	1	0	1	0	1	0	1	0	1	0	1	0	1	0	1	100	0	100	0	99.87871	99.51156
2016-07-13	21	0	100	0	100	0	100	0	0	1	0	1	0	1	0	1	0	1	0	1	0	1	0	1	100	0	100	0	99.91752	99.66786
2016-07-14	21	0	100	0	100	0	100	0	0	1	0	1	0	1	0	1	0	1	0	1	0	1	0	1	100	0	100	0	99.94392	99.77415
2016-07-15	21	0	100	0	0	1	0	1	0	1	0	1	0	1	0	1	0	1	0	1	0	1	0	1	0	1	100	0	99.96186	89.17975
2016-07-16	21	0	100	0	100	0	100	0	0	1	0	1	0	1	0	1	0	1	0	1	0	1	0	1	100	0	100	0	99.97407	92.64223
2016-07-17	21	0	100	0	100	0	100	0	0	1	0	1	0	1	0	1	0	1	0	1	0	1	0	1	100	0	100	0	99.98237	94.99672
2016-07-18	21	0	100	0	100	0	100	0	0	1	0	1	0	1	0	1	0	1	0	1	0	1	0	1	100	0	100	0	99.98801	96.59777
2016-07-19	21	0	100	0	100	0	100	0	0	1	0	1	0	1	0	1	0	1	0	1	0	1	0	1	100	0	100	0	99.99185	97.68649
2016-07-20	21	0	100	0	100	0	0	1	0	1	0	1	0	1	0	1	0	1	0	1	0	1	0	1	0	1	100	0	99.99446	87.76015
2016-07-21	21	0	100	0	100	0	100	0	0	1	0	1	0	1	0	1	0	1	0	1	0	1	0	1	100	0	100	0	99.99623	91.6769
2016-07-22	21	0	100	0	100	0	100	0	0	1	0	1	0	1	0	1	0	1	0	1	0	1	0	1	100	0	100	0	99.99744	94.34029
2016-07-23	21	1	100	0	100	0	100	0	0	1	0	1	0	1	0	1	0	1	0	1	0	1	0	1	100	0	100	0	99.99826	96.1514
2016-07-24	21	0	100	0	100	0	100	0	0	1	0	1	0	1	0	1	0	1	0	1	0	1	0	1	100	0	100	0	99.99882	97.38295
2016-07-25	21	0	0	1	100	0	0	1	0	1	0	1	0	1	0	1	0	1	0	1	0	1	0	1	0	1	100	0	99.9992	87.55374
2016-07-26	21	0	0	1	0	1	0	1	0	1	0	1	0	1	0	1	0	1	0	1	0	1	0	1	0	1	0	1	89.33279	70.20321
2016-07-27	21	0	0	1	0	1	0	1	0	1	0	1	0	1	0	1	0	1	0	1	0	1	0	1	0	1	0	1	71.41296	47.73818
2016-07-28	21	0	0	1	0	1	0	1	0	1	0	1	0	1	0	1	0	1	0	1	0	1	0	1	0	1	0	1	48.56082	32.46196
2016-07-29	21	0	0	1	0	1	0	1	0	1	0	1	0	1	0	1	0	1	0	1	0	1	0	1	0	1	0	1	33.02135	22.07413
2016-07-30	21	0	0	1	0	1	0	1	0	1	0	1	0	1	0	1	0	1	0	1	0	1	0	1	0	1	0	1	22.45452	15.01041
2016-07-31	21	0	100	0	0	1	100	0	0	1	0	1	0	1	0	1	0	1	0	1	0	1	0	1	100	0	100	0	47.26907	42.20708
2016-08-01	21	0	0	1	0	1	0	1	0	1	0	1	0	1	0	1	0	1	0	1	0	1	0	1	0	1	0	1	53.4763	50.03415
2016-08-02	21	0	0	1	100	0	100	0	0	1	0	1	0	1	0	1	0	1	0	1	0	1	0	1	100	0	100	0	68.36389	66.02322
2016-08-03	21	0	100	0	100	0	100	0	0	1	0	1	0	1	0	1	0	1	0	1	0	1	0	1	100	0	100	0	78.48744	76.8958
2016-08-04	21	0	100	0	100	0	100	0	0	1	0	1	0	1	0	1	0	1	0	1	0	1	0	1	100	0	100	0	85.37146	84.28914
2016-08-05	21	0	100	0	100	0	100	0	0	1	0	1	0	1	0	1	0	1	0	1	0	1	0	1	100	0	100	0	90.0526	89.31662
2016-08-06	21	0	100	0	100	0	0	1	0	1	0	1	0	1	0	1	0	1	0	1	0	1	0	1	0	1	100	0	93.23576	82.06863
2016-08-07	21	0	100	0	100	0	100	0	0	1	0	1	0	1	0	1	0	1	0	1	0	1	0	1	100	0	100	0	95.40031	87.80667
2016-08-08	21	0	0	1	100	0	100	0	0	1	0	1	0	1	0	1	0	1	0	1	0	1	0	1	100	0	100	0	96.87222	91.70854
2016-08-09	21	0	100	0	100	0	100	0	0	1	0	1	0	1	0	1	0	1	0	1	0	1	0	1	100	0	100	0	97.87311	94.36181
2016-08-10	21	0	100	0	100	0	100	0	0	1	0	1	0	1	0	1	0	1	0	1	0	1	0	1	100	0	100	0	98.55371	96.16603
2016-08-11	21	0	100	0	100	0	0	1	0	1	0	1	0	1	0	1	0	1	0	1	0	1	0	1	0	1	100	0	99.01653	86.72623
2016-08-12	21	0	100	0	100	0	0	1	0	1	0	1	0	1	0	1	0	1	0	1	0	1	0	1	0	1	100	0	99.33124	69.6405
2016-08-13	21	0	100	0	100	0	100	0	0	1	0	1	0	1	0	1	0	1	0	1	0	1	0	1	100	0	100	0	99.54524	79.35555
2016-08-14	21	0	100	0	100	0	100	0	0	1	0	1	0	1	0	1	0	1	0	1	0	1	0	1	100	0	100	0	99.69077	85.96178
2016-08-15	21	0	100	0	100	0	100	0	0	1	0	1	0	1	0	1	0	1	0	1	0	1	0	1	100	0	100	0	99.78972	90.45401
2016-08-16	21	0	100	0	100	0	100	0	0	1	0	1	0	1	0	1	0	1	0	1	0	1	0	1	100	0	100	0	99.85701	93.50873
2016-08-17	21	0	100	0	100	0	0	1	0	1	0	1	0	1	0	1	0	1	0	1	0	1	0	1	0	1	100	0	99.90277	84.91927
2016-08-18	21	0	100	0	100	0	100	0	0	1	0	1	0	1	0	1	0	1	0	1	0	1	0	1	100	0	100	0	99.93388	89.7451
2016-08-19	21	0	100	0	100	0	100	0	0	1	0	1	0	1	0	1	0	1	0	1	0	1	0	1	100	0	100	0	99.95504	93.02667
2016-08-20	21	0	100	0	100	0	100	0	0	1	0	1	0	1	0	1	0	1	0	1	0	1	0	1	100	0	100	0	99.96943	95.25813
2016-08-21	21	0	100	0	100	0	100	0	0	1	0	1	0	1	0	1	0	1	0	1	0	1	0	1	100	0	100	0	99.97921	96.77553
2016-08-22	21	0	100	0	100	0	100	0	0	1	0	1	0	1	0	1	0	1	0	1	0	1	0	1	100	0	100	0	99.98586	97.80736
2016-08-23	21	1	100	0	100	0	100	0	0	1	0	1	0	1	0	1	0	1	0	1	0	1	0	1	100	0	100	0	99.99039	98.509
2016-08-24	21	0	100	0	100	0	100	0	0	1	0	1	0	1	0	1	0	1	0	1	0	1	0	1	100	0	100	0	99.99346	98.98612
2016-08-25	21	0	100	0	100	0	100	0	0	1	0	1	0	1	0	1	0	1	0	1	0	1	0	1	100	0	100	0	99.99555	99.31056
2016-08-26	21	0	100	0	100	0	0	1	0	1	0	1	0	1	0	1	0	1	0	1	0	1	0	1	0	1	100	0	99.99698	88.86452
2016-08-27	21	0	100	0	0	1	100	0	0	1	0	1	0	1	0	1	0	1	0	1	0	1	0	1	100	0	100	0	99.99795	92.42787
2016-08-28	21	0	100	0	100	0	100	0	0	1	0	1	0	1	0	1	0	1	0	1	0	1	0	1	100	0	100	0	99.9986	94.85095
2016-08-29	21	0	100	0	100	0	100	0	0	1	0	1	0	1	0	1	0	1	0	1	0	1	0	1	100	0	100	0	99.99905	96.49865
2016-08-30	21	0	100	0	100	0	100	0	0	1	0	1	0	1	0	1	0	1	0	1	0	1	0	1	100	0	100	0	99.99936	97.61908
2016-08-31	21	0	100	0	100	0	100	0	0	1	0	1	0	1	0	1	0	1	0	1	0	1	0	1	100	0	100	0	99.99957	98.38097
2016-09-01	21	0	0	1	100	0	100	0	0	1	0	1	0	1	0	1	0	1	0	1	0	1	0	1	100	0	100	0	99.9997	98.89906
2016-09-02	21	0	100	0	100	0	100	0	0	1	0	1	0	1	0	1	0	1	0	1	0	1	0	1	100	0	100	0	99.9998	99.25137
2016-09-03	21	1	100	0	100	0	100	0	0	1	0	1	0	1	0	1	0	1	0	1	0	1	0	1	100	0	100	0	99.99986	99.49093
2016-09-04	21	0	100	0	0	1	0	1	0	1	0	1	0	1	0	1	0	1	0	1	0	1	0	1	0	1	100	0	99.99991	88.98717
2016-09-05	21	0	100	0	100	0	100	0	0	1	0	1	0	1	0	1	0	1	0	1	0	1	0	1	100	0	100	0	99.99994	92.51128
2016-09-06	21	0	100	0	100	0	100	0	0	1	0	1	0	1	0	1	0	1	0	1	0	1	0	1	100	0	100	0	99.99996	94.90767
2016-09-07	21	0	0	1	50	0	100	0	0	1	0	1	0	1	0	1	0	1	0	1	0	1	0	1	100	0	50	0	83.99998	96.53722
2016-09-08	21	0	100	0	100	0	100	0	0	1	0	1	0	1	0	1	0	1	0	1	0	1	0	1	100	0	100	0	89.11998	97.64531
2016-09-09	21	0	100	0	100	0	100	0	0	1	0	1	0	1	0	1	0	1	0	1	0	1	0	1	100	0	100	0	92.60159	98.39881
2016-09-10	21	0	100	0	0	1	100	0	0	1	0	1	0	1	0	1	0	1	0	1	0	1	0	1	100	0	100	0	94.96908	98.91119
2016-09-11	21	0	100	0	100	0	100	0	0	1	0	1	0	1	0	1	0	1	0	1	0	1	0	1	100	0	100	0	96.57897	99.25961
2016-09-12	21	0	0	1	100	0	0	1	0	1	0	1	0	1	0	1	0	1	0	1	0	1	0	1	0	1	100	0	97.6737	88.82986
2016-09-13	21	0	100	0	100	0	100	0	0	1	0	1	0	1	0	1	0	1	0	1	0	1	0	1	100	0	100	0	98.41811	92.40431
2016-09-14	21	0	0	1	0	1	100	0	0	1	0	1	0	1	0	1	0	1	0	1	0	1	0	1	100	0	0	1	88.25764	94.83493
2016-09-15	21	0	100	0	100	0	0	1	0	1	0	1	0	1	0	1	0	1	0	1	0	1	0	1	0	1	100	0	92.0152	85.82109
2016-09-16	21	0	100	0	100	0	100	0	0	1	0	1	0	1	0	1	0	1	0	1	0	1	0	1	100	0	100	0	94.57034	90.35834
2016-09-17	21	0	100	0	100	0	100	0	0	1	0	1	0	1	0	1	0	1	0	1	0	1	0	1	100	0	100	0	96.30783	93.44366
2016-09-18	21	0	100	0	0	1	0	1	0	1	0	1	0	1	0	1	0	1	0	1	0	1	0	1	0	1	100	0	97.48933	84.87502
2016-09-19	21	0	100	0	100	0	0	1	0	1	0	1	0	1	0	1	0	1	0	1	0	1	0	1	0	1	100	0	98.29274	68.38168
2016-09-20	21	0	100	0	100	0	100	0	0	1	0	1	0	1	0	1	0	1	0	1	0	1	0	1	100	0	100	0	98.83907	78.49954
2016-09-21	21	0	100	0	100	0	0	1	0	1	0	1	0	1	0	1	0	1	0	1	0	1	0	1	0	1	100	0	99.21056	74.71302
2016-09-22	21	0	100	0	100	0	100	0	0	1	0	1	0	1	0	1	0	1	0	1	0	1	0	1	100	0	100	0	99.46318	82.80486
2016-09-23	21	0	100	0	100	0	100	0	0	1	0	1	0	1	0	1	0	1	0	1	0	1	0	1	100	0	100	0	99.63496	88.3073
2016-09-24	21	1	100	0	100	0	100	0	0	1	0	1	0	1	0	1	0	1	0	1	0	1	0	1	100	0	100	0	99.75178	92.04897
2016-09-25	21	0	100	0	100	0	0	1	0	1	0	1	0	1	0	1	0	1	0	1	0	1	0	1	0	1	100	0	99.83121	83.92663
2016-09-26	21	0	100	0	0	1	100	0	0	1	0	1	0	1	0	1	0	1	0	1	0	1	0	1	100	0	100	0	99.88522	89.07011
2016-09-27	21	0	100	0	100	0	100	0	0	1	0	1	0	1	0	1	0	1	0	1	0	1	0	1	100	0	100	0	99.92195	92.56767
2016-09-28	21	0	100	0	100	0	100	0	0	1	0	1	0	1	0	1	0	1	0	1	0	1	0	1	100	0	100	0	99.94693	94.94601
2016-09-29	21	0	100	0	100	0	100	0	0	1	0	1	0	1	0	1	0	1	0	1	0	1	0	1	100	0	100	0	99.96391	96.56329
2016-09-30	21	0	0	1	100	0	100	0	0	1	0	1	0	1	0	1	0	1	0	1	0	1	0	1	100	0	100	0	99.97546	97.66304
2016-10-01	21	1	0	1	100	0	100	0	0	1	0	1	0	1	0	1	0	1	0	1	0	1	0	1	100	0	100	0	99.98331	98.41087
2016-10-02	21	0	100	0	0	1	0	1	0	1	0	1	0	1	0	1	0	1	0	1	0	1	0	1	0	1	100	0	99.98866	88.25272
2016-10-03	21	0	100	0	100	0	100	0	0	1	0	1	0	1	0	1	0	1	0	1	0	1	0	1	100	0	100	0	99.99229	92.01185
2016-10-04	21	0	0	1	0	1	100	0	0	1	0	1	0	1	0	1	0	1	0	1	0	1	0	1	100	0	0	1	89.32809	94.56805
2016-10-05	21	0	100	0	100	0	0	1	0	1	0	1	0	1	0	1	0	1	0	1	0	1	0	1	0	1	100	0	92.7431	85.6396
2016-10-06	21	0	100	0	0	1	100	0	0	1	0	1	0	1	0	1	0	1	0	1	0	1	0	1	100	0	100	0	95.06531	90.23493
2016-10-07	21	0	0	1	0	1	0	1	0	1	0	1	0	1	0	1	0	1	0	1	0	1	0	1	0	1	0	1	85.97774	82.69308
2015-10-28	22	0	100	0	100	0	50	0	0	1	0	1	0	1	0	1	0	1	0	1	0	1	0	1	50	0	100	0	100	50
2015-10-29	22	0	100	0	100	0	50	0	0	1	0	1	0	1	0	1	0	1	0	1	0	1	0	1	50	0	100	0	100	50
2015-10-30	22	0	100	0	100	0	0	1	0	1	0	1	0	1	0	1	0	1	0	1	0	1	0	1	0	1	100	0	100	44.66666
2015-10-31	22	1	100	0	100	0	50	0	0	1	0	1	0	1	0	1	0	1	0	1	0	1	0	1	50	0	100	0	100	46.37333
2015-11-01	22	0	0	1	0	1	0	1	0	1	0	1	0	1	0	1	0	1	0	1	0	1	0	1	0	1	0	1	89.33333	42.20053
2015-11-02	22	0	75	0	100	0	0	1	0	1	0	1	0	1	0	1	0	1	0	1	0	1	0	1	0	1	87.5	0	88.74666	34.02969
2015-11-03	22	0	100	0	0	1	0	1	0	1	0	1	0	1	0	1	0	1	0	1	0	1	0	1	0	1	100	0	92.34773	23.14019
2015-11-04	22	0	100	0	0	1	0	1	0	1	0	1	0	1	0	1	0	1	0	1	0	1	0	1	0	1	100	0	94.79646	15.73533
2015-11-04	24	0	50	0	100	0	100	0	0	1	0	1	0	1	0	1	0	1	0	1	0	1	0	1	100	0	75	0	75	100
2015-11-05	24	0	75	0	50	0	75	0	0	1	0	1	0	1	0	1	0	1	0	1	0	1	0	1	75	0	62.5	0	71	92
2015-11-06	24	0	50	0	50	0	50	0	0	1	0	1	0	1	0	1	0	1	0	1	0	1	0	1	50	0	50	0	64.28	78.56
2015-11-07	24	0	50	0	50	0	75	0	0	1	0	1	0	1	0	1	0	1	0	1	0	1	0	1	75	0	50	0	59.7104	77.4208
2015-11-08	24	0	0	1	50	0	100	0	0	1	0	1	0	1	0	1	0	1	0	1	0	1	0	1	100	0	50	0	56.60307	84.64615
2015-11-09	24	0	75	0	75	0	100	0	0	1	0	1	0	1	0	1	0	1	0	1	0	1	0	1	100	0	75	0	62.49009	89.55939
2015-11-10	24	0	75	0	50	0	75	0	0	1	0	1	0	1	0	1	0	1	0	1	0	1	0	1	75	0	62.5	0	62.49326	84.90038
2015-11-11	24	0	75	0	100	0	50	0	0	1	0	1	0	1	0	1	0	1	0	1	0	1	0	1	50	0	87.5	0	70.49542	73.73226
2015-11-12	24	0	75	0	100	0	100	0	0	1	0	1	0	1	0	1	0	1	0	1	0	1	0	1	100	0	87.5	0	75.93689	82.13794
2015-11-13	24	0	50	0	50	0	75	0	0	1	0	1	0	1	0	1	0	1	0	1	0	1	0	1	75	0	50	0	67.63708	79.8538
2015-11-14	24	0	50	0	50	0	0	0	0	1	0	1	0	1	0	1	0	1	0	1	0	1	0	1	0	0	50	0	61.99322	54.30058
2015-11-15	24	0	75	0	0	1	75	0	0	1	0	1	0	1	0	1	0	1	0	1	0	1	0	1	75	0	75	0	66.15539	60.9244
2015-11-16	24	0	50	0	50	0	50	0	0	1	0	1	0	1	0	1	0	1	0	1	0	1	0	1	50	0	50	0	60.98566	57.42859
2015-11-17	24	0	50	0	50	0	50	0	0	1	0	1	0	1	0	1	0	1	0	1	0	1	0	1	50	0	50	0	57.47025	55.05144
2015-11-18	24	0	75	0	25	0	75	0	0	1	0	1	0	1	0	1	0	1	0	1	0	1	0	1	75	0	50	0	55.07977	61.43498
2015-11-19	24	0	75	0	50	0	100	0	0	1	0	1	0	1	0	1	0	1	0	1	0	1	0	1	100	0	62.5	0	57.45425	73.77579
2015-11-20	24	0	25	0	100	0	50	0	0	1	0	1	0	1	0	1	0	1	0	1	0	1	0	1	50	0	62.5	0	59.06889	66.16754
2015-11-21	24	1	0	1	0	1	0	1	0	1	0	1	0	1	0	1	0	1	0	1	0	1	0	1	0	1	0	1	53.50018	55.66059
2015-11-22	24	0	0	1	50	0	100	0	0	1	0	1	0	1	0	1	0	1	0	1	0	1	0	1	100	0	50	0	52.38012	69.8492
2015-11-23	24	0	50	0	100	0	100	0	0	1	0	1	0	1	0	1	0	1	0	1	0	1	0	1	100	0	75	0	59.61848	79.49745
2015-11-24	24	0	25	0	75	0	100	0	0	1	0	1	0	1	0	1	0	1	0	1	0	1	0	1	100	0	50	0	56.54057	86.05827
2015-11-25	24	0	100	0	50	0	75	0	0	1	0	1	0	1	0	1	0	1	0	1	0	1	0	1	75	0	75	0	62.44759	82.51962
2015-11-26	24	0	50	0	75	0	100	0	0	1	0	1	0	1	0	1	0	1	0	1	0	1	0	1	100	0	62.5	0	62.46436	88.11334
2015-11-27	24	0	75	0	50	0	100	0	0	1	0	1	0	1	0	1	0	1	0	1	0	1	0	1	100	0	62.5	0	62.47577	91.91707
2015-11-28	24	0	25	0	50	0	100	0	0	1	0	1	0	1	0	1	0	1	0	1	0	1	0	1	100	0	37.5	0	54.48352	94.50361
2015-11-29	24	0	75	0	75	0	100	0	0	1	0	1	0	1	0	1	0	1	0	1	0	1	0	1	100	0	75	0	61.04879	96.26245
2015-11-30	24	0	75	0	50	0	75	0	0	1	0	1	0	1	0	1	0	1	0	1	0	1	0	1	75	0	62.5	0	61.51318	89.45847
2015-12-01	24	0	50	0	0	1	0	1	0	1	0	1	0	1	0	1	0	1	0	1	0	1	0	1	0	1	50	0	57.82896	76.83176
2015-12-02	24	1	0	1	0	1	0	1	0	1	0	1	0	1	0	1	0	1	0	1	0	1	0	1	0	1	0	1	49.99036	60.24559
2015-12-03	24	0	0	1	75	0	100	0	0	1	0	1	0	1	0	1	0	1	0	1	0	1	0	1	100	0	75	0	57.99345	72.967
2015-12-04	24	0	75	0	75	0	100	0	0	1	0	1	0	1	0	1	0	1	0	1	0	1	0	1	100	0	75	0	63.43554	81.61756
2015-12-05	24	0	75	0	0	1	0	1	0	1	0	1	0	1	0	1	0	1	0	1	0	1	0	1	0	1	75	0	67.13617	76.83327
2015-12-06	24	0	0	1	0	1	0	1	0	1	0	1	0	1	0	1	0	1	0	1	0	1	0	1	0	1	0	1	61.6526	62.91329
2015-12-07	24	0	50	0	100	0	100	0	0	1	0	1	0	1	0	1	0	1	0	1	0	1	0	1	100	0	75	0	65.92377	74.78104
2015-12-08	24	0	100	0	75	0	100	0	0	1	0	1	0	1	0	1	0	1	0	1	0	1	0	1	100	0	87.5	0	72.82816	82.8511
2015-12-09	24	0	75	0	50	0	100	0	0	1	0	1	0	1	0	1	0	1	0	1	0	1	0	1	100	0	62.5	0	69.52315	88.33875
2015-12-10	24	0	75	0	0	1	0	1	0	1	0	1	0	1	0	1	0	1	0	1	0	1	0	1	0	1	75	0	71.27574	81.40369
2015-12-11	24	1	0	1	0	1	0	1	0	1	0	1	0	1	0	1	0	1	0	1	0	1	0	1	0	1	0	1	64.46751	66.02117
2015-12-12	24	0	0	1	0	1	0	1	0	1	0	1	0	1	0	1	0	1	0	1	0	1	0	1	0	1	0	1	51.83791	44.8944
2015-12-13	24	0	0	1	0	1	0	1	0	1	0	1	0	1	0	1	0	1	0	1	0	1	0	1	0	1	0	1	35.24977	30.52819
2015-12-14	24	0	0	1	75	0	0	1	0	1	0	1	0	1	0	1	0	1	0	1	0	1	0	1	0	1	75	0	47.96985	20.75917
2015-12-15	24	0	0	1	100	0	0	1	0	1	0	1	0	1	0	1	0	1	0	1	0	1	0	1	0	1	100	0	64.6195	14.11624
2015-12-16	24	0	75	0	100	0	100	0	0	1	0	1	0	1	0	1	0	1	0	1	0	1	0	1	100	0	87.5	0	71.94126	41.59904
2015-12-17	24	0	75	0	0	1	0	1	0	1	0	1	0	1	0	1	0	1	0	1	0	1	0	1	0	1	75	0	72.92006	49.62068
2015-12-18	24	0	75	0	100	0	100	0	0	1	0	1	0	1	0	1	0	1	0	1	0	1	0	1	100	0	87.5	0	77.58564	65.74207
2015-12-19	24	0	75	0	100	0	100	0	0	1	0	1	0	1	0	1	0	1	0	1	0	1	0	1	100	0	87.5	0	80.75824	76.70461
2015-12-20	24	0	100	0	100	0	100	0	0	1	0	1	0	1	0	1	0	1	0	1	0	1	0	1	100	0	100	0	86.9156	84.15913
2015-12-21	24	0	100	0	100	0	100	0	0	1	0	1	0	1	0	1	0	1	0	1	0	1	0	1	100	0	100	0	91.10262	89.22821
2015-12-22	24	0	100	0	0	1	0	1	0	1	0	1	0	1	0	1	0	1	0	1	0	1	0	1	0	1	100	0	93.94978	82.00851
2015-12-23	24	0	75	0	100	0	100	0	0	1	0	1	0	1	0	1	0	1	0	1	0	1	0	1	100	0	87.5	0	91.88585	87.76579
2015-12-24	24	0	75	0	100	0	100	0	0	1	0	1	0	1	0	1	0	1	0	1	0	1	0	1	100	0	87.5	0	90.48238	91.68074
2015-12-25	24	0	100	0	75	0	100	0	0	1	0	1	0	1	0	1	0	1	0	1	0	1	0	1	100	0	87.5	0	89.52802	94.3429
2015-12-26	24	0	75	0	50	0	0	1	0	1	0	1	0	1	0	1	0	1	0	1	0	1	0	1	0	1	62.5	0	80.87905	85.48651
2015-12-27	24	0	75	0	75	0	100	0	0	1	0	1	0	1	0	1	0	1	0	1	0	1	0	1	100	0	75	0	78.99776	90.13083
2015-12-28	24	0	100	0	100	0	100	0	0	1	0	1	0	1	0	1	0	1	0	1	0	1	0	1	100	0	100	0	85.71848	93.28896
2015-12-29	24	0	100	0	100	0	100	0	0	1	0	1	0	1	0	1	0	1	0	1	0	1	0	1	100	0	100	0	90.28856	95.43649
2015-12-30	24	0	100	0	0	1	0	1	0	1	0	1	0	1	0	1	0	1	0	1	0	1	0	1	0	1	100	0	93.39622	86.23015
2015-12-31	24	1	0	1	0	1	0	1	0	1	0	1	0	1	0	1	0	1	0	1	0	1	0	1	0	1	0	1	84.84277	69.30317
2016-01-01	24	0	0	1	0	1	0	1	0	1	0	1	0	1	0	1	0	1	0	1	0	1	0	1	0	1	0	1	68.35975	47.12616
2016-01-02	24	0	0	1	0	1	0	1	0	1	0	1	0	1	0	1	0	1	0	1	0	1	0	1	0	1	0	1	46.48463	32.04579
2016-01-03	24	0	0	1	0	1	0	1	0	1	0	1	0	1	0	1	0	1	0	1	0	1	0	1	0	1	0	1	31.60955	21.79114
2016-01-04	24	0	0	1	100	0	100	0	0	1	0	1	0	1	0	1	0	1	0	1	0	1	0	1	100	0	100	0	53.49449	46.81797
2016-01-05	24	0	0	1	0	1	0	1	0	1	0	1	0	1	0	1	0	1	0	1	0	1	0	1	0	1	0	1	57.70959	53.16955
2016-01-06	24	0	0	1	0	1	0	1	0	1	0	1	0	1	0	1	0	1	0	1	0	1	0	1	0	1	0	1	49.90919	46.82196
2016-01-07	24	0	0	1	0	1	0	1	0	1	0	1	0	1	0	1	0	1	0	1	0	1	0	1	0	1	0	1	33.93825	31.83893
2016-01-08	24	0	0	1	0	1	0	1	0	1	0	1	0	1	0	1	0	1	0	1	0	1	0	1	0	1	0	1	23.07801	21.65047
2016-01-09	24	0	0	1	75	0	100	0	0	1	0	1	0	1	0	1	0	1	0	1	0	1	0	1	100	0	75	0	39.69305	46.72232
2016-01-10	24	0	25	0	50	0	100	0	0	1	0	1	0	1	0	1	0	1	0	1	0	1	0	1	100	0	37.5	0	38.99127	63.77118
2016-01-11	24	0	50	0	100	0	100	0	0	1	0	1	0	1	0	1	0	1	0	1	0	1	0	1	100	0	75	0	50.51406	75.3644
2016-01-12	24	0	100	0	100	0	100	0	0	1	0	1	0	1	0	1	0	1	0	1	0	1	0	1	100	0	100	0	66.34956	83.2478
2016-01-13	24	0	100	0	100	0	100	0	0	1	0	1	0	1	0	1	0	1	0	1	0	1	0	1	100	0	100	0	77.11771	88.60851
2016-01-14	24	0	50	0	75	0	75	0	0	1	0	1	0	1	0	1	0	1	0	1	0	1	0	1	75	0	62.5	0	72.44004	84.25378
2016-01-15	24	0	50	0	75	0	75	0	0	1	0	1	0	1	0	1	0	1	0	1	0	1	0	1	75	0	62.5	0	69.25923	81.29257
2016-01-16	24	0	50	0	50	0	25	0	0	1	0	1	0	1	0	1	0	1	0	1	0	1	0	1	25	0	50	0	63.09628	63.27895
2016-01-17	24	0	50	0	0	1	0	1	0	1	0	1	0	1	0	1	0	1	0	1	0	1	0	1	0	1	50	0	58.90547	48.36302
2016-01-18	24	0	75	0	0	1	100	0	0	1	0	1	0	1	0	1	0	1	0	1	0	1	0	1	100	0	75	0	64.05573	64.88686
2016-01-19	24	0	100	0	0	1	0	1	0	1	0	1	0	1	0	1	0	1	0	1	0	1	0	1	0	1	100	0	75.55789	65.45639
2016-01-20	24	0	0	1	0	1	0	1	0	1	0	1	0	1	0	1	0	1	0	1	0	1	0	1	0	1	0	1	72.7127	55.17701
2016-01-21	24	1	0	1	0	1	0	1	0	1	0	1	0	1	0	1	0	1	0	1	0	1	0	1	0	1	0	1	60.11131	37.52037
2016-01-22	24	0	0	1	0	1	0	1	0	1	0	1	0	1	0	1	0	1	0	1	0	1	0	1	0	1	0	1	40.87569	25.51385
2016-01-23	24	0	0	1	0	1	0	1	0	1	0	1	0	1	0	1	0	1	0	1	0	1	0	1	0	1	0	1	27.79547	17.34942
2016-01-24	24	0	0	1	0	1	0	1	0	1	0	1	0	1	0	1	0	1	0	1	0	1	0	1	0	1	0	1	18.90092	11.7976
2016-01-25	24	0	75	0	0	1	0	1	0	1	0	1	0	1	0	1	0	1	0	1	0	1	0	1	0	1	75	0	36.85262	8.02237
2016-01-26	24	0	50	0	100	0	0	1	0	1	0	1	0	1	0	1	0	1	0	1	0	1	0	1	0	1	75	0	49.05978	5.455212
2016-01-27	24	0	0	1	0	1	0	1	0	1	0	1	0	1	0	1	0	1	0	1	0	1	0	1	0	1	0	1	49.36065	3.709544
2016-01-28	24	1	0	1	0	1	0	1	0	1	0	1	0	1	0	1	0	1	0	1	0	1	0	1	0	1	0	1	41.56524	2.52249
2016-01-29	24	0	0	1	0	1	0	1	0	1	0	1	0	1	0	1	0	1	0	1	0	1	0	1	0	1	0	1	28.26437	1.715293
2016-01-30	24	0	0	1	0	1	0	1	0	1	0	1	0	1	0	1	0	1	0	1	0	1	0	1	0	1	0	1	19.21977	1.166399
2016-01-31	24	0	0	1	0	1	0	1	0	1	0	1	0	1	0	1	0	1	0	1	0	1	0	1	0	1	0	1	13.06944	0.7931517
2016-02-01	24	0	0	1	0	1	0	1	0	1	0	1	0	1	0	1	0	1	0	1	0	1	0	1	0	1	0	1	8.887221	0.5393431
2016-02-02	24	0	0	0	75	0	100	0	0	1	0	1	0	1	0	1	0	1	0	1	0	1	0	1	100	0	37.5	0	18.04331	32.36675
2016-02-03	24	0	50	0	100	0	0	1	0	1	0	1	0	1	0	1	0	1	0	1	0	1	0	1	0	1	75	0	36.26945	43.34272
2016-02-04	24	0	50	0	100	0	100	0	0	1	0	1	0	1	0	1	0	1	0	1	0	1	0	1	100	0	75	0	48.66323	61.47305
2016-02-05	24	0	75	0	100	0	0	1	0	1	0	1	0	1	0	1	0	1	0	1	0	1	0	1	0	1	87.5	0	61.091	63.13501
2016-02-06	24	0	75	0	75	0	100	0	0	1	0	1	0	1	0	1	0	1	0	1	0	1	0	1	100	0	75	0	65.54188	74.93181
2016-02-07	24	0	0	1	100	0	100	0	0	1	0	1	0	1	0	1	0	1	0	1	0	1	0	1	100	0	100	0	76.56848	82.95363
2016-02-08	24	0	75	0	100	0	100	0	0	1	0	1	0	1	0	1	0	1	0	1	0	1	0	1	100	0	87.5	0	80.06657	88.40846
2016-02-09	24	0	100	0	100	0	0	1	0	1	0	1	0	1	0	1	0	1	0	1	0	1	0	1	0	1	100	0	86.44527	81.45109
2016-02-10	24	0	0	1	100	0	0	1	0	1	0	1	0	1	0	1	0	1	0	1	0	1	0	1	0	1	100	0	90.78278	66.05341
2016-02-11	24	0	0	1	100	0	0	1	0	1	0	1	0	1	0	1	0	1	0	1	0	1	0	1	0	1	100	0	93.73229	44.91632
2016-02-12	24	0	0	1	75	0	75	0	0	1	0	1	0	1	0	1	0	1	0	1	0	1	0	1	75	0	75	0	87.73796	54.5431
2016-02-13	24	0	0	1	0	1	0	1	0	1	0	1	0	1	0	1	0	1	0	1	0	1	0	1	0	1	0	1	75.66181	53.0893
2016-02-14	24	0	0	1	0	1	0	1	0	1	0	1	0	1	0	1	0	1	0	1	0	1	0	1	0	1	0	1	59.45003	44.10073
2016-02-15	24	0	0	1	100	0	100	0	0	1	0	1	0	1	0	1	0	1	0	1	0	1	0	1	100	0	100	0	72.42603	61.98849
2016-02-16	24	0	75	0	75	0	100	0	0	1	0	1	0	1	0	1	0	1	0	1	0	1	0	1	100	0	75	0	73.24969	74.15218
2016-02-17	24	0	75	0	100	0	100	0	0	1	0	1	0	1	0	1	0	1	0	1	0	1	0	1	100	0	87.5	0	77.80979	82.42348
2016-02-18	24	0	0	1	0	1	0	1	0	1	0	1	0	1	0	1	0	1	0	1	0	1	0	1	0	1	0	1	71.57732	77.3813
2016-02-19	24	0	75	0	100	0	100	0	0	1	0	1	0	1	0	1	0	1	0	1	0	1	0	1	100	0	87.5	0	76.67258	84.61929
2016-02-20	24	0	100	0	0	1	100	0	0	1	0	1	0	1	0	1	0	1	0	1	0	1	0	1	100	0	100	0	84.13735	89.54111
2016-02-21	24	0	100	0	100	0	100	0	0	1	0	1	0	1	0	1	0	1	0	1	0	1	0	1	100	0	100	0	89.2134	92.88795
2016-02-22	24	0	100	0	0	1	100	0	0	1	0	1	0	1	0	1	0	1	0	1	0	1	0	1	100	0	100	0	92.66512	95.16381
2016-02-23	24	0	100	0	0	1	0	1	0	1	0	1	0	1	0	1	0	1	0	1	0	1	0	1	0	1	100	0	95.01228	86.04472
2016-02-24	24	0	0	1	0	1	0	1	0	1	0	1	0	1	0	1	0	1	0	1	0	1	0	1	0	1	0	1	85.94168	69.17708
2016-02-25	24	1	0	1	0	1	0	1	0	1	0	1	0	1	0	1	0	1	0	1	0	1	0	1	0	1	0	1	69.10701	47.04041
2016-02-26	24	0	0	1	0	1	0	1	0	1	0	1	0	1	0	1	0	1	0	1	0	1	0	1	0	1	0	1	46.99277	31.98748
2016-02-27	24	0	0	1	0	1	0	1	0	1	0	1	0	1	0	1	0	1	0	1	0	1	0	1	0	1	0	1	31.95508	21.75149
2016-02-28	24	0	0	1	0	1	0	1	0	1	0	1	0	1	0	1	0	1	0	1	0	1	0	1	0	1	0	1	21.72946	14.79101
2016-02-29	24	0	0	1	0	1	0	1	0	1	0	1	0	1	0	1	0	1	0	1	0	1	0	1	0	1	0	1	14.77603	10.05789
2016-03-01	24	0	0	1	100	0	100	0	0	1	0	1	0	1	0	1	0	1	0	1	0	1	0	1	100	0	100	0	42.0477	38.83936
2016-03-02	24	0	25	0	0	1	100	0	0	1	0	1	0	1	0	1	0	1	0	1	0	1	0	1	100	0	25	0	36.59244	58.41077
2016-03-03	24	0	0	1	100	0	100	0	0	1	0	1	0	1	0	1	0	1	0	1	0	1	0	1	100	0	100	0	56.88286	71.71932
2016-03-04	24	0	100	0	100	0	100	0	0	1	0	1	0	1	0	1	0	1	0	1	0	1	0	1	100	0	100	0	70.68034	80.76913
2016-03-05	24	0	75	0	100	0	100	0	0	1	0	1	0	1	0	1	0	1	0	1	0	1	0	1	100	0	87.5	0	76.06264	86.92301
2016-03-06	24	0	100	0	0	1	100	0	0	1	0	1	0	1	0	1	0	1	0	1	0	1	0	1	100	0	100	0	83.7226	91.10765
2016-03-07	24	0	100	0	75	0	100	0	0	1	0	1	0	1	0	1	0	1	0	1	0	1	0	1	100	0	87.5	0	84.93137	93.9532
2016-03-08	24	0	75	0	0	1	100	0	0	1	0	1	0	1	0	1	0	1	0	1	0	1	0	1	100	0	75	0	81.75333	95.88818
2016-03-09	24	0	0	1	100	0	100	0	0	1	0	1	0	1	0	1	0	1	0	1	0	1	0	1	100	0	100	0	87.59226	97.20396
2016-03-10	24	0	50	0	0	1	0	1	0	1	0	1	0	1	0	1	0	1	0	1	0	1	0	1	0	1	50	0	75.56274	87.43202
2016-03-11	24	0	0	1	0	1	0	1	0	1	0	1	0	1	0	1	0	1	0	1	0	1	0	1	0	1	0	1	62.04933	70.12045
2015-12-05	27	0	50	0	100	0	100	0	0	1	0	1	0	1	0	1	0	1	0	1	0	1	0	1	100	0	75	0	75	100
2015-12-06	27	0	50	0	100	0	100	0	0	1	0	1	0	1	0	1	0	1	0	1	0	1	0	1	100	0	75	0	75	100
2015-12-07	27	0	50	0	100	0	100	0	0	1	0	1	0	1	0	1	0	1	0	1	0	1	0	1	100	0	75	0	75	100
2015-12-08	27	0	50	0	100	0	100	0	0	1	0	1	0	1	0	1	0	1	0	1	0	1	0	1	100	0	75	0	75	100
2015-12-09	27	0	50	0	100	0	0	1	0	1	0	1	0	1	0	1	0	1	0	1	0	1	0	1	0	1	75	0	75	89.33333
2015-12-10	27	0	25	0	75	0	100	0	0	1	0	1	0	1	0	1	0	1	0	1	0	1	0	1	100	0	50	0	67	92.74666
2015-12-11	27	0	25	0	100	0	100	0	0	1	0	1	0	1	0	1	0	1	0	1	0	1	0	1	100	0	62.5	0	65.56	95.06773
2015-12-12	27	0	50	0	100	0	100	0	0	1	0	1	0	1	0	1	0	1	0	1	0	1	0	1	100	0	75	0	68.5808	96.64606
2015-12-13	27	0	50	0	100	0	0	1	0	1	0	1	0	1	0	1	0	1	0	1	0	1	0	1	0	1	75	0	70.63494	87.05266
2015-12-14	27	0	75	0	75	0	0	1	0	1	0	1	0	1	0	1	0	1	0	1	0	1	0	1	0	1	75	0	72.03176	69.86247
2015-12-15	27	0	75	0	75	0	100	0	0	1	0	1	0	1	0	1	0	1	0	1	0	1	0	1	100	0	75	0	72.9816	79.50648
2015-12-16	27	0	0	1	0	1	0	1	0	1	0	1	0	1	0	1	0	1	0	1	0	1	0	1	0	1	0	1	65.62749	75.39774
2015-12-17	27	1	0	1	75	0	0	1	0	1	0	1	0	1	0	1	0	1	0	1	0	1	0	1	0	1	75	0	68.62669	61.93713
2015-12-18	27	0	75	0	0	1	0	1	0	1	0	1	0	1	0	1	0	1	0	1	0	1	0	1	0	1	75	0	70.66615	42.11725
2015-12-19	27	0	75	0	75	0	100	0	0	1	0	1	0	1	0	1	0	1	0	1	0	1	0	1	100	0	75	0	72.05299	60.63973
2015-12-20	27	0	75	0	75	0	75	0	0	1	0	1	0	1	0	1	0	1	0	1	0	1	0	1	75	0	75	0	72.99603	65.23502
2015-12-21	27	0	0	1	50	0	100	0	0	1	0	1	0	1	0	1	0	1	0	1	0	1	0	1	100	0	50	0	65.6373	76.35981
2015-12-22	27	0	50	0	75	0	100	0	0	1	0	1	0	1	0	1	0	1	0	1	0	1	0	1	100	0	62.5	0	64.63336	83.92467
2015-12-23	27	0	75	0	0	1	100	0	0	1	0	1	0	1	0	1	0	1	0	1	0	1	0	1	100	0	75	0	67.95068	89.06877
2015-12-24	27	0	50	0	100	0	100	0	0	1	0	1	0	1	0	1	0	1	0	1	0	1	0	1	100	0	75	0	70.20647	92.56676
2015-12-25	27	0	50	0	100	0	100	0	0	1	0	1	0	1	0	1	0	1	0	1	0	1	0	1	100	0	75	0	71.7404	94.9454
2015-12-26	27	0	50	0	100	0	100	0	0	1	0	1	0	1	0	1	0	1	0	1	0	1	0	1	100	0	75	0	72.78348	96.56287
2015-12-27	27	0	50	0	100	0	0	1	0	1	0	1	0	1	0	1	0	1	0	1	0	1	0	1	0	1	75	0	73.49277	86.99609
2015-12-28	27	0	50	0	0	1	0	1	0	1	0	1	0	1	0	1	0	1	0	1	0	1	0	1	0	1	50	0	65.97508	69.82401
2015-12-29	27	1	0	1	0	1	0	1	0	1	0	1	0	1	0	1	0	1	0	1	0	1	0	1	0	1	0	1	55.52972	47.48033
2015-12-30	27	0	0	1	0	1	0	1	0	1	0	1	0	1	0	1	0	1	0	1	0	1	0	1	0	1	0	1	43.09354	32.28662
2015-12-31	27	0	0	1	0	1	0	1	0	1	0	1	0	1	0	1	0	1	0	1	0	1	0	1	0	1	0	1	29.30361	21.9549
2016-01-01	27	0	0	1	0	1	0	1	0	1	0	1	0	1	0	1	0	1	0	1	0	1	0	1	0	1	0	1	19.92645	14.92934
2016-01-02	27	0	0	1	0	1	0	1	0	1	0	1	0	1	0	1	0	1	0	1	0	1	0	1	0	1	0	1	13.54999	10.15195
2016-01-03	27	0	0	1	0	1	100	0	0	1	0	1	0	1	0	1	0	1	0	1	0	1	0	1	100	0	0	1	9.213993	38.90332
2016-01-04	27	0	50	0	75	0	100	0	0	1	0	1	0	1	0	1	0	1	0	1	0	1	0	1	100	0	62.5	0	26.26551	58.45426
2016-01-05	27	0	0	1	75	0	100	0	0	1	0	1	0	1	0	1	0	1	0	1	0	1	0	1	100	0	75	0	41.86055	71.7489
2016-01-06	27	0	50	0	75	0	100	0	0	1	0	1	0	1	0	1	0	1	0	1	0	1	0	1	100	0	62.5	0	48.46517	80.78925
2016-01-07	27	0	50	0	75	0	100	0	0	1	0	1	0	1	0	1	0	1	0	1	0	1	0	1	100	0	62.5	0	52.95632	86.93669
2016-01-08	27	0	50	0	75	0	100	0	0	1	0	1	0	1	0	1	0	1	0	1	0	1	0	1	100	0	62.5	0	56.0103	91.11695
2016-01-09	27	0	50	0	75	0	0	1	0	1	0	1	0	1	0	1	0	1	0	1	0	1	0	1	0	1	62.5	0	58.087	83.29286
2016-01-10	27	0	0	1	50	0	100	0	0	1	0	1	0	1	0	1	0	1	0	1	0	1	0	1	100	0	50	0	55.49916	88.63914
2016-01-11	27	0	50	0	75	0	0	1	0	1	0	1	0	1	0	1	0	1	0	1	0	1	0	1	0	1	62.5	0	57.73943	81.60796
2016-01-12	27	0	0	1	0	1	0	0	0	1	0	1	0	1	0	1	0	1	0	1	0	1	0	1	0	0	0	1	52.59615	55.49341
2016-01-13	27	0	25	0	75	0	75	0	0	1	0	1	0	1	0	1	0	1	0	1	0	1	0	1	75	0	50	0	51.76538	61.73552
2016-01-14	27	0	25	0	75	0	75	0	0	1	0	1	0	1	0	1	0	1	0	1	0	1	0	1	75	0	50	0	51.20046	65.98015
2016-01-15	27	0	50	0	75	0	100	0	0	1	0	1	0	1	0	1	0	1	0	1	0	1	0	1	100	0	62.5	0	54.81631	76.8665
2016-01-16	27	0	50	0	75	0	100	0	0	1	0	1	0	1	0	1	0	1	0	1	0	1	0	1	100	0	62.5	0	57.27509	84.26923
2016-01-17	27	0	50	0	75	0	0	1	0	1	0	1	0	1	0	1	0	1	0	1	0	1	0	1	0	1	62.5	0	58.94706	78.63641
2016-01-18	27	0	25	0	75	0	75	0	0	1	0	1	0	1	0	1	0	1	0	1	0	1	0	1	75	0	50	0	56.084	77.47276
2016-01-19	27	0	50	0	75	0	0	1	0	1	0	1	0	1	0	1	0	1	0	1	0	1	0	1	0	1	62.5	0	58.13712	68.68147
2016-01-20	27	0	0	1	0	1	0	1	0	1	0	1	0	1	0	1	0	1	0	1	0	1	0	1	0	1	0	1	52.86658	54.7034
2016-01-21	27	1	0	1	0	1	0	1	0	1	0	1	0	1	0	1	0	1	0	1	0	1	0	1	0	1	0	1	42.61594	37.19831
2016-01-22	27	0	0	1	0	1	0	1	0	1	0	1	0	1	0	1	0	1	0	1	0	1	0	1	0	1	0	1	28.97884	25.29486
2016-01-23	27	0	0	1	0	1	0	1	0	1	0	1	0	1	0	1	0	1	0	1	0	1	0	1	0	1	0	1	19.70561	17.2005
2016-01-24	27	0	25	0	75	0	100	0	0	1	0	1	0	1	0	1	0	1	0	1	0	1	0	1	100	0	50	0	29.39981	43.69634
2016-01-25	27	0	50	0	75	0	75	0	0	1	0	1	0	1	0	1	0	1	0	1	0	1	0	1	75	0	62.5	0	39.99187	53.71351
2016-01-26	27	0	50	0	100	0	0	1	0	1	0	1	0	1	0	1	0	1	0	1	0	1	0	1	0	1	75	0	51.19447	52.52518
2016-01-27	27	0	0	1	75	0	0	1	0	1	0	1	0	1	0	1	0	1	0	1	0	1	0	1	0	1	75	0	58.81224	43.71712
2016-01-28	27	0	50	0	75	0	0	1	0	1	0	1	0	1	0	1	0	1	0	1	0	1	0	1	0	1	62.5	0	59.99232	29.72765
2016-01-29	27	0	0	1	75	0	0	1	0	1	0	1	0	1	0	1	0	1	0	1	0	1	0	1	0	1	75	0	64.79478	20.2148
2016-01-30	27	0	0	1	0	1	0	1	0	1	0	1	0	1	0	1	0	1	0	1	0	1	0	1	0	1	0	1	60.06046	13.74606
2016-01-31	27	0	50	0	75	0	0	1	0	1	0	1	0	1	0	1	0	1	0	1	0	1	0	1	0	1	62.5	0	60.84111	9.347323
2016-02-01	27	0	50	0	75	0	0	1	0	1	0	1	0	1	0	1	0	1	0	1	0	1	0	1	0	1	62.5	0	61.37196	6.35618
2016-02-02	27	0	50	0	75	0	0	1	0	1	0	1	0	1	0	1	0	1	0	1	0	1	0	1	0	1	62.5	0	61.73293	4.322203
2016-02-03	27	0	50	0	75	0	0	1	0	1	0	1	0	1	0	1	0	1	0	1	0	1	0	1	0	1	62.5	0	61.97839	2.939098
2016-02-04	27	0	50	0	75	0	0	1	0	1	0	1	0	1	0	1	0	1	0	1	0	1	0	1	0	1	62.5	0	62.14531	1.998587
2016-02-05	27	0	50	0	50	0	0	1	0	1	0	1	0	1	0	1	0	1	0	1	0	1	0	1	0	1	50	0	58.25881	1.359039
2016-02-06	27	0	0	1	0	1	0	1	0	1	0	1	0	1	0	1	0	1	0	1	0	1	0	1	0	1	0	1	50.28266	0.9241464
2016-02-07	27	0	50	0	75	0	0	1	0	1	0	1	0	1	0	1	0	1	0	1	0	1	0	1	0	1	62.5	0	54.19221	0.6284196
2016-02-08	27	0	50	0	75	0	0	1	0	1	0	1	0	1	0	1	0	1	0	1	0	1	0	1	0	1	62.5	0	56.8507	0.4273253
2016-02-09	27	0	50	0	0	1	0	1	0	1	0	1	0	1	0	1	0	1	0	1	0	1	0	1	0	1	50	0	54.65848	0.2905812
2016-02-10	27	0	0	1	0	1	0	1	0	1	0	1	0	1	0	1	0	1	0	1	0	1	0	1	0	1	0	1	47.83443	0.1975952
2016-02-11	27	1	0	1	0	1	0	1	0	1	0	1	0	1	0	1	0	1	0	1	0	1	0	1	0	1	0	1	37.86075	0.1343648
2016-02-12	27	0	0	1	0	1	0	1	0	1	0	1	0	1	0	1	0	1	0	1	0	1	0	1	0	1	0	1	25.74531	0.09136804
2016-02-13	27	0	0	1	0	1	0	1	0	1	0	1	0	1	0	1	0	1	0	1	0	1	0	1	0	1	0	1	17.50681	0.06213027
2016-02-14	27	0	0	1	0	1	0	1	0	1	0	1	0	1	0	1	0	1	0	1	0	1	0	1	0	1	0	1	11.90463	0.04224858
2016-02-15	27	0	0	1	0	1	0	1	0	1	0	1	0	1	0	1	0	1	0	1	0	1	0	1	0	1	0	1	8.09515	0.02872904
2016-02-16	27	0	0	1	0	1	0	1	0	1	0	1	0	1	0	1	0	1	0	1	0	1	0	1	0	1	0	1	5.504702	0.01953575
2016-02-17	27	0	0	1	75	0	0	1	0	1	0	1	0	1	0	1	0	1	0	1	0	1	0	1	0	1	75	0	27.7432	0.01328431
2016-02-18	27	0	0	1	0	1	0	1	0	1	0	1	0	1	0	1	0	1	0	1	0	1	0	1	0	1	0	1	34.86537	0.00903333
2016-02-19	27	0	50	0	75	0	75	0	0	1	0	1	0	1	0	1	0	1	0	1	0	1	0	1	75	0	62.5	0	43.70845	24.00614
2016-02-20	27	0	50	0	75	0	0	1	0	1	0	1	0	1	0	1	0	1	0	1	0	1	0	1	0	1	62.5	0	49.72175	32.32418
2016-02-21	27	0	50	0	75	0	0	1	0	1	0	1	0	1	0	1	0	1	0	1	0	1	0	1	0	1	62.5	0	53.81079	29.98044
2016-02-22	27	0	50	0	75	0	75	0	0	1	0	1	0	1	0	1	0	1	0	1	0	1	0	1	75	0	62.5	0	56.59134	44.3867
2016-02-23	27	0	50	0	75	0	0	1	0	1	0	1	0	1	0	1	0	1	0	1	0	1	0	1	0	1	62.5	0	58.48211	46.18295
2016-02-24	27	0	50	0	75	0	75	0	0	1	0	1	0	1	0	1	0	1	0	1	0	1	0	1	75	0	62.5	0	59.76784	55.40441
2016-02-25	27	0	50	0	75	0	0	1	0	1	0	1	0	1	0	1	0	1	0	1	0	1	0	1	0	1	62.5	0	60.64213	53.675
2016-02-26	27	0	50	0	100	0	0	1	0	1	0	1	0	1	0	1	0	1	0	1	0	1	0	1	0	1	75	0	65.23665	44.499
2016-02-27	27	0	50	0	0	1	0	1	0	1	0	1	0	1	0	1	0	1	0	1	0	1	0	1	0	1	50	0	60.36092	30.25932
2016-02-28	27	0	50	0	0	1	0	1	0	1	0	1	0	1	0	1	0	1	0	1	0	1	0	1	0	1	50	0	57.04543	20.57634
2016-02-29	27	0	0	1	0	0	0	1	0	1	0	1	0	1	0	1	0	1	0	1	0	1	0	1	0	1	0	0	38.79089	13.99191
2016-03-01	27	0	50	0	100	0	0	1	0	1	0	1	0	1	0	1	0	1	0	1	0	1	0	1	0	1	75	0	50.37781	9.514499
2016-03-02	27	0	50	0	75	0	0	1	0	1	0	1	0	1	0	1	0	1	0	1	0	1	0	1	0	1	62.5	0	54.25691	6.469859
2016-03-03	27	0	50	0	0	1	100	0	0	1	0	1	0	1	0	1	0	1	0	1	0	1	0	1	100	0	50	0	52.8947	36.39951
2016-03-04	27	0	0	1	75	0	0	1	0	1	0	1	0	1	0	1	0	1	0	1	0	1	0	1	0	1	75	0	59.9684	46.085
2016-03-05	27	0	50	0	75	0	0	1	0	1	0	1	0	1	0	1	0	1	0	1	0	1	0	1	0	1	62.5	0	60.77851	42.00446
2016-03-06	27	0	0	1	0	1	0	1	0	1	0	1	0	1	0	1	0	1	0	1	0	1	0	1	0	1	0	1	54.66272	28.56304
2016-03-07	27	0	50	0	75	0	75	0	0	1	0	1	0	1	0	1	0	1	0	1	0	1	0	1	75	0	62.5	0	57.17065	43.42287
2016-03-08	27	0	50	0	75	0	0	1	0	1	0	1	0	1	0	1	0	1	0	1	0	1	0	1	0	1	62.5	0	58.87604	45.52755
2016-03-09	27	0	0	1	75	0	0	1	0	1	0	1	0	1	0	1	0	1	0	1	0	1	0	1	0	1	75	0	64.03571	38.95873
2016-03-10	27	0	50	0	100	0	0	1	0	1	0	1	0	1	0	1	0	1	0	1	0	1	0	1	0	1	75	0	67.54428	26.49194
2016-03-11	27	0	0	1	0	1	0	1	0	1	0	1	0	1	0	1	0	1	0	1	0	1	0	1	0	1	0	1	61.93011	18.01452
2016-03-12	27	1	0	1	0	1	0	1	0	1	0	1	0	1	0	1	0	1	0	1	0	1	0	1	0	1	0	1	50.11247	12.24987
2016-03-13	27	0	0	1	0	1	0	1	0	1	0	1	0	1	0	1	0	1	0	1	0	1	0	1	0	1	0	1	34.07648	8.329912
2016-03-14	27	0	0	1	0	1	75	0	0	1	0	1	0	1	0	1	0	1	0	1	0	1	0	1	75	0	0	1	23.17201	29.66434
2016-03-15	27	0	50	0	75	0	0	1	0	1	0	1	0	1	0	1	0	1	0	1	0	1	0	1	0	1	62.5	0	35.75697	36.17175
2016-03-16	27	0	0	1	75	0	0	1	0	1	0	1	0	1	0	1	0	1	0	1	0	1	0	1	0	1	75	0	48.31474	32.59679
2016-03-17	27	0	50	0	75	0	0	1	0	1	0	1	0	1	0	1	0	1	0	1	0	1	0	1	0	1	62.5	0	52.85402	22.16582
2016-03-18	27	0	50	0	0	1	0	1	0	1	0	1	0	1	0	1	0	1	0	1	0	1	0	1	0	1	50	0	51.94073	15.07276
2016-03-19	27	0	0	1	0	1	0	1	0	1	0	1	0	1	0	1	0	1	0	1	0	1	0	1	0	1	0	1	45.98637	10.24947
2016-03-20	27	0	50	0	100	0	75	0	0	1	0	1	0	1	0	1	0	1	0	1	0	1	0	1	75	0	75	0	55.27073	30.96964
2016-03-21	27	0	50	0	100	0	100	0	0	1	0	1	0	1	0	1	0	1	0	1	0	1	0	1	100	0	75	0	61.5841	53.05936
2016-03-22	27	0	50	0	100	0	100	0	0	1	0	1	0	1	0	1	0	1	0	1	0	1	0	1	100	0	75	0	65.87718	68.08037
2016-03-23	27	0	50	0	100	0	100	0	0	1	0	1	0	1	0	1	0	1	0	1	0	1	0	1	100	0	75	0	68.79649	78.29465
2016-03-24	27	0	50	0	100	0	100	0	0	1	0	1	0	1	0	1	0	1	0	1	0	1	0	1	100	0	75	0	70.78162	85.24036
2016-03-25	27	0	50	0	0	1	0	1	0	1	0	1	0	1	0	1	0	1	0	1	0	1	0	1	0	1	50	0	64.1315	79.29678
2016-03-26	27	1	50	0	0	1	0	1	0	1	0	1	0	1	0	1	0	1	0	1	0	1	0	1	0	1	50	0	59.60942	64.58847
2016-03-27	27	0	0	1	0	1	0	1	0	1	0	1	0	1	0	1	0	1	0	1	0	1	0	1	0	1	0	1	51.20107	43.92016
2016-03-28	27	0	50	0	75	0	0	1	0	1	0	1	0	1	0	1	0	1	0	1	0	1	0	1	0	1	62.5	0	54.81673	29.86571
2016-03-29	27	0	50	0	100	0	100	0	0	1	0	1	0	1	0	1	0	1	0	1	0	1	0	1	100	0	75	0	61.27538	52.30869
2016-03-30	27	0	50	0	100	0	0	1	0	1	0	1	0	1	0	1	0	1	0	1	0	1	0	1	0	1	75	0	65.66725	56.90324
2016-03-31	27	0	50	0	100	0	0	1	0	1	0	1	0	1	0	1	0	1	0	1	0	1	0	1	0	1	75	0	68.65373	49.36087
2016-04-01	27	0	0	1	100	0	0	1	0	1	0	1	0	1	0	1	0	1	0	1	0	1	0	1	0	1	100	0	78.68454	33.56539
2016-04-02	27	0	0	1	0	1	0	1	0	1	0	1	0	1	0	1	0	1	0	1	0	1	0	1	0	1	0	1	74.83882	22.82447
2016-04-03	27	0	50	0	0	1	0	1	0	1	0	1	0	1	0	1	0	1	0	1	0	1	0	1	0	1	50	0	66.8904	15.52064
2016-04-04	27	0	50	0	75	0	0	1	0	1	0	1	0	1	0	1	0	1	0	1	0	1	0	1	0	1	62.5	0	65.48547	10.55403
2016-04-05	27	0	0	1	100	0	0	1	0	1	0	1	0	1	0	1	0	1	0	1	0	1	0	1	0	1	100	0	76.53012	7.176743
2016-04-06	27	0	0	1	100	0	75	0	0	1	0	1	0	1	0	1	0	1	0	1	0	1	0	1	75	0	100	0	84.04048	28.88018
2016-04-07	27	0	50	0	75	0	100	0	0	1	0	1	0	1	0	1	0	1	0	1	0	1	0	1	100	0	62.5	0	77.14753	51.63853
2016-04-08	27	0	50	0	100	0	100	0	0	1	0	1	0	1	0	1	0	1	0	1	0	1	0	1	100	0	75	0	76.46032	67.1142
2016-04-09	27	0	50	0	0	1	0	1	0	1	0	1	0	1	0	1	0	1	0	1	0	1	0	1	0	1	50	0	67.99302	66.97099
2016-04-10	27	0	0	1	0	1	0	1	0	1	0	1	0	1	0	1	0	1	0	1	0	1	0	1	0	1	0	1	56.90192	56.20694
2016-04-11	27	0	50	0	0	1	0	1	0	1	0	1	0	1	0	1	0	1	0	1	0	1	0	1	0	1	50	0	54.6933	38.22072
2016-04-12	27	0	0	1	0	1	0	1	0	1	0	1	0	1	0	1	0	1	0	1	0	1	0	1	0	1	0	1	47.85811	25.99009
2016-04-13	27	0	50	0	75	0	0	1	0	1	0	1	0	1	0	1	0	1	0	1	0	1	0	1	0	1	62.5	0	52.54351	17.67326
2016-04-14	27	0	0	1	75	0	0	1	0	1	0	1	0	1	0	1	0	1	0	1	0	1	0	1	0	1	75	0	59.72959	12.01782
2016-04-15	27	0	50	0	75	0	0	1	0	1	0	1	0	1	0	1	0	1	0	1	0	1	0	1	0	1	62.5	0	60.61612	8.172116
2016-04-16	27	0	0	1	0	1	0	1	0	1	0	1	0	1	0	1	0	1	0	1	0	1	0	1	0	1	0	1	54.5523	5.557039
2016-04-17	27	0	0	1	75	0	0	1	0	1	0	1	0	1	0	1	0	1	0	1	0	1	0	1	0	1	75	0	61.09556	3.778787
2016-04-18	27	0	50	0	75	0	75	0	0	1	0	1	0	1	0	1	0	1	0	1	0	1	0	1	75	0	62.5	0	61.54498	26.56957
2016-04-19	27	0	50	0	75	0	75	0	0	1	0	1	0	1	0	1	0	1	0	1	0	1	0	1	75	0	62.5	0	61.85059	42.06731
2016-04-20	27	0	50	0	75	0	0	1	0	1	0	1	0	1	0	1	0	1	0	1	0	1	0	1	0	1	62.5	0	62.0584	44.60577
2016-04-21	27	0	0	1	75	0	0	1	0	1	0	1	0	1	0	1	0	1	0	1	0	1	0	1	0	1	75	0	66.19971	38.33192
2016-04-22	27	0	0	1	75	0	0	1	0	1	0	1	0	1	0	1	0	1	0	1	0	1	0	1	0	1	75	0	69.01581	26.06571
2016-04-23	27	0	0	1	0	1	0	1	0	1	0	1	0	1	0	1	0	1	0	1	0	1	0	1	0	1	0	1	62.93075	17.72468
2016-04-24	27	0	0	1	0	1	0	1	0	1	0	1	0	1	0	1	0	1	0	1	0	1	0	1	0	1	0	1	50.79291	12.05278
2016-04-25	27	0	50	0	75	0	75	0	0	1	0	1	0	1	0	1	0	1	0	1	0	1	0	1	75	0	62.5	0	54.53918	32.19589
2016-04-26	27	0	50	0	75	0	75	0	0	1	0	1	0	1	0	1	0	1	0	1	0	1	0	1	75	0	62.5	0	57.08664	45.89321
2016-04-27	27	0	50	0	75	0	75	0	0	1	0	1	0	1	0	1	0	1	0	1	0	1	0	1	75	0	62.5	0	58.81892	55.20738
2016-04-28	27	0	50	0	75	0	75	0	0	1	0	1	0	1	0	1	0	1	0	1	0	1	0	1	75	0	62.5	0	59.99686	61.54102
2016-04-29	27	0	50	0	75	0	75	0	0	1	0	1	0	1	0	1	0	1	0	1	0	1	0	1	75	0	62.5	0	60.79787	65.84789
2016-04-30	27	0	50	0	75	0	75	0	0	1	0	1	0	1	0	1	0	1	0	1	0	1	0	1	75	0	62.5	0	61.34255	68.77657
2016-05-01	27	0	50	0	75	0	0	1	0	1	0	1	0	1	0	1	0	1	0	1	0	1	0	1	0	1	62.5	0	61.71293	62.76807
2016-05-02	27	0	0	1	75	0	75	0	0	1	0	1	0	1	0	1	0	1	0	1	0	1	0	1	75	0	75	0	65.9648	66.68228
2016-05-03	27	0	50	0	75	0	75	0	0	1	0	1	0	1	0	1	0	1	0	1	0	1	0	1	75	0	62.5	0	64.85606	69.34395
2016-05-04	27	0	50	0	0	1	0	1	0	1	0	1	0	1	0	1	0	1	0	1	0	1	0	1	0	1	50	0	60.10212	63.15388
2016-05-05	27	1	0	1	0	1	0	1	0	1	0	1	0	1	0	1	0	1	0	1	0	1	0	1	0	1	0	1	51.53611	50.94464
2016-05-06	27	0	0	1	0	1	0	1	0	1	0	1	0	1	0	1	0	1	0	1	0	1	0	1	0	1	0	1	40.37789	34.64236
2016-05-07	27	0	0	1	0	1	0	1	0	1	0	1	0	1	0	1	0	1	0	1	0	1	0	1	0	1	0	1	27.45696	23.5568
2016-05-08	27	0	0	1	75	0	0	1	0	1	0	1	0	1	0	1	0	1	0	1	0	1	0	1	0	1	75	0	42.67074	16.01863
2016-05-09	27	0	50	0	75	0	0	1	0	1	0	1	0	1	0	1	0	1	0	1	0	1	0	1	0	1	62.5	0	49.0161	10.89266
2016-05-10	27	0	0	1	75	0	75	0	0	1	0	1	0	1	0	1	0	1	0	1	0	1	0	1	75	0	75	0	57.33095	31.40701
2016-05-11	27	1	50	0	75	0	0	1	0	1	0	1	0	1	0	1	0	1	0	1	0	1	0	1	0	1	62.5	0	58.98505	37.35677
2016-05-12	27	0	50	0	0	1	0	1	0	1	0	1	0	1	0	1	0	1	0	1	0	1	0	1	0	1	50	0	56.10983	33.4026
2016-05-13	27	0	0	1	75	0	0	1	0	1	0	1	0	1	0	1	0	1	0	1	0	1	0	1	0	1	75	0	62.15469	22.71377
2016-05-14	27	0	50	0	75	0	0	1	0	1	0	1	0	1	0	1	0	1	0	1	0	1	0	1	0	1	62.5	0	62.26519	15.44536
2016-05-15	27	0	0	1	75	0	0	1	0	1	0	1	0	1	0	1	0	1	0	1	0	1	0	1	0	1	75	0	66.34033	10.50285
2016-05-16	27	0	50	0	75	0	0	1	0	1	0	1	0	1	0	1	0	1	0	1	0	1	0	1	0	1	62.5	0	65.11143	7.141936
2016-05-17	27	0	50	0	75	0	75	0	0	1	0	1	0	1	0	1	0	1	0	1	0	1	0	1	75	0	62.5	0	64.27577	28.85652
2016-05-18	27	0	0	1	75	0	0	1	0	1	0	1	0	1	0	1	0	1	0	1	0	1	0	1	0	1	75	0	67.70753	35.62243
2016-05-19	27	0	0	1	75	0	0	1	0	1	0	1	0	1	0	1	0	1	0	1	0	1	0	1	0	1	75	0	70.04112	32.22325
2016-05-20	27	0	50	0	75	0	0	1	0	1	0	1	0	1	0	1	0	1	0	1	0	1	0	1	0	1	62.5	0	67.62796	21.91181
2016-05-21	27	0	50	0	75	0	0	1	0	1	0	1	0	1	0	1	0	1	0	1	0	1	0	1	0	1	62.5	0	65.98701	14.90003
2016-05-22	27	0	0	1	0	1	0	1	0	1	0	1	0	1	0	1	0	1	0	1	0	1	0	1	0	1	0	1	58.2045	10.13202
2016-05-23	27	0	50	0	75	0	75	0	0	1	0	1	0	1	0	1	0	1	0	1	0	1	0	1	75	0	62.5	0	59.57906	30.88977
2016-05-24	27	0	50	0	75	0	0	1	0	1	0	1	0	1	0	1	0	1	0	1	0	1	0	1	0	1	62.5	0	60.51376	37.00504
2016-05-25	27	0	0	1	0	1	0	1	0	1	0	1	0	1	0	1	0	1	0	1	0	1	0	1	0	1	0	1	54.48269	33.16343
2016-05-26	27	0	0	1	75	0	0	1	0	1	0	1	0	1	0	1	0	1	0	1	0	1	0	1	0	1	75	0	61.04823	22.55113
2016-05-27	27	0	50	0	75	0	0	1	0	1	0	1	0	1	0	1	0	1	0	1	0	1	0	1	0	1	62.5	0	61.5128	15.33477
2016-05-28	27	0	50	0	75	0	0	1	0	1	0	1	0	1	0	1	0	1	0	1	0	1	0	1	0	1	62.5	0	61.8287	10.42764
2016-05-29	27	0	0	1	0	1	0	1	0	1	0	1	0	1	0	1	0	1	0	1	0	1	0	1	0	1	0	1	55.37685	7.090798
2016-05-30	27	0	50	0	75	0	75	0	0	1	0	1	0	1	0	1	0	1	0	1	0	1	0	1	75	0	62.5	0	57.65626	28.82174
2016-05-31	27	0	50	0	75	0	0	1	0	1	0	1	0	1	0	1	0	1	0	1	0	1	0	1	0	1	62.5	0	59.20626	35.59879
2016-06-01	27	0	0	1	0	1	0	1	0	1	0	1	0	1	0	1	0	1	0	1	0	1	0	1	0	1	0	1	53.59359	32.20717
2016-06-02	27	1	0	1	0	1	0	1	0	1	0	1	0	1	0	1	0	1	0	1	0	1	0	1	0	1	0	1	43.11031	21.90088
2016-06-03	27	0	0	1	0	1	0	1	0	1	0	1	0	1	0	1	0	1	0	1	0	1	0	1	0	1	0	1	29.31501	14.8926
2016-06-04	27	0	0	1	0	1	0	1	0	1	0	1	0	1	0	1	0	1	0	1	0	1	0	1	0	1	0	1	19.93421	10.12697
2016-06-05	27	0	50	0	75	0	0	1	0	1	0	1	0	1	0	1	0	1	0	1	0	1	0	1	0	1	62.5	0	33.55526	6.886337
2016-06-06	27	0	0	1	75	0	0	1	0	1	0	1	0	1	0	1	0	1	0	1	0	1	0	1	0	1	75	0	46.81758	4.682709
2016-06-07	27	0	50	0	0	1	0	1	0	1	0	1	0	1	0	1	0	1	0	1	0	1	0	1	0	1	50	0	47.83595	3.184242
2016-06-08	27	0	0	1	0	1	0	1	0	1	0	1	0	1	0	1	0	1	0	1	0	1	0	1	0	1	0	1	43.19511	2.165285
2016-06-09	27	1	0	1	0	1	0	1	0	1	0	1	0	1	0	1	0	1	0	1	0	1	0	1	0	1	0	1	34.70601	1.472394
2016-06-10	27	0	0	1	0	1	0	1	0	1	0	1	0	1	0	1	0	1	0	1	0	1	0	1	0	1	0	1	23.60009	1.001228
2016-06-11	27	0	0	1	0	1	0	1	0	1	0	1	0	1	0	1	0	1	0	1	0	1	0	1	0	1	0	1	16.04806	0.6808348
2016-06-12	27	0	0	1	0	1	0	1	0	1	0	1	0	1	0	1	0	1	0	1	0	1	0	1	0	1	0	1	10.91268	0.4629676
2016-06-13	27	0	0	1	0	1	0	1	0	1	0	1	0	1	0	1	0	1	0	1	0	1	0	1	0	1	0	1	7.420623	0.314818
2016-06-14	27	0	0	1	0	1	0	1	0	1	0	1	0	1	0	1	0	1	0	1	0	1	0	1	0	1	0	1	5.046023	0.2140762
2016-06-15	27	0	0	1	0	1	0	1	0	1	0	1	0	1	0	1	0	1	0	1	0	1	0	1	0	1	0	1	3.431296	0.1455718
2016-06-16	27	0	0	1	0	1	0	1	0	1	0	1	0	1	0	1	0	1	0	1	0	1	0	1	0	1	0	1	2.333281	0.09898885
2016-06-17	27	0	0	1	0	1	0	1	0	1	0	1	0	1	0	1	0	1	0	1	0	1	0	1	0	1	0	1	1.586631	0.06731242
2016-06-18	27	0	0	1	0	1	0	1	0	1	0	1	0	1	0	1	0	1	0	1	0	1	0	1	0	1	0	1	1.078909	0.04577244
2016-06-19	27	0	0	1	0	1	0	1	0	1	0	1	0	1	0	1	0	1	0	1	0	1	0	1	0	1	0	1	0.7336583	0.03112526
2016-06-20	27	0	0	1	0	1	0	1	0	1	0	1	0	1	0	1	0	1	0	1	0	1	0	1	0	1	0	1	0.4988877	0.02116518
2016-06-21	27	0	0	1	0	1	0	1	0	1	0	1	0	1	0	1	0	1	0	1	0	1	0	1	0	1	0	1	0.3392436	0.01439232
2016-06-22	27	0	0	1	0	1	0	1	0	1	0	1	0	1	0	1	0	1	0	1	0	1	0	1	0	1	0	1	0.2306857	0.009786779
2016-06-23	27	0	0	1	0	1	0	1	0	1	0	1	0	1	0	1	0	1	0	1	0	1	0	1	0	1	0	1	0.1568663	0.00665501
2016-06-24	27	0	0	1	0	1	0	1	0	1	0	1	0	1	0	1	0	1	0	1	0	1	0	1	0	1	0	1	0.1066691	0.004525407
2016-06-25	27	0	0	1	0	1	0	1	0	1	0	1	0	1	0	1	0	1	0	1	0	1	0	1	0	1	0	1	0.07253496	0.003077277
2016-06-26	27	0	0	1	0	1	0	1	0	1	0	1	0	1	0	1	0	1	0	1	0	1	0	1	0	1	0	1	0.04932377	0.002092548
2016-06-27	27	0	0	1	0	1	0	1	0	1	0	1	0	1	0	1	0	1	0	1	0	1	0	1	0	1	0	1	0.03354016	0.001422933
2016-06-28	27	0	0	1	0	1	0	1	0	1	0	1	0	1	0	1	0	1	0	1	0	1	0	1	0	1	0	1	0.02280731	0.0009675942
2016-06-29	27	0	0	1	0	1	0	1	0	1	0	1	0	1	0	1	0	1	0	1	0	1	0	1	0	1	0	1	0.01550897	0.000657964
2016-06-30	27	0	0	1	0	1	0	1	0	1	0	1	0	1	0	1	0	1	0	1	0	1	0	1	0	1	0	1	0.0105461	0.0004474155
2016-07-01	27	0	0	1	0	1	0	1	0	1	0	1	0	1	0	1	0	1	0	1	0	1	0	1	0	1	0	1	0.007171349	0.0003042426
2016-07-02	27	0	0	1	0	1	0	1	0	1	0	1	0	1	0	1	0	1	0	1	0	1	0	1	0	1	0	1	0.004876518	0.0002068849
2016-07-03	27	0	0	1	0	1	0	1	0	1	0	1	0	1	0	1	0	1	0	1	0	1	0	1	0	1	0	1	0.003316032	0.0001406818
2016-07-04	27	0	0	1	0	1	0	1	0	1	0	1	0	1	0	1	0	1	0	1	0	1	0	1	0	1	0	1	0.002254902	9.56636E-05
2016-07-05	27	0	0	1	0	1	0	1	0	1	0	1	0	1	0	1	0	1	0	1	0	1	0	1	0	1	0	1	0.001533333	6.505124E-05
2016-07-06	27	0	0	1	0	1	0	1	0	1	0	1	0	1	0	1	0	1	0	1	0	1	0	1	0	1	0	1	0.001042667	4.423485E-05
2016-07-07	27	0	0	1	0	1	0	1	0	1	0	1	0	1	0	1	0	1	0	1	0	1	0	1	0	1	0	1	0.0007090133	3.00797E-05
2016-07-08	27	0	0	1	0	1	0	1	0	1	0	1	0	1	0	1	0	1	0	1	0	1	0	1	0	1	0	1	0.000482129	2.045419E-05
2016-07-09	27	0	0	1	0	1	0	1	0	1	0	1	0	1	0	1	0	1	0	1	0	1	0	1	0	1	0	1	0.0003278478	1.390885E-05
2016-07-10	27	0	0	1	0	1	0	1	0	1	0	1	0	1	0	1	0	1	0	1	0	1	0	1	0	1	0	1	0.0002229365	9.458019E-06
2016-07-11	27	0	0	1	0	1	0	1	0	1	0	1	0	1	0	1	0	1	0	1	0	1	0	1	0	1	0	1	0.0001515968	6.431453E-06
2016-07-12	27	0	0	1	0	1	0	1	0	1	0	1	0	1	0	1	0	1	0	1	0	1	0	1	0	1	0	1	0.0001030858	4.373388E-06
2016-07-13	27	0	0	1	0	1	0	1	0	1	0	1	0	1	0	1	0	1	0	1	0	1	0	1	0	1	0	1	7.009837E-05	2.973904E-06
2016-07-14	27	0	0	1	0	1	0	1	0	1	0	1	0	1	0	1	0	1	0	1	0	1	0	1	0	1	0	1	4.766689E-05	2.022255E-06
2016-07-15	27	0	0	1	0	1	0	1	0	1	0	1	0	1	0	1	0	1	0	1	0	1	0	1	0	1	0	1	3.241349E-05	1.375133E-06
2016-07-16	27	0	0	1	0	1	0	1	0	1	0	1	0	1	0	1	0	1	0	1	0	1	0	1	0	1	0	1	2.204117E-05	9.350906E-07
2016-07-17	27	0	0	1	0	1	0	1	0	1	0	1	0	1	0	1	0	1	0	1	0	1	0	1	0	1	0	1	1.4988E-05	6.358616E-07
2016-07-18	27	0	0	1	100	0	0	1	0	1	0	1	0	1	0	1	0	1	0	1	0	1	0	1	0	1	100	0	32.00001	4.323859E-07
2016-07-19	27	0	0	1	100	0	0	1	0	1	0	1	0	1	0	1	0	1	0	1	0	1	0	1	0	1	100	0	53.76001	2.940224E-07
2016-07-20	27	0	0	1	0	1	0	1	0	1	0	1	0	1	0	1	0	1	0	1	0	1	0	1	0	1	0	1	57.89014	1.999352E-07
2016-07-21	27	1	0	1	0	1	0	1	0	1	0	1	0	1	0	1	0	1	0	1	0	1	0	1	0	1	0	1	50.03196	1.35956E-07
2016-07-22	27	0	0	1	0	1	0	1	0	1	0	1	0	1	0	1	0	1	0	1	0	1	0	1	0	1	0	1	34.02173	9.245005E-08
2016-07-23	27	0	0	1	0	1	0	1	0	1	0	1	0	1	0	1	0	1	0	1	0	1	0	1	0	1	0	1	23.13478	6.286604E-08
2016-07-24	27	0	0	1	75	0	0	1	0	1	0	1	0	1	0	1	0	1	0	1	0	1	0	1	0	1	75	0	39.73165	4.27489E-08
2016-07-25	27	0	0	1	0	1	0	1	0	1	0	1	0	1	0	1	0	1	0	1	0	1	0	1	0	1	0	1	43.01752	2.906926E-08
2016-07-26	27	0	0	1	0	1	0	1	0	1	0	1	0	1	0	1	0	1	0	1	0	1	0	1	0	1	0	1	37.25191	1.976709E-08
2016-07-27	27	0	0	1	0	1	0	1	0	1	0	1	0	1	0	1	0	1	0	1	0	1	0	1	0	1	0	1	25.3313	1.344162E-08
2016-07-28	27	0	0	1	0	1	0	1	0	1	0	1	0	1	0	1	0	1	0	1	0	1	0	1	0	1	0	1	17.22529	9.140305E-09
2016-07-29	27	0	0	1	75	0	0	1	0	1	0	1	0	1	0	1	0	1	0	1	0	1	0	1	0	1	75	0	35.7132	6.215407E-09
2016-07-30	27	0	75	0	100	0	0	1	0	1	0	1	0	1	0	1	0	1	0	1	0	1	0	1	0	1	87.5	0	52.28497	4.226477E-09
2016-07-31	27	0	0	1	75	0	0	1	0	1	0	1	0	1	0	1	0	1	0	1	0	1	0	1	0	1	75	0	59.55378	2.874004E-09
2016-08-01	27	0	0	1	0	1	0	1	0	1	0	1	0	1	0	1	0	1	0	1	0	1	0	1	0	1	0	1	56.49657	1.954323E-09
2016-08-02	27	0	75	0	0	1	0	1	0	1	0	1	0	1	0	1	0	1	0	1	0	1	0	1	0	1	75	0	62.41767	1.32894E-09
2016-08-03	27	0	0	1	100	0	0	1	0	1	0	1	0	1	0	1	0	1	0	1	0	1	0	1	0	1	100	0	74.44402	9.03679E-10
2016-08-04	27	0	0	1	100	0	0	1	0	1	0	1	0	1	0	1	0	1	0	1	0	1	0	1	0	1	100	0	82.62193	6.145017E-10
2016-08-05	27	0	50	0	100	0	0	1	0	1	0	1	0	1	0	1	0	1	0	1	0	1	0	1	0	1	75	0	80.18291	4.178612E-10
2016-08-06	27	0	100	0	0	1	0	1	0	1	0	1	0	1	0	1	0	1	0	1	0	1	0	1	0	1	100	0	86.52438	2.841456E-10
2016-08-07	27	0	100	0	0	1	0	1	0	1	0	1	0	1	0	1	0	1	0	1	0	1	0	1	0	1	100	0	90.83658	1.93219E-10
2016-08-08	27	0	50	0	75	0	0	1	0	1	0	1	0	1	0	1	0	1	0	1	0	1	0	1	0	1	62.5	0	81.76888	1.313889E-10
2016-08-09	27	0	0	1	0	1	0	1	0	1	0	1	0	1	0	1	0	1	0	1	0	1	0	1	0	1	0	1	68.93617	8.934448E-11
2016-08-10	27	0	0	1	0	1	0	1	0	1	0	1	0	1	0	1	0	1	0	1	0	1	0	1	0	1	0	1	53.54327	6.075425E-11
2016-08-11	27	1	0	1	0	1	0	1	0	1	0	1	0	1	0	1	0	1	0	1	0	1	0	1	0	1	0	1	36.40942	4.131289E-11
2016-08-12	27	0	0	1	0	1	0	1	0	1	0	1	0	1	0	1	0	1	0	1	0	1	0	1	0	1	0	1	24.75841	2.809277E-11
2016-08-13	27	0	0	1	0	1	0	1	0	1	0	1	0	1	0	1	0	1	0	1	0	1	0	1	0	1	0	1	16.83572	1.910308E-11
2016-08-14	27	0	0	1	0	1	0	1	0	1	0	1	0	1	0	1	0	1	0	1	0	1	0	1	0	1	0	1	11.44829	1.29901E-11
2016-08-15	27	0	0	1	0	1	0	1	0	1	0	1	0	1	0	1	0	1	0	1	0	1	0	1	0	1	0	1	7.784835	8.833265E-12
2016-08-16	27	0	0	1	0	1	0	1	0	1	0	1	0	1	0	1	0	1	0	1	0	1	0	1	0	1	0	1	5.293688	6.00662E-12
2016-08-17	27	0	0	1	0	1	0	1	0	1	0	1	0	1	0	1	0	1	0	1	0	1	0	1	0	1	0	1	3.599708	4.084502E-12
2016-08-18	27	0	0	1	0	1	0	1	0	1	0	1	0	1	0	1	0	1	0	1	0	1	0	1	0	1	0	1	2.447802	2.777461E-12
2016-08-19	27	0	0	1	0	1	0	1	0	1	0	1	0	1	0	1	0	1	0	1	0	1	0	1	0	1	0	1	1.664505	1.888674E-12
2016-08-20	27	0	0	1	0	1	0	1	0	1	0	1	0	1	0	1	0	1	0	1	0	1	0	1	0	1	0	1	1.131863	1.284298E-12
2016-08-21	27	0	0	1	0	1	0	1	0	1	0	1	0	1	0	1	0	1	0	1	0	1	0	1	0	1	0	1	0.7696671	8.733227E-13
2016-08-22	27	0	0	1	0	1	0	1	0	1	0	1	0	1	0	1	0	1	0	1	0	1	0	1	0	1	0	1	0.5233737	5.938594E-13
2016-08-23	27	0	0	1	0	1	0	1	0	1	0	1	0	1	0	1	0	1	0	1	0	1	0	1	0	1	0	1	0.3558941	4.038244E-13
2016-08-24	27	0	0	1	0	1	0	1	0	1	0	1	0	1	0	1	0	1	0	1	0	1	0	1	0	1	0	1	0.242008	2.746006E-13
2016-08-25	27	0	0	1	0	1	0	1	0	1	0	1	0	1	0	1	0	1	0	1	0	1	0	1	0	1	0	1	0.1645654	1.867284E-13
2016-08-26	27	0	0	1	0	1	0	1	0	1	0	1	0	1	0	1	0	1	0	1	0	1	0	1	0	1	0	1	0.1119045	1.269753E-13
2016-08-27	27	0	0	1	0	1	0	1	0	1	0	1	0	1	0	1	0	1	0	1	0	1	0	1	0	1	0	1	0.07609506	8.634322E-14
2016-08-28	27	0	0	1	0	1	0	1	0	1	0	1	0	1	0	1	0	1	0	1	0	1	0	1	0	1	0	1	0.05174464	5.871339E-14
2016-08-29	27	0	0	1	0	1	0	1	0	1	0	1	0	1	0	1	0	1	0	1	0	1	0	1	0	1	0	1	0.03518635	3.99251E-14
2016-08-30	27	0	50	0	75	0	0	1	0	1	0	1	0	1	0	1	0	1	0	1	0	1	0	1	0	1	62.5	0	20.02393	2.714907E-14
2016-08-31	27	0	0	1	0	1	0	1	0	1	0	1	0	1	0	1	0	1	0	1	0	1	0	1	0	1	0	1	26.9496	1.846137E-14
2016-09-01	27	0	50	0	75	0	0	1	0	1	0	1	0	1	0	1	0	1	0	1	0	1	0	1	0	1	62.5	0	38.32573	1.255373E-14
2016-09-02	27	0	50	0	75	0	0	1	0	1	0	1	0	1	0	1	0	1	0	1	0	1	0	1	0	1	62.5	0	46.0615	8.536538E-15
2016-09-03	27	0	0	1	75	0	0	1	0	1	0	1	0	1	0	1	0	1	0	1	0	1	0	1	0	1	75	0	55.32182	5.804846E-15
2016-09-04	27	0	50	0	75	0	0	1	0	1	0	1	0	1	0	1	0	1	0	1	0	1	0	1	0	1	62.5	0	57.61884	3.947295E-15
2016-09-05	27	0	50	0	75	0	0	1	0	1	0	1	0	1	0	1	0	1	0	1	0	1	0	1	0	1	62.5	0	59.18081	2.684161E-15
2016-09-06	27	0	50	0	75	0	0	1	0	1	0	1	0	1	0	1	0	1	0	1	0	1	0	1	0	1	62.5	0	60.24295	1.825229E-15
2016-09-07	27	0	50	0	75	0	0	1	0	1	0	1	0	1	0	1	0	1	0	1	0	1	0	1	0	1	62.5	0	60.96521	1.241156E-15
2016-09-08	27	0	0	1	75	0	0	1	0	1	0	1	0	1	0	1	0	1	0	1	0	1	0	1	0	1	75	0	65.45634	8.43986E-16
2016-09-09	27	0	50	0	75	0	0	1	0	1	0	1	0	1	0	1	0	1	0	1	0	1	0	1	0	1	62.5	0	64.51031	5.739105E-16
2016-09-10	27	0	50	0	0	1	0	1	0	1	0	1	0	1	0	1	0	1	0	1	0	1	0	1	0	1	50	0	59.86702	3.902591E-16
2016-09-11	27	0	0	1	0	1	0	1	0	1	0	1	0	1	0	1	0	1	0	1	0	1	0	1	0	1	0	1	51.37624	2.653762E-16
2016-09-12	27	0	50	0	75	0	0	1	0	1	0	1	0	1	0	1	0	1	0	1	0	1	0	1	0	1	62.5	0	54.93584	1.804558E-16
2016-09-13	27	0	50	0	0	1	0	1	0	1	0	1	0	1	0	1	0	1	0	1	0	1	0	1	0	1	50	0	53.35637	1.2271E-16
2016-09-14	27	0	0	1	75	0	0	1	0	1	0	1	0	1	0	1	0	1	0	1	0	1	0	1	0	1	75	0	60.28233	8.344277E-17
2016-09-15	27	0	0	1	75	0	0	1	0	1	0	1	0	1	0	1	0	1	0	1	0	1	0	1	0	1	75	0	64.99199	5.674108E-17
2016-09-16	27	0	50	0	75	0	0	1	0	1	0	1	0	1	0	1	0	1	0	1	0	1	0	1	0	1	62.5	0	64.19455	3.858394E-17
2016-09-17	27	0	0	1	0	1	0	1	0	1	0	1	0	1	0	1	0	1	0	1	0	1	0	1	0	1	0	1	56.98563	2.623708E-17
2016-09-18	27	0	75	0	0	1	0	1	0	1	0	1	0	1	0	1	0	1	0	1	0	1	0	1	0	1	75	0	62.75023	1.784121E-17
2016-09-19	27	0	0	1	0	1	0	1	0	1	0	1	0	1	0	1	0	1	0	1	0	1	0	1	0	1	0	1	58.67015	1.213202E-17
2016-09-20	27	0	50	0	75	0	100	0	0	1	0	1	0	1	0	1	0	1	0	1	0	1	0	1	100	0	62.5	0	59.8957	32
2016-09-21	27	0	50	0	75	0	0	1	0	1	0	1	0	1	0	1	0	1	0	1	0	1	0	1	0	1	62.5	0	60.72908	43.09333
2016-09-22	27	0	0	1	75	0	0	1	0	1	0	1	0	1	0	1	0	1	0	1	0	1	0	1	0	1	75	0	65.29578	39.97013
2016-09-23	27	0	0	1	0	1	0	1	0	1	0	1	0	1	0	1	0	1	0	1	0	1	0	1	0	1	0	1	60.40112	27.17969
2016-09-24	27	1	0	1	0	1	0	1	0	1	0	1	0	1	0	1	0	1	0	1	0	1	0	1	0	1	0	1	49.07277	18.48219
2016-09-25	27	0	0	1	0	1	0	1	0	1	0	1	0	1	0	1	0	1	0	1	0	1	0	1	0	1	0	1	33.36948	12.56789
2016-09-26	27	0	0	1	75	0	0	1	0	1	0	1	0	1	0	1	0	1	0	1	0	1	0	1	0	1	75	0	46.69125	8.546165
2016-09-27	27	0	50	0	75	0	0	1	0	1	0	1	0	1	0	1	0	1	0	1	0	1	0	1	0	1	62.5	0	51.75005	5.811392
2016-09-28	27	0	0	1	0	1	0	1	0	1	0	1	0	1	0	1	0	1	0	1	0	1	0	1	0	1	0	1	48.52337	3.951746
2016-09-29	27	1	0	1	0	1	0	1	0	1	0	1	0	1	0	1	0	1	0	1	0	1	0	1	0	1	0	1	39.66255	2.687188
2016-09-30	27	0	0	1	0	1	100	0	0	1	0	1	0	1	0	1	0	1	0	1	0	1	0	1	100	0	0	1	26.97054	33.82729
2016-10-01	27	0	50	0	0	1	0	1	0	1	0	1	0	1	0	1	0	1	0	1	0	1	0	1	0	1	50	0	34.33997	44.33588
2016-10-02	27	0	0	1	0	1	0	1	0	1	0	1	0	1	0	1	0	1	0	1	0	1	0	1	0	1	0	1	34.01785	40.81507
2016-10-03	27	0	50	0	0	1	100	0	0	1	0	1	0	1	0	1	0	1	0	1	0	1	0	1	100	0	50	0	39.13213	59.75425
2016-10-04	27	0	50	0	0	1	100	0	0	1	0	1	0	1	0	1	0	1	0	1	0	1	0	1	100	0	50	0	42.60985	72.63289
2016-10-05	27	0	50	0	0	1	100	0	0	1	0	1	0	1	0	1	0	1	0	1	0	1	0	1	100	0	50	0	44.9747	81.39037
2016-10-06	27	0	50	0	0	1	0	1	0	1	0	1	0	1	0	1	0	1	0	1	0	1	0	1	0	1	50	0	46.58279	76.67878
2016-10-07	27	0	50	0	0	1	100	0	0	1	0	1	0	1	0	1	0	1	0	1	0	1	0	1	100	0	50	0	47.6763	84.14157
2016-10-08	27	0	0	1	0	1	0	1	0	1	0	1	0	1	0	1	0	1	0	1	0	1	0	1	0	1	0	1	43.08655	78.54961
2016-10-09	27	0	50	0	0	1	100	0	0	1	0	1	0	1	0	1	0	1	0	1	0	1	0	1	100	0	50	0	45.29885	85.41373
2016-10-10	27	0	0	1	0	1	0	1	0	1	0	1	0	1	0	1	0	1	0	1	0	1	0	1	0	1	0	1	41.46989	79.41467
2016-10-11	27	0	0	1	0	1	100	0	0	1	0	1	0	1	0	1	0	1	0	1	0	1	0	1	100	0	0	1	33.53286	86.00198
2016-10-12	27	0	0	1	0	1	100	0	0	1	0	1	0	1	0	1	0	1	0	1	0	1	0	1	100	0	0	1	22.80234	90.48135
2016-10-13	27	0	50	0	0	1	100	0	0	1	0	1	0	1	0	1	0	1	0	1	0	1	0	1	100	0	50	0	31.50559	93.52732
2016-10-14	27	0	0	1	0	1	100	0	0	1	0	1	0	1	0	1	0	1	0	1	0	1	0	1	100	0	0	1	32.09047	95.59858
2016-10-15	27	0	50	0	0	1	0	1	0	1	0	1	0	1	0	1	0	1	0	1	0	1	0	1	0	1	50	0	37.82152	86.34036
2016-10-16	27	0	50	0	0	1	100	0	0	1	0	1	0	1	0	1	0	1	0	1	0	1	0	1	100	0	50	0	41.71863	90.71145
2016-10-17	27	0	50	0	0	1	100	0	0	1	0	1	0	1	0	1	0	1	0	1	0	1	0	1	100	0	50	0	44.36867	93.68378
2016-10-18	27	0	50	0	0	1	100	0	0	1	0	1	0	1	0	1	0	1	0	1	0	1	0	1	100	0	50	0	46.17069	95.70497
2016-10-19	27	0	50	0	0	1	100	0	0	1	0	1	0	1	0	1	0	1	0	1	0	1	0	1	100	0	50	0	47.39607	97.07938
2016-10-20	27	0	0	1	0	1	100	0	0	1	0	1	0	1	0	1	0	1	0	1	0	1	0	1	100	0	0	1	42.896	98.01398
2016-10-21	27	0	50	0	0	1	100	0	0	1	0	1	0	1	0	1	0	1	0	1	0	1	0	1	100	0	50	0	45.16928	98.64951
2016-10-22	27	0	0	1	0	1	0	1	0	1	0	1	0	1	0	1	0	1	0	1	0	1	0	1	0	1	0	1	41.38177	88.41501
2016-10-23	27	0	0	1	0	1	0	1	0	1	0	1	0	1	0	1	0	1	0	1	0	1	0	1	0	1	0	1	33.47294	70.78887
2016-10-24	27	0	50	0	0	1	100	0	0	1	0	1	0	1	0	1	0	1	0	1	0	1	0	1	100	0	50	0	38.7616	80.13643
2016-10-25	27	0	50	0	0	1	100	0	0	1	0	1	0	1	0	1	0	1	0	1	0	1	0	1	100	0	50	0	42.35789	86.49277
2016-10-26	27	0	50	0	0	1	100	0	0	1	0	1	0	1	0	1	0	1	0	1	0	1	0	1	100	0	50	0	44.80336	90.81508
2016-10-27	27	0	50	0	0	1	100	0	0	1	0	1	0	1	0	1	0	1	0	1	0	1	0	1	100	0	50	0	46.46629	93.75426
2016-10-28	27	0	0	1	0	1	100	0	0	1	0	1	0	1	0	1	0	1	0	1	0	1	0	1	100	0	0	1	42.26374	95.7529
2016-10-29	27	1	0	1	0	1	0	1	0	1	0	1	0	1	0	1	0	1	0	1	0	1	0	1	0	1	0	1	34.07268	86.4453
2016-10-30	27	0	50	0	0	1	0	1	0	1	0	1	0	1	0	1	0	1	0	1	0	1	0	1	0	1	50	0	39.16942	69.44947
2016-10-31	27	0	50	0	0	1	100	0	0	1	0	1	0	1	0	1	0	1	0	1	0	1	0	1	100	0	50	0	42.6352	79.22564
2016-11-01	27	0	50	0	0	1	100	0	0	1	0	1	0	1	0	1	0	1	0	1	0	1	0	1	100	0	50	0	44.99194	85.87344
2016-11-02	27	0	0	1	0	1	0	1	0	1	0	1	0	1	0	1	0	1	0	1	0	1	0	1	0	1	0	1	41.26118	79.72726
2016-11-03	27	1	0	1	0	1	0	1	0	1	0	1	0	1	0	1	0	1	0	1	0	1	0	1	0	1	0	1	33.39094	64.8812
2016-11-04	27	0	0	1	0	1	0	1	0	1	0	1	0	1	0	1	0	1	0	1	0	1	0	1	0	1	0	1	22.70584	44.11922
2016-11-05	27	0	0	1	0	1	0	1	0	1	0	1	0	1	0	1	0	1	0	1	0	1	0	1	0	1	0	1	15.43997	30.00107
2016-11-06	27	0	0	1	0	1	0	1	0	1	0	1	0	1	0	1	0	1	0	1	0	1	0	1	0	1	0	1	10.49918	20.40073
2016-11-07	27	0	0	1	0	1	0	1	0	1	0	1	0	1	0	1	0	1	0	1	0	1	0	1	0	1	0	1	7.139441	13.87249
2016-11-08	27	0	0	1	0	1	100	0	0	1	0	1	0	1	0	1	0	1	0	1	0	1	0	1	100	0	0	1	4.85482	41.4333
2016-11-09	27	0	50	0	0	1	0	1	0	1	0	1	0	1	0	1	0	1	0	1	0	1	0	1	0	1	50	0	19.30128	49.50797
2016-02-20	32	0	75	0	0	1	75	0	0	1	0	1	0	1	0	1	0	1	0	1	0	1	0	1	75	0	75	0	75	75
2016-02-21	32	0	75	0	0	1	75	0	0	1	0	1	0	1	0	1	0	1	0	1	0	1	0	1	75	0	75	0	75	75
2016-02-22	32	0	100	0	0	1	75	0	0	1	0	1	0	1	0	1	0	1	0	1	0	1	0	1	75	0	100	0	83	75
2016-02-23	32	1	50	0	0	1	75	0	0	1	0	1	0	1	0	1	0	1	0	1	0	1	0	1	75	0	50	0	72.44	75
2016-02-24	32	0	75	0	0	1	75	0	0	1	0	1	0	1	0	1	0	1	0	1	0	1	0	1	75	0	75	0	73.2592	75
2016-02-25	32	0	75	0	0	1	75	0	0	1	0	1	0	1	0	1	0	1	0	1	0	1	0	1	75	0	75	0	73.81625	75
2016-02-26	32	1	75	0	0	1	50	0	0	1	0	1	0	1	0	1	0	1	0	1	0	1	0	1	50	0	75	0	74.19505	67
2016-02-27	32	0	75	0	0	1	50	0	0	1	0	1	0	1	0	1	0	1	0	1	0	1	0	1	50	0	75	0	74.45264	61.56
2016-02-28	32	0	75	0	0	1	75	0	0	1	0	1	0	1	0	1	0	1	0	1	0	1	0	1	75	0	75	0	74.62779	65.8608
2016-02-29	32	0	75	0	0	1	50	0	0	1	0	1	0	1	0	1	0	1	0	1	0	1	0	1	50	0	75	0	74.7469	60.78535
2016-03-01	32	0	75	0	0	1	75	0	0	1	0	1	0	1	0	1	0	1	0	1	0	1	0	1	75	0	75	0	74.8279	65.33404
2016-03-02	32	0	75	0	0	1	75	0	0	1	0	1	0	1	0	1	0	1	0	1	0	1	0	1	75	0	75	0	74.88297	68.42715
2016-03-03	32	0	75	0	100	0	75	0	0	1	0	1	0	1	0	1	0	1	0	1	0	1	0	1	75	0	87.5	0	78.92042	70.53046
2016-03-04	32	0	75	0	75	0	0	1	0	1	0	1	0	1	0	1	0	1	0	1	0	1	0	1	0	1	75	0	77.66589	63.96071
2016-03-05	32	0	75	0	75	0	25	0	0	1	0	1	0	1	0	1	0	1	0	1	0	1	0	1	25	0	75	0	76.81281	51.49328
2016-03-06	32	0	75	0	100	0	75	0	0	1	0	1	0	1	0	1	0	1	0	1	0	1	0	1	75	0	87.5	0	80.23271	59.01543
2016-03-07	32	0	0	0	100	0	75	0	0	1	0	1	0	1	0	1	0	1	0	1	0	1	0	1	75	0	50	0	70.55824	64.13049
2016-03-08	32	0	25	0	75	0	75	0	0	1	0	1	0	1	0	1	0	1	0	1	0	1	0	1	75	0	50	0	63.97961	67.60873
2016-03-09	32	1	50	0	75	0	0	1	0	1	0	1	0	1	0	1	0	1	0	1	0	1	0	1	0	1	62.5	0	63.50613	61.97394
2016-03-10	32	0	75	0	100	0	0	1	0	1	0	1	0	1	0	1	0	1	0	1	0	1	0	1	0	1	87.5	0	71.18417	50.14228
2016-03-11	32	0	75	0	100	0	75	0	0	1	0	1	0	1	0	1	0	1	0	1	0	1	0	1	75	0	87.5	0	76.40524	58.09675
2016-03-12	32	0	75	0	100	0	50	0	0	1	0	1	0	1	0	1	0	1	0	1	0	1	0	1	50	0	87.5	0	79.95557	55.50579
2016-03-13	32	0	75	0	75	0	75	0	0	1	0	1	0	1	0	1	0	1	0	1	0	1	0	1	75	0	75	0	78.36978	61.74394
2016-03-14	32	0	50	0	75	0	50	0	0	1	0	1	0	1	0	1	0	1	0	1	0	1	0	1	50	0	62.5	0	73.29145	57.98588
2016-03-15	32	0	0	1	0	1	75	0	0	1	0	1	0	1	0	1	0	1	0	1	0	1	0	1	75	0	0	1	63.17152	63.4304
2016-03-16	32	0	75	0	75	0	75	0	0	1	0	1	0	1	0	1	0	1	0	1	0	1	0	1	75	0	75	0	66.95663	67.13268
2016-03-17	32	0	75	0	75	0	75	0	0	1	0	1	0	1	0	1	0	1	0	1	0	1	0	1	75	0	75	0	69.53052	69.65022
2016-03-18	32	0	75	0	75	0	75	0	0	1	0	1	0	1	0	1	0	1	0	1	0	1	0	1	75	0	75	0	71.28075	71.36215
2016-03-19	32	0	75	0	75	0	75	0	0	1	0	1	0	1	0	1	0	1	0	1	0	1	0	1	75	0	75	0	72.47092	72.52626
2016-03-20	32	0	75	0	75	0	75	0	0	1	0	1	0	1	0	1	0	1	0	1	0	1	0	1	75	0	75	0	73.28023	73.31786
2016-03-21	32	0	75	0	100	0	75	0	0	1	0	1	0	1	0	1	0	1	0	1	0	1	0	1	75	0	87.5	0	77.83055	73.85614
2016-03-22	32	0	0	1	75	0	0	1	0	1	0	1	0	1	0	1	0	1	0	1	0	1	0	1	0	1	75	0	76.92477	66.22218
2016-03-23	32	0	75	0	100	0	75	0	0	1	0	1	0	1	0	1	0	1	0	1	0	1	0	1	75	0	87.5	0	80.30885	69.03108
2016-03-24	32	1	50	0	100	0	50	0	0	1	0	1	0	1	0	1	0	1	0	1	0	1	0	1	50	0	75	0	78.61002	62.94114
2016-03-25	32	0	75	0	100	0	75	0	0	1	0	1	0	1	0	1	0	1	0	1	0	1	0	1	75	0	87.5	0	81.45481	66.79997
2016-03-26	32	0	75	0	75	0	50	0	0	1	0	1	0	1	0	1	0	1	0	1	0	1	0	1	50	0	75	0	79.38927	61.42398
2016-03-27	32	0	50	0	75	0	75	0	0	1	0	1	0	1	0	1	0	1	0	1	0	1	0	1	75	0	62.5	0	73.9847	65.76831
2016-03-28	32	0	75	0	100	0	75	0	0	1	0	1	0	1	0	1	0	1	0	1	0	1	0	1	75	0	87.5	0	78.3096	68.72245
2016-03-29	32	0	75	0	75	0	50	0	0	1	0	1	0	1	0	1	0	1	0	1	0	1	0	1	50	0	75	0	77.25053	62.73127
2016-03-30	32	0	75	0	75	0	75	0	0	1	0	1	0	1	0	1	0	1	0	1	0	1	0	1	75	0	75	0	76.53036	66.65726
2016-03-31	32	0	75	0	75	0	75	0	0	1	0	1	0	1	0	1	0	1	0	1	0	1	0	1	75	0	75	0	76.04065	69.32693
2016-04-01	32	0	50	0	75	0	75	0	0	1	0	1	0	1	0	1	0	1	0	1	0	1	0	1	75	0	62.5	0	71.70764	71.14232
2016-04-02	32	0	75	0	75	0	50	0	0	1	0	1	0	1	0	1	0	1	0	1	0	1	0	1	50	0	75	0	72.7612	64.37678
2016-04-03	32	0	75	0	75	0	75	0	0	1	0	1	0	1	0	1	0	1	0	1	0	1	0	1	75	0	75	0	73.47762	67.77621
2016-04-04	32	1	50	0	75	0	75	0	0	1	0	1	0	1	0	1	0	1	0	1	0	1	0	1	75	0	62.5	0	69.96478	70.08783
2016-04-05	32	0	50	0	75	0	0	1	0	1	0	1	0	1	0	1	0	1	0	1	0	1	0	1	0	1	62.5	0	67.57605	63.65972
2016-04-06	32	0	75	0	75	0	50	0	0	1	0	1	0	1	0	1	0	1	0	1	0	1	0	1	50	0	75	0	69.95171	59.28861
2016-04-07	32	0	75	0	75	0	75	0	0	1	0	1	0	1	0	1	0	1	0	1	0	1	0	1	75	0	75	0	71.56717	64.31625
2016-04-08	32	1	50	0	0	1	50	0	0	1	0	1	0	1	0	1	0	1	0	1	0	1	0	1	50	0	50	0	64.66568	59.73505
2016-04-09	32	0	75	0	50	0	75	0	0	1	0	1	0	1	0	1	0	1	0	1	0	1	0	1	75	0	62.5	0	63.97266	64.61984
2016-04-10	32	0	75	0	75	0	50	0	0	1	0	1	0	1	0	1	0	1	0	1	0	1	0	1	50	0	75	0	67.50141	59.94149
2016-04-11	32	0	75	0	75	0	75	0	0	1	0	1	0	1	0	1	0	1	0	1	0	1	0	1	75	0	75	0	69.90096	64.76022
2016-04-12	32	1	50	0	75	0	75	0	0	1	0	1	0	1	0	1	0	1	0	1	0	1	0	1	75	0	62.5	0	67.53265	68.03694
2016-04-13	32	0	50	0	75	0	50	0	0	1	0	1	0	1	0	1	0	1	0	1	0	1	0	1	50	0	62.5	0	65.92221	62.26512
2016-04-14	32	0	75	0	75	0	75	0	0	1	0	1	0	1	0	1	0	1	0	1	0	1	0	1	75	0	75	0	68.8271	66.34029
2016-04-15	32	0	75	0	75	0	50	0	0	1	0	1	0	1	0	1	0	1	0	1	0	1	0	1	50	0	75	0	70.80243	61.1114
2016-04-16	32	0	75	0	0	1	75	0	0	1	0	1	0	1	0	1	0	1	0	1	0	1	0	1	75	0	75	0	72.14565	65.55576
2016-04-17	32	0	75	0	75	0	75	0	0	1	0	1	0	1	0	1	0	1	0	1	0	1	0	1	75	0	75	0	73.05904	68.57791
2016-04-18	32	0	75	0	75	0	50	0	0	1	0	1	0	1	0	1	0	1	0	1	0	1	0	1	50	0	75	0	73.68015	62.63298
2016-04-19	32	0	75	0	75	0	75	0	0	1	0	1	0	1	0	1	0	1	0	1	0	1	0	1	75	0	75	0	74.1025	66.59042
2016-04-20	32	0	75	0	75	0	0	1	0	1	0	1	0	1	0	1	0	1	0	1	0	1	0	1	0	1	75	0	74.3897	61.28149
2016-04-21	32	0	75	0	75	0	0	1	0	1	0	1	0	1	0	1	0	1	0	1	0	1	0	1	0	1	75	0	74.585	49.67141
2016-04-22	32	0	75	0	75	0	75	0	0	1	0	1	0	1	0	1	0	1	0	1	0	1	0	1	75	0	75	0	74.7178	57.77656
2016-04-23	32	0	75	0	75	0	75	0	0	1	0	1	0	1	0	1	0	1	0	1	0	1	0	1	75	0	75	0	74.80811	63.28806
2016-04-24	32	0	75	0	75	0	75	0	0	1	0	1	0	1	0	1	0	1	0	1	0	1	0	1	75	0	75	0	74.86951	67.03588
2016-04-25	32	0	75	0	75	0	100	0	0	1	0	1	0	1	0	1	0	1	0	1	0	1	0	1	100	0	75	0	74.91127	77.5844
2016-04-26	32	0	75	0	100	0	100	0	0	1	0	1	0	1	0	1	0	1	0	1	0	1	0	1	100	0	87.5	0	78.93967	84.75739
2016-04-27	32	0	50	0	100	0	100	0	0	1	0	1	0	1	0	1	0	1	0	1	0	1	0	1	100	0	75	0	77.67897	89.63503
2016-04-28	32	0	100	0	100	0	100	0	0	1	0	1	0	1	0	1	0	1	0	1	0	1	0	1	100	0	100	0	84.8217	92.95181
2016-04-29	32	0	75	0	100	0	100	0	0	1	0	1	0	1	0	1	0	1	0	1	0	1	0	1	100	0	87.5	0	85.67876	95.20723
2016-04-30	32	0	75	0	100	0	0	1	0	1	0	1	0	1	0	1	0	1	0	1	0	1	0	1	0	1	87.5	0	86.26155	86.07425
2016-05-01	32	0	0	1	0	1	100	0	0	1	0	1	0	1	0	1	0	1	0	1	0	1	0	1	100	0	0	1	77.32452	90.53049
2016-05-02	32	0	75	0	75	0	0	1	0	1	0	1	0	1	0	1	0	1	0	1	0	1	0	1	0	1	75	0	76.58067	82.89406
2016-05-03	32	0	75	0	100	0	75	0	0	1	0	1	0	1	0	1	0	1	0	1	0	1	0	1	75	0	87.5	0	80.07486	80.36797
2016-05-04	32	0	50	0	100	0	100	0	0	1	0	1	0	1	0	1	0	1	0	1	0	1	0	1	100	0	75	0	78.4509	86.65022
2016-05-05	32	0	50	0	100	0	100	0	0	1	0	1	0	1	0	1	0	1	0	1	0	1	0	1	100	0	75	0	77.34662	90.92215
2016-05-06	32	0	75	0	100	0	100	0	0	1	0	1	0	1	0	1	0	1	0	1	0	1	0	1	100	0	87.5	0	80.5957	93.82706
2016-05-07	32	0	75	0	100	0	100	0	0	1	0	1	0	1	0	1	0	1	0	1	0	1	0	1	100	0	87.5	0	82.80508	95.8024
2016-05-08	32	0	75	0	100	0	0	1	0	1	0	1	0	1	0	1	0	1	0	1	0	1	0	1	0	1	87.5	0	84.30746	86.47896
2016-05-09	32	0	50	0	100	0	0	1	0	1	0	1	0	1	0	1	0	1	0	1	0	1	0	1	0	1	75	0	81.32907	69.47236
2016-05-10	32	0	75	0	75	0	75	0	0	1	0	1	0	1	0	1	0	1	0	1	0	1	0	1	75	0	75	0	79.30377	71.2412
2016-05-11	32	0	50	0	100	0	100	0	0	1	0	1	0	1	0	1	0	1	0	1	0	1	0	1	100	0	75	0	77.92657	80.44402
2016-05-12	32	0	100	0	100	0	100	0	0	1	0	1	0	1	0	1	0	1	0	1	0	1	0	1	100	0	100	0	84.99007	86.70193
2016-05-13	32	0	75	0	0	1	100	0	0	1	0	1	0	1	0	1	0	1	0	1	0	1	0	1	100	0	75	0	81.79324	90.95732
2016-05-14	32	0	75	0	100	0	0	1	0	1	0	1	0	1	0	1	0	1	0	1	0	1	0	1	0	1	87.5	0	83.61941	83.18431
2016-05-15	32	0	75	0	100	0	100	0	0	1	0	1	0	1	0	1	0	1	0	1	0	1	0	1	100	0	87.5	0	84.8612	88.56533
2016-05-16	32	1	50	0	100	0	100	0	0	1	0	1	0	1	0	1	0	1	0	1	0	1	0	1	100	0	75	0	81.70561	92.22443
2016-05-17	32	0	75	0	100	0	100	0	0	1	0	1	0	1	0	1	0	1	0	1	0	1	0	1	100	0	87.5	0	83.55981	94.71262
2016-05-18	32	0	75	0	100	0	100	0	0	1	0	1	0	1	0	1	0	1	0	1	0	1	0	1	100	0	87.5	0	84.82068	96.40458
2016-05-19	32	0	100	0	100	0	100	0	0	1	0	1	0	1	0	1	0	1	0	1	0	1	0	1	100	0	100	0	89.67806	97.55511
2016-05-20	32	0	100	0	100	0	100	0	0	1	0	1	0	1	0	1	0	1	0	1	0	1	0	1	100	0	100	0	92.98108	98.33748
2016-05-21	32	0	75	0	100	0	100	0	0	1	0	1	0	1	0	1	0	1	0	1	0	1	0	1	100	0	87.5	0	91.22713	98.86948
2016-05-22	32	0	100	0	100	0	100	0	0	1	0	1	0	1	0	1	0	1	0	1	0	1	0	1	100	0	100	0	94.03445	99.23125
2016-05-23	32	0	50	0	100	0	100	0	0	1	0	1	0	1	0	1	0	1	0	1	0	1	0	1	100	0	75	0	87.94343	99.47725
2016-05-24	32	0	75	0	100	0	0	1	0	1	0	1	0	1	0	1	0	1	0	1	0	1	0	1	0	1	87.5	0	87.80153	88.97786
2016-05-25	32	0	75	0	100	0	100	0	0	1	0	1	0	1	0	1	0	1	0	1	0	1	0	1	100	0	87.5	0	87.70504	92.50494
2016-05-26	32	0	75	0	100	0	100	0	0	1	0	1	0	1	0	1	0	1	0	1	0	1	0	1	100	0	87.5	0	87.63943	94.90337
2016-05-27	32	0	75	0	100	0	0	1	0	1	0	1	0	1	0	1	0	1	0	1	0	1	0	1	0	1	87.5	0	87.59481	85.86761
2016-05-28	32	0	50	0	100	0	100	0	0	1	0	1	0	1	0	1	0	1	0	1	0	1	0	1	100	0	75	0	83.56447	90.38998
2016-05-29	32	0	75	0	100	0	100	0	0	1	0	1	0	1	0	1	0	1	0	1	0	1	0	1	100	0	87.5	0	84.82384	93.46519
2016-05-30	32	0	75	0	100	0	100	0	0	1	0	1	0	1	0	1	0	1	0	1	0	1	0	1	100	0	87.5	0	85.68021	95.55634
2016-05-31	32	0	100	0	100	0	0	1	0	1	0	1	0	1	0	1	0	1	0	1	0	1	0	1	0	1	100	0	90.26254	86.31165
2016-06-01	32	0	100	0	100	0	100	0	0	1	0	1	0	1	0	1	0	1	0	1	0	1	0	1	100	0	100	0	93.37852	90.69193
2016-06-02	32	0	100	0	100	0	100	0	0	1	0	1	0	1	0	1	0	1	0	1	0	1	0	1	100	0	100	0	95.4974	93.67051
2016-06-03	32	0	100	0	100	0	0	1	0	1	0	1	0	1	0	1	0	1	0	1	0	1	0	1	0	1	100	0	96.93823	85.02928
2016-06-04	32	1	100	0	100	0	100	0	0	1	0	1	0	1	0	1	0	1	0	1	0	1	0	1	100	0	100	0	97.918	89.81992
2016-06-05	32	0	100	0	0	1	0	1	0	1	0	1	0	1	0	1	0	1	0	1	0	1	0	1	0	1	100	0	98.58424	82.41087
2016-06-06	32	0	100	0	100	0	100	0	0	1	0	1	0	1	0	1	0	1	0	1	0	1	0	1	100	0	100	0	99.03728	88.0394
2016-06-07	32	0	75	0	100	0	0	1	0	1	0	1	0	1	0	1	0	1	0	1	0	1	0	1	0	1	87.5	0	95.34535	81.20012
2016-06-08	32	0	100	0	100	0	100	0	0	1	0	1	0	1	0	1	0	1	0	1	0	1	0	1	100	0	100	0	96.83484	87.21608
2016-06-09	32	0	100	0	100	0	0	1	0	1	0	1	0	1	0	1	0	1	0	1	0	1	0	1	0	1	100	0	97.84769	80.64027
2016-06-10	32	0	75	0	100	0	0	1	0	1	0	1	0	1	0	1	0	1	0	1	0	1	0	1	0	1	87.5	0	94.53643	65.50204
2016-06-11	32	0	100	0	100	0	100	0	0	1	0	1	0	1	0	1	0	1	0	1	0	1	0	1	100	0	100	0	96.28477	76.54139
2016-06-12	32	0	100	0	100	0	100	0	0	1	0	1	0	1	0	1	0	1	0	1	0	1	0	1	100	0	100	0	97.47365	84.04814
2016-06-13	32	0	100	0	0	1	0	1	0	1	0	1	0	1	0	1	0	1	0	1	0	1	0	1	0	1	100	0	98.28208	78.48607
2016-06-14	32	0	100	0	100	0	100	0	0	1	0	1	0	1	0	1	0	1	0	1	0	1	0	1	100	0	100	0	98.83182	85.37053
2016-06-15	32	0	100	0	100	0	100	0	0	1	0	1	0	1	0	1	0	1	0	1	0	1	0	1	100	0	100	0	99.20564	90.05196
2016-06-16	32	1	75	0	100	0	100	0	0	1	0	1	0	1	0	1	0	1	0	1	0	1	0	1	100	0	87.5	0	95.45983	93.23534
2016-06-17	32	0	100	0	100	0	100	0	0	1	0	1	0	1	0	1	0	1	0	1	0	1	0	1	100	0	100	0	96.91269	95.40002
2016-06-18	32	0	75	0	100	0	100	0	0	1	0	1	0	1	0	1	0	1	0	1	0	1	0	1	100	0	87.5	0	93.90063	96.87202
2016-06-19	32	0	75	0	100	0	100	0	0	1	0	1	0	1	0	1	0	1	0	1	0	1	0	1	100	0	87.5	0	91.85243	97.87297
2016-06-20	32	0	75	0	100	0	100	0	0	1	0	1	0	1	0	1	0	1	0	1	0	1	0	1	100	0	87.5	0	90.45966	98.55362
2016-06-21	32	0	100	0	100	0	0	1	0	1	0	1	0	1	0	1	0	1	0	1	0	1	0	1	0	1	100	0	93.51257	88.34979
2016-06-22	32	0	75	0	100	0	0	1	0	1	0	1	0	1	0	1	0	1	0	1	0	1	0	1	0	1	87.5	0	91.58855	70.74452
2016-06-23	32	0	75	0	0	1	0	1	0	1	0	1	0	1	0	1	0	1	0	1	0	1	0	1	0	1	75	0	86.28021	48.10627
2016-06-24	32	0	100	0	100	0	0	1	0	1	0	1	0	1	0	1	0	1	0	1	0	1	0	1	0	1	100	0	90.67055	32.71227
2016-06-25	32	0	100	0	100	0	0	1	0	1	0	1	0	1	0	1	0	1	0	1	0	1	0	1	0	1	100	0	93.65598	22.24434
2016-06-26	32	0	100	0	100	0	100	0	0	1	0	1	0	1	0	1	0	1	0	1	0	1	0	1	100	0	100	0	95.68607	47.12615
2016-06-27	32	0	100	0	100	0	100	0	0	1	0	1	0	1	0	1	0	1	0	1	0	1	0	1	100	0	100	0	97.06653	64.04578
2016-06-28	32	0	75	0	100	0	100	0	0	1	0	1	0	1	0	1	0	1	0	1	0	1	0	1	100	0	87.5	0	94.00524	75.55113
2016-06-29	32	0	100	0	0	1	0	1	0	1	0	1	0	1	0	1	0	1	0	1	0	1	0	1	0	1	100	0	95.92357	72.7081
2016-06-30	32	0	100	0	100	0	100	0	0	1	0	1	0	1	0	1	0	1	0	1	0	1	0	1	100	0	100	0	97.22803	81.44151
2016-07-01	32	0	50	0	0	1	0	1	0	1	0	1	0	1	0	1	0	1	0	1	0	1	0	1	0	1	50	0	82.11506	76.71356
2016-07-02	32	0	75	0	100	0	0	1	0	1	0	1	0	1	0	1	0	1	0	1	0	1	0	1	0	1	87.5	0	83.83824	62.83189
2016-07-03	32	0	75	0	100	0	100	0	0	1	0	1	0	1	0	1	0	1	0	1	0	1	0	1	100	0	87.5	0	85.01001	74.72568
2016-07-04	32	0	50	0	100	0	0	1	0	1	0	1	0	1	0	1	0	1	0	1	0	1	0	1	0	1	75	0	81.80681	72.14679
2016-07-05	32	0	75	0	100	0	0	1	0	1	0	1	0	1	0	1	0	1	0	1	0	1	0	1	0	1	87.5	0	83.62863	59.72649
2016-07-06	32	0	75	0	100	0	100	0	0	1	0	1	0	1	0	1	0	1	0	1	0	1	0	1	100	0	87.5	0	84.86747	72.61401
2016-07-07	32	0	75	0	100	0	100	0	0	1	0	1	0	1	0	1	0	1	0	1	0	1	0	1	100	0	87.5	0	85.70988	81.37753
2016-07-08	32	0	100	0	100	0	100	0	0	1	0	1	0	1	0	1	0	1	0	1	0	1	0	1	100	0	100	0	90.28272	87.33672
2016-07-09	32	0	75	0	100	0	100	0	0	1	0	1	0	1	0	1	0	1	0	1	0	1	0	1	100	0	87.5	0	89.39225	91.38898
2016-07-10	32	0	75	0	100	0	0	1	0	1	0	1	0	1	0	1	0	1	0	1	0	1	0	1	0	1	87.5	0	88.78673	83.47784
2016-07-11	32	0	75	0	100	0	100	0	0	1	0	1	0	1	0	1	0	1	0	1	0	1	0	1	100	0	87.5	0	88.37498	88.76493
2016-07-12	32	0	100	0	100	0	100	0	0	1	0	1	0	1	0	1	0	1	0	1	0	1	0	1	100	0	100	0	92.09499	92.36015
2016-07-13	32	0	75	0	100	0	100	0	0	1	0	1	0	1	0	1	0	1	0	1	0	1	0	1	100	0	87.5	0	90.62459	94.8049
2016-07-14	32	0	75	0	0	1	100	0	0	1	0	1	0	1	0	1	0	1	0	1	0	1	0	1	100	0	75	0	85.62473	96.46733
2016-07-15	32	0	50	0	100	0	100	0	0	1	0	1	0	1	0	1	0	1	0	1	0	1	0	1	100	0	75	0	82.22482	97.59779
2016-07-16	32	0	75	0	0	1	100	0	0	1	0	1	0	1	0	1	0	1	0	1	0	1	0	1	100	0	75	0	79.91287	98.36649
2016-07-17	32	0	75	0	100	0	100	0	0	1	0	1	0	1	0	1	0	1	0	1	0	1	0	1	100	0	87.5	0	82.34076	98.88921
2016-07-18	32	0	100	0	100	0	100	0	0	1	0	1	0	1	0	1	0	1	0	1	0	1	0	1	100	0	100	0	87.99171	99.24467
2016-07-19	32	0	75	0	100	0	100	0	0	1	0	1	0	1	0	1	0	1	0	1	0	1	0	1	100	0	87.5	0	87.83437	99.48637
2016-07-20	32	0	50	0	100	0	100	0	0	1	0	1	0	1	0	1	0	1	0	1	0	1	0	1	100	0	75	0	83.72737	99.65073
2016-07-21	32	1	75	0	100	0	100	0	0	1	0	1	0	1	0	1	0	1	0	1	0	1	0	1	100	0	87.5	0	84.93462	99.7625
2016-07-22	32	0	75	0	100	0	0	1	0	1	0	1	0	1	0	1	0	1	0	1	0	1	0	1	0	1	87.5	0	85.75554	89.17183
2016-07-23	32	0	0	1	100	0	100	0	0	1	0	1	0	1	0	1	0	1	0	1	0	1	0	1	100	0	100	0	90.31377	92.63684
2016-07-24	32	0	75	0	100	0	0	1	0	1	0	1	0	1	0	1	0	1	0	1	0	1	0	1	0	1	87.5	0	89.41336	84.32639
2016-07-25	32	0	75	0	100	0	100	0	0	1	0	1	0	1	0	1	0	1	0	1	0	1	0	1	100	0	87.5	0	88.80109	89.34194
2016-07-26	32	0	50	0	100	0	100	0	0	1	0	1	0	1	0	1	0	1	0	1	0	1	0	1	100	0	75	0	84.38474	92.75252
2016-07-27	32	0	50	0	100	0	100	0	0	1	0	1	0	1	0	1	0	1	0	1	0	1	0	1	100	0	75	0	81.38162	95.07172
2016-07-28	32	0	75	0	100	0	100	0	0	1	0	1	0	1	0	1	0	1	0	1	0	1	0	1	100	0	87.5	0	83.33951	96.64877
2016-07-29	32	0	75	0	0	1	0	1	0	1	0	1	0	1	0	1	0	1	0	1	0	1	0	1	0	1	75	0	80.67087	87.05449
2016-07-30	32	0	0	1	100	0	100	0	0	1	0	1	0	1	0	1	0	1	0	1	0	1	0	1	100	0	100	0	86.85619	91.19705
2016-07-31	32	0	75	0	100	0	100	0	0	1	0	1	0	1	0	1	0	1	0	1	0	1	0	1	100	0	87.5	0	87.06221	94.01399
2016-08-01	32	0	75	0	100	0	100	0	0	1	0	1	0	1	0	1	0	1	0	1	0	1	0	1	100	0	87.5	0	87.2023	95.92952
2016-08-02	32	0	75	0	100	0	100	0	0	1	0	1	0	1	0	1	0	1	0	1	0	1	0	1	100	0	87.5	0	87.29756	97.23207
2016-08-03	32	0	75	0	0	1	0	1	0	1	0	1	0	1	0	1	0	1	0	1	0	1	0	1	0	1	75	0	83.36234	87.45114
2016-08-04	32	0	75	0	100	0	0	1	0	1	0	1	0	1	0	1	0	1	0	1	0	1	0	1	0	1	87.5	0	84.68639	70.13345
2016-08-05	32	0	75	0	0	1	100	0	0	1	0	1	0	1	0	1	0	1	0	1	0	1	0	1	100	0	75	0	81.58675	79.69074
2016-08-06	32	0	75	0	100	0	0	1	0	1	0	1	0	1	0	1	0	1	0	1	0	1	0	1	0	1	87.5	0	83.47899	75.52304
2016-08-07	32	1	50	0	100	0	100	0	0	1	0	1	0	1	0	1	0	1	0	1	0	1	0	1	100	0	75	0	80.76572	83.35567
2016-08-08	32	0	75	0	100	0	0	1	0	1	0	1	0	1	0	1	0	1	0	1	0	1	0	1	0	1	87.5	0	82.92068	78.01518
2016-08-09	32	0	75	0	100	0	100	0	0	1	0	1	0	1	0	1	0	1	0	1	0	1	0	1	100	0	87.5	0	84.38606	85.05032
2016-08-10	32	0	75	0	100	0	0	1	0	1	0	1	0	1	0	1	0	1	0	1	0	1	0	1	0	1	87.5	0	85.38252	79.16756
2016-08-11	32	0	75	0	0	1	0	1	0	1	0	1	0	1	0	1	0	1	0	1	0	1	0	1	0	1	75	0	82.06012	64.5006
2016-08-12	32	0	75	0	100	0	100	0	0	1	0	1	0	1	0	1	0	1	0	1	0	1	0	1	100	0	87.5	0	83.80088	75.86041
2016-08-13	32	0	75	0	0	1	100	0	0	1	0	1	0	1	0	1	0	1	0	1	0	1	0	1	100	0	75	0	80.9846	83.58508
2016-08-14	32	0	75	0	100	0	100	0	0	1	0	1	0	1	0	1	0	1	0	1	0	1	0	1	100	0	87.5	0	83.06953	88.83786
2016-08-15	32	1	75	0	100	0	100	0	0	1	0	1	0	1	0	1	0	1	0	1	0	1	0	1	100	0	87.5	0	84.48729	92.40974
2016-08-16	32	0	75	0	75	0	100	0	0	1	0	1	0	1	0	1	0	1	0	1	0	1	0	1	100	0	75	0	81.45135	94.83862
2016-08-17	32	0	75	0	100	0	100	0	0	1	0	1	0	1	0	1	0	1	0	1	0	1	0	1	100	0	87.5	0	83.38692	96.49026
2016-08-18	32	0	75	0	100	0	0	1	0	1	0	1	0	1	0	1	0	1	0	1	0	1	0	1	0	1	87.5	0	84.70311	86.94672
2016-08-19	32	0	50	0	100	0	100	0	0	1	0	1	0	1	0	1	0	1	0	1	0	1	0	1	100	0	75	0	81.59811	91.12376
2016-08-20	32	0	75	0	100	0	0	1	0	1	0	1	0	1	0	1	0	1	0	1	0	1	0	1	0	1	87.5	0	83.48672	83.29749
2016-08-21	32	0	75	0	100	0	100	0	0	1	0	1	0	1	0	1	0	1	0	1	0	1	0	1	100	0	87.5	0	84.77097	88.6423
2016-08-22	32	0	75	0	100	0	0	1	0	1	0	1	0	1	0	1	0	1	0	1	0	1	0	1	0	1	87.5	0	85.64426	81.61009
2016-08-23	32	0	75	0	0	1	0	1	0	1	0	1	0	1	0	1	0	1	0	1	0	1	0	1	0	1	75	0	82.2381	66.16153
2016-08-24	32	0	75	0	100	0	100	0	0	1	0	1	0	1	0	1	0	1	0	1	0	1	0	1	100	0	87.5	0	83.92191	76.98984
2016-08-25	32	0	75	0	100	0	0	1	0	1	0	1	0	1	0	1	0	1	0	1	0	1	0	1	0	1	87.5	0	85.06689	73.68642
2016-08-26	32	0	75	0	0	1	100	0	0	1	0	1	0	1	0	1	0	1	0	1	0	1	0	1	100	0	75	0	81.84549	82.10677
2016-08-27	32	0	75	0	0	1	0	1	0	1	0	1	0	1	0	1	0	1	0	1	0	1	0	1	0	1	75	0	79.65494	77.16593
2016-08-28	32	0	75	0	100	0	100	0	0	1	0	1	0	1	0	1	0	1	0	1	0	1	0	1	100	0	87.5	0	82.16536	84.47284
2016-08-29	32	0	0	1	100	0	100	0	0	1	0	1	0	1	0	1	0	1	0	1	0	1	0	1	100	0	100	0	87.87244	89.44153
2016-08-30	32	0	75	0	100	0	100	0	0	1	0	1	0	1	0	1	0	1	0	1	0	1	0	1	100	0	87.5	0	87.75327	92.82024
2016-08-31	32	0	75	0	100	0	100	0	0	1	0	1	0	1	0	1	0	1	0	1	0	1	0	1	100	0	87.5	0	87.67223	95.11776
2016-09-01	32	0	75	0	100	0	100	0	0	1	0	1	0	1	0	1	0	1	0	1	0	1	0	1	100	0	87.5	0	87.61711	96.68008
2016-09-02	32	0	75	0	100	0	0	1	0	1	0	1	0	1	0	1	0	1	0	1	0	1	0	1	0	1	87.5	0	87.57964	87.07579
2016-09-03	32	0	75	0	0	1	0	1	0	1	0	1	0	1	0	1	0	1	0	1	0	1	0	1	0	1	75	0	83.55415	69.8782
2016-09-04	32	0	75	0	100	0	100	0	0	1	0	1	0	1	0	1	0	1	0	1	0	1	0	1	100	0	87.5	0	84.81683	79.51718
2016-09-05	32	0	75	0	0	1	100	0	0	1	0	1	0	1	0	1	0	1	0	1	0	1	0	1	100	0	75	0	81.67545	86.07169
2016-09-06	32	0	75	0	100	0	100	0	0	1	0	1	0	1	0	1	0	1	0	1	0	1	0	1	100	0	87.5	0	83.53931	90.52875
2016-09-07	32	0	75	0	100	0	0	1	0	1	0	1	0	1	0	1	0	1	0	1	0	1	0	1	0	1	87.5	0	84.80673	82.89288
2016-09-08	32	0	75	0	100	0	100	0	0	1	0	1	0	1	0	1	0	1	0	1	0	1	0	1	100	0	87.5	0	85.66858	88.36716
2016-09-09	32	0	50	0	100	0	100	0	0	1	0	1	0	1	0	1	0	1	0	1	0	1	0	1	100	0	75	0	82.25464	92.08967
2016-09-10	32	0	75	0	0	1	100	0	0	1	0	1	0	1	0	1	0	1	0	1	0	1	0	1	100	0	75	0	79.93315	94.62097
2016-09-11	32	0	75	0	100	0	100	0	0	1	0	1	0	1	0	1	0	1	0	1	0	1	0	1	100	0	87.5	0	82.35454	96.34226
2016-09-12	32	0	75	0	100	0	100	0	0	1	0	1	0	1	0	1	0	1	0	1	0	1	0	1	100	0	87.5	0	84.00108	97.51274
2016-09-13	32	0	50	0	100	0	100	0	0	1	0	1	0	1	0	1	0	1	0	1	0	1	0	1	100	0	75	0	81.12074	98.30866
2016-09-14	32	0	75	0	100	0	100	0	0	1	0	1	0	1	0	1	0	1	0	1	0	1	0	1	100	0	87.5	0	83.16211	98.84989
2016-09-15	32	0	75	0	100	0	100	0	0	1	0	1	0	1	0	1	0	1	0	1	0	1	0	1	100	0	87.5	0	84.55023	99.21793
2016-09-16	32	0	75	0	0	1	100	0	0	1	0	1	0	1	0	1	0	1	0	1	0	1	0	1	100	0	75	0	81.49416	99.46819
2016-09-17	32	0	75	0	100	0	0	1	0	1	0	1	0	1	0	1	0	1	0	1	0	1	0	1	0	1	87.5	0	83.41603	88.97171
2016-09-18	32	0	0	1	0	1	100	0	0	1	0	1	0	1	0	1	0	1	0	1	0	1	0	1	100	0	0	1	75.38956	92.50076
2016-09-19	32	0	75	0	100	0	100	0	0	1	0	1	0	1	0	1	0	1	0	1	0	1	0	1	100	0	87.5	0	79.26491	94.90052
2016-09-20	32	0	75	0	100	0	100	0	0	1	0	1	0	1	0	1	0	1	0	1	0	1	0	1	100	0	87.5	0	81.90014	96.53236
2016-09-21	32	0	75	0	100	0	100	0	0	1	0	1	0	1	0	1	0	1	0	1	0	1	0	1	100	0	87.5	0	83.69209	97.64201
2016-09-22	32	0	50	0	100	0	0	1	0	1	0	1	0	1	0	1	0	1	0	1	0	1	0	1	0	1	75	0	80.91063	87.7299
2016-09-23	32	0	75	0	0	1	100	0	0	1	0	1	0	1	0	1	0	1	0	1	0	1	0	1	100	0	75	0	79.01923	91.65633
2016-09-24	32	0	75	0	100	0	100	0	0	1	0	1	0	1	0	1	0	1	0	1	0	1	0	1	100	0	87.5	0	81.73308	94.32631
2016-09-25	32	0	75	0	100	0	100	0	0	1	0	1	0	1	0	1	0	1	0	1	0	1	0	1	100	0	87.5	0	83.57849	96.14189
2016-09-26	32	0	75	0	100	0	100	0	0	1	0	1	0	1	0	1	0	1	0	1	0	1	0	1	100	0	87.5	0	84.83337	97.37649
2016-09-27	32	0	75	0	100	0	100	0	0	1	0	1	0	1	0	1	0	1	0	1	0	1	0	1	100	0	87.5	0	85.68669	98.21601
2016-09-28	32	0	75	0	100	0	100	0	0	1	0	1	0	1	0	1	0	1	0	1	0	1	0	1	100	0	87.5	0	86.26695	98.78689
2016-09-29	32	0	75	0	100	0	0	1	0	1	0	1	0	1	0	1	0	1	0	1	0	1	0	1	0	1	87.5	0	86.66153	88.50842
2016-09-30	32	0	50	0	100	0	100	0	0	1	0	1	0	1	0	1	0	1	0	1	0	1	0	1	100	0	75	0	82.92984	92.18573
2016-10-01	32	0	75	0	0	1	0	1	0	1	0	1	0	1	0	1	0	1	0	1	0	1	0	1	0	1	75	0	80.39229	84.01963
2016-10-02	32	0	75	0	100	0	100	0	0	1	0	1	0	1	0	1	0	1	0	1	0	1	0	1	100	0	87.5	0	82.66676	89.13335
2016-10-03	32	0	75	0	100	0	0	1	0	1	0	1	0	1	0	1	0	1	0	1	0	1	0	1	0	1	87.5	0	84.21339	81.94401
2016-10-04	32	0	75	0	0	1	0	1	0	1	0	1	0	1	0	1	0	1	0	1	0	1	0	1	0	1	75	0	81.26511	66.3886
2016-10-05	32	0	75	0	100	0	100	0	0	1	0	1	0	1	0	1	0	1	0	1	0	1	0	1	100	0	87.5	0	83.26027	77.14424
2016-10-06	32	0	75	0	100	0	0	1	0	1	0	1	0	1	0	1	0	1	0	1	0	1	0	1	0	1	87.5	0	84.61699	73.79141
2016-10-07	32	0	75	0	100	0	0	1	0	1	0	1	0	1	0	1	0	1	0	1	0	1	0	1	0	1	87.5	0	85.53955	60.84483
2016-10-08	32	0	75	0	0	1	0	1	0	1	0	1	0	1	0	1	0	1	0	1	0	1	0	1	0	1	75	0	82.1669	41.37448
2016-10-09	32	0	75	0	0	1	0	1	0	1	0	1	0	1	0	1	0	1	0	1	0	1	0	1	0	1	75	0	79.87349	28.13465
2016-10-10	32	0	75	0	0	1	0	1	0	1	0	1	0	1	0	1	0	1	0	1	0	1	0	1	0	1	75	0	78.31397	19.13156
2016-10-11	32	0	75	0	100	0	100	0	0	1	0	1	0	1	0	1	0	1	0	1	0	1	0	1	100	0	87.5	0	81.2535	45.00946
2016-10-12	32	0	75	0	0	1	0	1	0	1	0	1	0	1	0	1	0	1	0	1	0	1	0	1	0	1	75	0	79.25238	51.93977
2016-10-13	32	0	75	0	100	0	100	0	0	1	0	1	0	1	0	1	0	1	0	1	0	1	0	1	100	0	87.5	0	81.89162	67.31905
2016-10-14	32	0	75	0	0	1	0	1	0	1	0	1	0	1	0	1	0	1	0	1	0	1	0	1	0	1	75	0	79.68629	67.11028
2016-10-15	32	0	75	0	100	0	0	1	0	1	0	1	0	1	0	1	0	1	0	1	0	1	0	1	0	1	87.5	0	82.18668	56.30166
2016-10-16	32	0	75	0	0	1	100	0	0	1	0	1	0	1	0	1	0	1	0	1	0	1	0	1	100	0	75	0	79.88694	70.28513
2016-10-17	32	0	75	0	0	1	0	1	0	1	0	1	0	1	0	1	0	1	0	1	0	1	0	1	0	1	75	0	78.32312	69.12721
2016-10-18	32	0	0	1	100	0	100	0	0	1	0	1	0	1	0	1	0	1	0	1	0	1	0	1	100	0	100	0	85.25972	79.0065
2016-10-19	32	0	75	0	100	0	0	1	0	1	0	1	0	1	0	1	0	1	0	1	0	1	0	1	0	1	87.5	0	85.97661	75.05775
2016-10-20	32	0	75	0	100	0	100	0	0	1	0	1	0	1	0	1	0	1	0	1	0	1	0	1	100	0	87.5	0	86.4641	83.03928
2016-10-21	32	0	75	0	0	1	0	1	0	1	0	1	0	1	0	1	0	1	0	1	0	1	0	1	0	1	75	0	82.79559	77.80004
2016-10-22	32	0	75	0	0	1	0	1	0	1	0	1	0	1	0	1	0	1	0	1	0	1	0	1	0	1	75	0	80.30099	63.57069
2016-10-23	32	0	75	0	100	0	100	0	0	1	0	1	0	1	0	1	0	1	0	1	0	1	0	1	100	0	87.5	0	82.60468	75.22807
2016-10-24	32	0	75	0	100	0	100	0	0	1	0	1	0	1	0	1	0	1	0	1	0	1	0	1	100	0	87.5	0	84.17118	83.15509
2016-10-25	32	0	0	1	100	0	100	0	0	1	0	1	0	1	0	1	0	1	0	1	0	1	0	1	100	0	100	0	89.2364	88.54546
2016-10-26	32	0	75	0	100	0	100	0	0	1	0	1	0	1	0	1	0	1	0	1	0	1	0	1	100	0	87.5	0	88.68076	92.21091
2016-10-27	32	0	75	0	100	0	100	0	0	1	0	1	0	1	0	1	0	1	0	1	0	1	0	1	100	0	87.5	0	88.30292	94.70342
2016-10-28	32	1	75	0	100	0	100	0	0	1	0	1	0	1	0	1	0	1	0	1	0	1	0	1	100	0	87.5	0	88.04599	96.39833
2016-10-29	32	0	75	0	0	1	0	1	0	1	0	1	0	1	0	1	0	1	0	1	0	1	0	1	0	1	75	0	83.87128	86.8842
2016-10-30	32	0	75	0	100	0	100	0	0	1	0	1	0	1	0	1	0	1	0	1	0	1	0	1	100	0	87.5	0	85.03247	91.08125
2016-10-31	32	0	0	1	0	1	100	0	0	1	0	1	0	1	0	1	0	1	0	1	0	1	0	1	100	0	0	1	76.48875	93.93526
2016-11-01	32	0	75	0	100	0	0	1	0	1	0	1	0	1	0	1	0	1	0	1	0	1	0	1	0	1	87.5	0	80.01234	85.2093
2016-11-02	32	0	75	0	0	1	100	0	0	1	0	1	0	1	0	1	0	1	0	1	0	1	0	1	100	0	75	0	78.40839	89.94233
2016-11-03	32	1	75	0	100	0	100	0	0	1	0	1	0	1	0	1	0	1	0	1	0	1	0	1	100	0	87.5	0	81.3177	93.16078
2016-11-04	32	0	75	0	0	1	0	1	0	1	0	1	0	1	0	1	0	1	0	1	0	1	0	1	0	1	75	0	79.29604	84.68266
2016-11-05	32	0	75	0	100	0	0	1	0	1	0	1	0	1	0	1	0	1	0	1	0	1	0	1	0	1	87.5	0	81.92131	68.25088
2016-11-06	32	0	75	0	100	0	100	0	0	1	0	1	0	1	0	1	0	1	0	1	0	1	0	1	100	0	87.5	0	83.7065	78.4106
2016-11-07	32	0	75	0	0	1	0	1	0	1	0	1	0	1	0	1	0	1	0	1	0	1	0	1	0	1	75	0	80.92042	74.65254
2016-11-08	32	0	75	0	100	0	0	1	0	1	0	1	0	1	0	1	0	1	0	1	0	1	0	1	0	1	87.5	0	83.02589	61.4304
2016-11-09	32	0	50	0	100	0	100	0	0	1	0	1	0	1	0	1	0	1	0	1	0	1	0	1	100	0	75	0	80.4576	73.77267
2016-11-10	32	0	75	0	100	0	0	1	0	1	0	1	0	1	0	1	0	1	0	1	0	1	0	1	0	1	87.5	0	82.71117	71.49875
2016-11-11	32	0	75	0	100	0	0	1	0	1	0	1	0	1	0	1	0	1	0	1	0	1	0	1	0	1	87.5	0	84.24359	59.28581
2016-11-12	32	0	75	0	0	1	0	1	0	1	0	1	0	1	0	1	0	1	0	1	0	1	0	1	0	1	75	0	81.28564	40.31435
2016-11-13	32	0	75	0	100	0	0	1	0	1	0	1	0	1	0	1	0	1	0	1	0	1	0	1	0	1	87.5	0	83.27424	27.41376
2016-11-14	32	0	100	0	100	0	100	0	0	1	0	1	0	1	0	1	0	1	0	1	0	1	0	1	100	0	100	0	88.62648	50.64136
2016-11-15	32	0	75	0	0	1	0	1	0	1	0	1	0	1	0	1	0	1	0	1	0	1	0	1	0	1	75	0	84.26601	55.76945
2016-11-16	32	0	75	0	100	0	100	0	0	1	0	1	0	1	0	1	0	1	0	1	0	1	0	1	100	0	87.5	0	85.30089	69.92323
2016-11-17	32	0	50	0	0	1	0	1	0	1	0	1	0	1	0	1	0	1	0	1	0	1	0	1	0	1	50	0	74.00461	68.88113
2016-11-18	32	0	75	0	100	0	100	0	0	1	0	1	0	1	0	1	0	1	0	1	0	1	0	1	100	0	87.5	0	78.32314	78.83917
2016-11-19	32	0	75	0	0	1	0	1	0	1	0	1	0	1	0	1	0	1	0	1	0	1	0	1	0	1	75	0	77.25974	74.94397
2016-11-20	32	0	75	0	100	0	100	0	0	1	0	1	0	1	0	1	0	1	0	1	0	1	0	1	100	0	87.5	0	80.53662	82.9619
2016-11-21	32	0	75	0	100	0	0	1	0	1	0	1	0	1	0	1	0	1	0	1	0	1	0	1	0	1	87.5	0	82.76491	77.74742
2016-11-22	32	0	75	0	100	0	100	0	0	1	0	1	0	1	0	1	0	1	0	1	0	1	0	1	100	0	87.5	0	84.28014	84.86825
2016-11-23	32	0	75	0	100	0	100	0	0	1	0	1	0	1	0	1	0	1	0	1	0	1	0	1	100	0	87.5	0	85.31049	89.71041
2016-11-24	32	0	75	0	100	0	0	1	0	1	0	1	0	1	0	1	0	1	0	1	0	1	0	1	0	1	87.5	0	86.01114	82.33641
2016-11-25	32	0	75	0	100	0	0	1	0	1	0	1	0	1	0	1	0	1	0	1	0	1	0	1	0	1	87.5	0	86.48758	66.65543
2016-11-26	32	0	75	0	100	0	0	1	0	1	0	1	0	1	0	1	0	1	0	1	0	1	0	1	0	1	87.5	0	86.81155	45.32569
2016-11-27	32	0	75	0	0	1	0	1	0	1	0	1	0	1	0	1	0	1	0	1	0	1	0	1	0	1	75	0	83.03186	30.82147
2016-11-28	32	0	75	0	100	0	100	0	0	1	0	1	0	1	0	1	0	1	0	1	0	1	0	1	100	0	87.5	0	84.46167	52.9586
2016-11-29	32	0	75	0	100	0	100	0	0	1	0	1	0	1	0	1	0	1	0	1	0	1	0	1	100	0	87.5	0	85.43394	68.01185
2016-11-30	32	0	75	0	100	0	100	0	0	1	0	1	0	1	0	1	0	1	0	1	0	1	0	1	100	0	87.5	0	86.09508	78.24806
2016-12-01	32	0	50	0	0	1	0	1	0	1	0	1	0	1	0	1	0	1	0	1	0	1	0	1	0	1	50	0	74.54465	74.54202
2016-12-02	32	0	75	0	0	1	0	1	0	1	0	1	0	1	0	1	0	1	0	1	0	1	0	1	0	1	75	0	74.69037	61.35524
2016-12-03	32	0	75	0	0	1	0	1	0	1	0	1	0	1	0	1	0	1	0	1	0	1	0	1	0	1	75	0	74.78945	41.72157
2016-12-04	32	0	75	0	0	1	100	0	0	1	0	1	0	1	0	1	0	1	0	1	0	1	0	1	100	0	75	0	74.85683	60.37067
2016-12-05	32	0	75	0	100	0	100	0	0	1	0	1	0	1	0	1	0	1	0	1	0	1	0	1	100	0	87.5	0	78.90264	73.05206
2016-12-06	32	0	75	0	100	0	100	0	0	1	0	1	0	1	0	1	0	1	0	1	0	1	0	1	100	0	87.5	0	81.65379	81.6754
2016-12-07	32	0	50	0	100	0	0	1	0	1	0	1	0	1	0	1	0	1	0	1	0	1	0	1	0	1	75	0	79.52458	76.8726
2016-12-08	32	0	50	0	100	0	0	1	0	1	0	1	0	1	0	1	0	1	0	1	0	1	0	1	0	1	75	0	78.07672	62.94004
2016-12-09	32	0	75	0	0	1	0	1	0	1	0	1	0	1	0	1	0	1	0	1	0	1	0	1	0	1	75	0	77.09217	42.79923
2016-12-10	32	0	75	0	0	1	100	0	0	1	0	1	0	1	0	1	0	1	0	1	0	1	0	1	100	0	75	0	76.42268	61.10348
2016-12-11	32	0	75	0	100	0	0	1	0	1	0	1	0	1	0	1	0	1	0	1	0	1	0	1	0	1	87.5	0	79.96742	62.8837
2016-12-12	32	0	50	0	100	0	0	1	0	1	0	1	0	1	0	1	0	1	0	1	0	1	0	1	0	1	75	0	78.37785	53.42758
2016-12-13	32	0	75	0	100	0	0	1	0	1	0	1	0	1	0	1	0	1	0	1	0	1	0	1	0	1	87.5	0	81.29694	36.33076
2016-12-14	32	0	75	0	100	0	0	1	0	1	0	1	0	1	0	1	0	1	0	1	0	1	0	1	0	1	87.5	0	83.28192	24.70492
2016-12-15	32	0	75	0	100	0	0	1	0	1	0	1	0	1	0	1	0	1	0	1	0	1	0	1	0	1	87.5	0	84.63171	16.79934
2016-12-16	32	0	75	0	0	1	0	1	0	1	0	1	0	1	0	1	0	1	0	1	0	1	0	1	0	1	75	0	81.54956	11.42355
2016-12-17	32	0	75	0	0	1	0	1	0	1	0	1	0	1	0	1	0	1	0	1	0	1	0	1	0	1	75	0	79.4537	7.768016
2016-12-18	32	0	75	0	0	1	0	1	0	1	0	1	0	1	0	1	0	1	0	1	0	1	0	1	0	1	75	0	78.02852	5.282251
2016-12-19	32	0	50	0	100	0	0	1	0	1	0	1	0	1	0	1	0	1	0	1	0	1	0	1	0	1	75	0	77.05939	3.591931
2016-12-20	32	0	75	0	0	1	0	1	0	1	0	1	0	1	0	1	0	1	0	1	0	1	0	1	0	1	75	0	76.40039	2.442513
2016-12-21	32	0	75	0	0	1	0	1	0	1	0	1	0	1	0	1	0	1	0	1	0	1	0	1	0	1	75	0	75.95227	1.660909
2016-12-22	32	0	75	0	0	1	0	1	0	1	0	1	0	1	0	1	0	1	0	1	0	1	0	1	0	1	75	0	75.64754	1.129418
2016-12-23	32	0	75	0	100	0	100	0	0	1	0	1	0	1	0	1	0	1	0	1	0	1	0	1	100	0	87.5	0	79.44033	32.76801
2016-12-24	32	0	75	0	0	1	100	0	0	1	0	1	0	1	0	1	0	1	0	1	0	1	0	1	100	0	75	0	78.01942	54.28224
2016-12-25	32	0	50	0	100	0	0	1	0	1	0	1	0	1	0	1	0	1	0	1	0	1	0	1	0	1	75	0	77.05321	58.24526
2016-12-26	32	0	75	0	100	0	100	0	0	1	0	1	0	1	0	1	0	1	0	1	0	1	0	1	100	0	87.5	0	80.39618	71.60678
2016-12-27	32	0	50	0	100	0	0	1	0	1	0	1	0	1	0	1	0	1	0	1	0	1	0	1	0	1	75	0	78.6694	70.02594
2016-12-28	32	0	75	0	100	0	0	1	0	1	0	1	0	1	0	1	0	1	0	1	0	1	0	1	0	1	87.5	0	81.49519	58.28431
2016-12-29	32	0	75	0	100	0	0	1	0	1	0	1	0	1	0	1	0	1	0	1	0	1	0	1	0	1	87.5	0	83.41673	39.63333
2016-12-30	32	0	75	0	100	0	0	1	0	1	0	1	0	1	0	1	0	1	0	1	0	1	0	1	0	1	87.5	0	84.72337	26.95067
2016-12-31	32	0	100	0	0	1	0	1	0	1	0	1	0	1	0	1	0	1	0	1	0	1	0	1	0	1	100	0	89.61189	18.32645
2017-01-01	32	0	75	0	0	1	100	0	0	1	0	1	0	1	0	1	0	1	0	1	0	1	0	1	100	0	75	0	84.93609	44.46199
2017-01-02	32	0	75	0	100	0	100	0	0	1	0	1	0	1	0	1	0	1	0	1	0	1	0	1	100	0	87.5	0	85.75655	62.23415
2017-01-03	32	1	75	0	0	1	100	0	0	1	0	1	0	1	0	1	0	1	0	1	0	1	0	1	100	0	75	0	82.31445	74.31923
2017-01-04	32	0	75	0	100	0	0	1	0	1	0	1	0	1	0	1	0	1	0	1	0	1	0	1	0	1	87.5	0	83.97383	71.87041
2017-01-05	32	0	75	0	100	0	0	1	0	1	0	1	0	1	0	1	0	1	0	1	0	1	0	1	0	1	87.5	0	85.1022	59.53854
2017-01-06	32	0	75	0	100	0	100	0	0	1	0	1	0	1	0	1	0	1	0	1	0	1	0	1	100	0	87.5	0	85.8695	72.48621
2017-01-07	32	0	75	0	100	0	0	1	0	1	0	1	0	1	0	1	0	1	0	1	0	1	0	1	0	1	87.5	0	86.39126	70.62395
2017-01-08	32	0	75	0	0	1	100	0	0	1	0	1	0	1	0	1	0	1	0	1	0	1	0	1	100	0	75	0	82.74606	80.02428
2017-01-09	32	0	50	0	100	0	0	1	0	1	0	1	0	1	0	1	0	1	0	1	0	1	0	1	0	1	75	0	80.26732	75.74985
2017-01-10	32	0	75	0	100	0	0	1	0	1	0	1	0	1	0	1	0	1	0	1	0	1	0	1	0	1	87.5	0	82.58177	62.17656
2017-01-11	32	0	75	0	100	0	0	1	0	1	0	1	0	1	0	1	0	1	0	1	0	1	0	1	0	1	87.5	0	84.15561	42.28006
2017-01-12	32	0	75	0	100	0	0	1	0	1	0	1	0	1	0	1	0	1	0	1	0	1	0	1	0	1	87.5	0	85.22581	28.75044
2017-01-13	32	0	75	0	100	0	0	1	0	1	0	1	0	1	0	1	0	1	0	1	0	1	0	1	0	1	87.5	0	85.95355	19.5503
2017-01-14	32	0	75	0	0	1	0	1	0	1	0	1	0	1	0	1	0	1	0	1	0	1	0	1	0	1	75	0	82.44842	13.2942
2017-01-15	32	0	75	0	0	1	100	0	0	1	0	1	0	1	0	1	0	1	0	1	0	1	0	1	100	0	75	0	80.06493	41.04006
2017-01-16	32	0	75	0	0	1	0	1	0	1	0	1	0	1	0	1	0	1	0	1	0	1	0	1	0	1	75	0	78.44415	49.24057
2017-01-17	32	0	75	0	100	0	0	1	0	1	0	1	0	1	0	1	0	1	0	1	0	1	0	1	0	1	87.5	0	81.34203	44.15025
2017-01-18	32	0	75	0	0	1	0	1	0	1	0	1	0	1	0	1	0	1	0	1	0	1	0	1	0	1	75	0	79.31258	30.02217
2017-01-19	32	0	75	0	100	0	0	1	0	1	0	1	0	1	0	1	0	1	0	1	0	1	0	1	0	1	87.5	0	81.93256	20.41508
2017-01-20	32	0	50	0	100	0	0	1	0	1	0	1	0	1	0	1	0	1	0	1	0	1	0	1	0	1	75	0	79.71414	13.88225
2017-01-21	32	0	75	0	100	0	0	1	0	1	0	1	0	1	0	1	0	1	0	1	0	1	0	1	0	1	87.5	0	82.20561	9.439932
2017-01-22	32	0	75	0	0	1	0	1	0	1	0	1	0	1	0	1	0	1	0	1	0	1	0	1	0	1	75	0	79.89982	6.419154
2017-01-23	32	0	75	0	100	0	0	1	0	1	0	1	0	1	0	1	0	1	0	1	0	1	0	1	0	1	87.5	0	82.33188	4.365025
2017-01-24	32	0	75	0	0	1	100	0	0	1	0	1	0	1	0	1	0	1	0	1	0	1	0	1	100	0	75	0	79.98568	34.96822
2017-01-25	32	0	75	0	100	0	0	1	0	1	0	1	0	1	0	1	0	1	0	1	0	1	0	1	0	1	87.5	0	82.39026	45.11172
2017-01-26	32	0	0	1	0	1	0	1	0	1	0	1	0	1	0	1	0	1	0	1	0	1	0	1	0	1	0	1	74.69204	41.34264
2017-01-27	32	0	75	0	100	0	0	1	0	1	0	1	0	1	0	1	0	1	0	1	0	1	0	1	0	1	87.5	0	78.79059	28.11299
2017-01-28	32	0	75	0	0	1	0	1	0	1	0	1	0	1	0	1	0	1	0	1	0	1	0	1	0	1	75	0	77.57761	19.11684
2017-01-29	32	0	75	0	0	1	0	1	0	1	0	1	0	1	0	1	0	1	0	1	0	1	0	1	0	1	75	0	76.75278	12.99945
2017-01-30	32	0	75	0	0	1	0	1	0	1	0	1	0	1	0	1	0	1	0	1	0	1	0	1	0	1	75	0	76.19189	8.839625
2017-01-31	32	0	0	1	0	1	0	1	0	1	0	1	0	1	0	1	0	1	0	1	0	1	0	1	0	1	0	1	67.81049	6.010945
2017-02-01	32	0	75	0	0	1	0	1	0	1	0	1	0	1	0	1	0	1	0	1	0	1	0	1	0	1	75	0	70.11113	4.087443
2017-02-02	32	0	75	0	100	0	0	1	0	1	0	1	0	1	0	1	0	1	0	1	0	1	0	1	0	1	87.5	0	75.67557	2.779461
2017-02-03	32	0	75	0	100	0	0	1	0	1	0	1	0	1	0	1	0	1	0	1	0	1	0	1	0	1	87.5	0	79.45938	1.890034
2017-02-04	32	0	75	0	0	1	0	1	0	1	0	1	0	1	0	1	0	1	0	1	0	1	0	1	0	1	75	0	78.03238	1.285223
2017-02-05	32	0	50	0	0	1	100	0	0	1	0	1	0	1	0	1	0	1	0	1	0	1	0	1	100	0	50	0	69.06202	32.87395
2017-02-06	32	0	75	0	0	1	0	1	0	1	0	1	0	1	0	1	0	1	0	1	0	1	0	1	0	1	75	0	70.96217	43.68762
2016-02-20	33	0	75	0	0	1	75	0	0	1	0	1	0	1	0	1	0	1	0	1	0	1	0	1	75	0	75	0	75	75
2016-02-21	33	0	100	0	0	1	100	0	0	1	0	1	0	1	0	1	0	1	0	1	0	1	0	1	100	0	100	0	83	83
2016-02-22	33	0	0	1	0	1	100	0	0	1	0	1	0	1	0	1	0	1	0	1	0	1	0	1	100	0	0	1	77.77333	88.44
2016-02-23	33	0	100	0	0	1	100	0	0	1	0	1	0	1	0	1	0	1	0	1	0	1	0	1	100	0	100	0	84.88586	92.13921
2016-02-24	33	0	100	0	0	1	100	0	0	1	0	1	0	1	0	1	0	1	0	1	0	1	0	1	100	0	100	0	89.72239	94.65466
2016-02-25	33	0	75	0	0	1	100	0	0	1	0	1	0	1	0	1	0	1	0	1	0	1	0	1	100	0	75	0	85.01123	96.36517
2016-02-26	33	0	100	0	0	1	100	0	0	1	0	1	0	1	0	1	0	1	0	1	0	1	0	1	100	0	100	0	89.80763	97.52832
2016-02-27	33	0	100	0	0	1	100	0	0	1	0	1	0	1	0	1	0	1	0	1	0	1	0	1	100	0	100	0	93.06919	98.31926
2016-02-28	33	0	100	0	0	1	100	0	0	1	0	1	0	1	0	1	0	1	0	1	0	1	0	1	100	0	100	0	95.28705	98.85709
2016-02-29	33	0	100	0	0	1	100	0	0	1	0	1	0	1	0	1	0	1	0	1	0	1	0	1	100	0	100	0	96.7952	99.22282
2016-03-01	33	0	100	0	0	1	100	0	0	1	0	1	0	1	0	1	0	1	0	1	0	1	0	1	100	0	100	0	97.82073	99.47152
2016-03-02	33	0	100	0	0	1	100	0	0	1	0	1	0	1	0	1	0	1	0	1	0	1	0	1	100	0	100	0	98.5181	99.64063
2016-03-03	33	0	100	0	0	1	100	0	0	1	0	1	0	1	0	1	0	1	0	1	0	1	0	1	100	0	100	0	98.99231	99.75563
2016-03-04	33	0	100	0	0	1	100	0	0	1	0	1	0	1	0	1	0	1	0	1	0	1	0	1	100	0	100	0	99.31477	99.83383
2016-03-05	33	0	100	0	0	1	100	0	0	1	0	1	0	1	0	1	0	1	0	1	0	1	0	1	100	0	100	0	99.53405	99.88701
2016-03-06	33	0	100	0	0	1	100	0	0	1	0	1	0	1	0	1	0	1	0	1	0	1	0	1	100	0	100	0	99.68315	99.92316
2016-03-07	33	0	100	0	0	1	100	0	0	1	0	1	0	1	0	1	0	1	0	1	0	1	0	1	100	0	100	0	99.78455	99.94775
2016-03-08	33	0	100	0	0	1	100	0	0	1	0	1	0	1	0	1	0	1	0	1	0	1	0	1	100	0	100	0	99.85349	99.96447
2016-03-09	33	0	100	0	0	1	100	0	0	1	0	1	0	1	0	1	0	1	0	1	0	1	0	1	100	0	100	0	99.90038	99.97584
2016-03-10	33	0	100	0	0	1	100	0	0	1	0	1	0	1	0	1	0	1	0	1	0	1	0	1	100	0	100	0	99.93226	99.98357
2016-03-11	33	0	75	0	0	1	100	0	0	1	0	1	0	1	0	1	0	1	0	1	0	1	0	1	100	0	75	0	91.95393	99.98883
2016-03-12	33	0	75	0	0	1	100	0	0	1	0	1	0	1	0	1	0	1	0	1	0	1	0	1	100	0	75	0	86.52867	99.99241
2016-03-13	33	0	100	0	0	1	100	0	0	1	0	1	0	1	0	1	0	1	0	1	0	1	0	1	100	0	100	0	90.83949	99.99483
2016-03-14	33	0	100	0	0	1	100	0	0	1	0	1	0	1	0	1	0	1	0	1	0	1	0	1	100	0	100	0	93.77086	99.99649
2016-03-15	33	0	100	0	0	1	100	0	0	1	0	1	0	1	0	1	0	1	0	1	0	1	0	1	100	0	100	0	95.76418	99.99761
2016-03-16	33	0	100	0	0	1	100	0	0	1	0	1	0	1	0	1	0	1	0	1	0	1	0	1	100	0	100	0	97.11964	99.99837
2016-03-17	33	0	100	0	0	1	100	0	0	1	0	1	0	1	0	1	0	1	0	1	0	1	0	1	100	0	100	0	98.04136	99.99889
2016-03-18	33	0	100	0	0	1	100	0	0	1	0	1	0	1	0	1	0	1	0	1	0	1	0	1	100	0	100	0	98.66812	99.99924
2016-03-19	33	0	100	0	0	1	100	0	0	1	0	1	0	1	0	1	0	1	0	1	0	1	0	1	100	0	100	0	99.09432	99.99949
2016-03-20	33	0	100	0	0	1	100	0	0	1	0	1	0	1	0	1	0	1	0	1	0	1	0	1	100	0	100	0	99.38414	99.99966
2016-03-21	33	0	100	0	0	1	100	0	0	1	0	1	0	1	0	1	0	1	0	1	0	1	0	1	100	0	100	0	99.58121	99.99976
2016-03-22	33	0	100	0	0	1	100	0	0	1	0	1	0	1	0	1	0	1	0	1	0	1	0	1	100	0	100	0	99.71523	99.99984
2016-03-23	33	1	100	0	0	1	100	0	0	1	0	1	0	1	0	1	0	1	0	1	0	1	0	1	100	0	100	0	99.80635	99.99989
2016-03-24	33	0	100	0	0	1	100	0	0	1	0	1	0	1	0	1	0	1	0	1	0	1	0	1	100	0	100	0	99.86832	99.99993
2016-03-25	33	0	100	0	0	1	100	0	0	1	0	1	0	1	0	1	0	1	0	1	0	1	0	1	100	0	100	0	99.91045	99.99995
2016-03-26	33	0	100	0	0	1	100	0	0	1	0	1	0	1	0	1	0	1	0	1	0	1	0	1	100	0	100	0	99.93911	99.99997
2016-03-27	33	0	100	0	0	1	100	0	0	1	0	1	0	1	0	1	0	1	0	1	0	1	0	1	100	0	100	0	99.9586	99.99998
2016-03-28	33	0	100	0	0	1	100	0	0	1	0	1	0	1	0	1	0	1	0	1	0	1	0	1	100	0	100	0	99.97185	99.99998
2016-03-29	33	0	100	0	0	1	100	0	0	1	0	1	0	1	0	1	0	1	0	1	0	1	0	1	100	0	100	0	99.98086	99.99999
2016-03-30	33	0	100	0	0	1	100	0	0	1	0	1	0	1	0	1	0	1	0	1	0	1	0	1	100	0	100	0	99.98698	99.99999
2016-03-31	33	0	100	0	0	1	100	0	0	1	0	1	0	1	0	1	0	1	0	1	0	1	0	1	100	0	100	0	99.99115	99.99999
2016-04-01	33	0	0	1	0	1	100	0	0	1	0	1	0	1	0	1	0	1	0	1	0	1	0	1	100	0	0	1	89.32732	99.99999
2016-04-02	33	0	75	0	0	1	100	0	0	1	0	1	0	1	0	1	0	1	0	1	0	1	0	1	100	0	75	0	84.74258	99.99999
2016-04-03	33	0	100	0	0	1	100	0	0	1	0	1	0	1	0	1	0	1	0	1	0	1	0	1	100	0	100	0	89.62495	99.99999
2016-04-04	33	0	0	1	0	1	100	0	0	1	0	1	0	1	0	1	0	1	0	1	0	1	0	1	100	0	0	1	82.27831	99.99999
2016-04-05	33	0	100	0	0	1	100	0	0	1	0	1	0	1	0	1	0	1	0	1	0	1	0	1	100	0	100	0	87.94925	99.99999
2016-04-06	33	0	75	0	0	1	100	0	0	1	0	1	0	1	0	1	0	1	0	1	0	1	0	1	100	0	75	0	83.80549	99.99999
2016-04-07	33	0	100	0	0	1	100	0	0	1	0	1	0	1	0	1	0	1	0	1	0	1	0	1	100	0	100	0	88.98773	99.99999
2016-04-08	33	0	100	0	0	1	100	0	0	1	0	1	0	1	0	1	0	1	0	1	0	1	0	1	100	0	100	0	92.51166	99.99999
2016-04-09	33	0	100	0	0	1	100	0	0	1	0	1	0	1	0	1	0	1	0	1	0	1	0	1	100	0	100	0	94.90793	99.99999
2016-04-10	33	0	100	0	0	1	100	0	0	1	0	1	0	1	0	1	0	1	0	1	0	1	0	1	100	0	100	0	96.53739	99.99999
2016-04-11	33	0	100	0	0	1	100	0	0	1	0	1	0	1	0	1	0	1	0	1	0	1	0	1	100	0	100	0	97.64542	99.99999
2016-04-12	33	0	100	0	0	1	100	0	0	1	0	1	0	1	0	1	0	1	0	1	0	1	0	1	100	0	100	0	98.39889	99.99999
2016-04-13	33	0	100	0	0	1	100	0	0	1	0	1	0	1	0	1	0	1	0	1	0	1	0	1	100	0	100	0	98.91125	99.99999
2016-04-14	33	0	100	0	0	1	100	0	0	1	0	1	0	1	0	1	0	1	0	1	0	1	0	1	100	0	100	0	99.25965	99.99999
2016-04-15	33	0	75	0	0	1	100	0	0	1	0	1	0	1	0	1	0	1	0	1	0	1	0	1	100	0	75	0	91.49657	99.99999
2016-04-16	33	0	100	0	0	1	100	0	0	1	0	1	0	1	0	1	0	1	0	1	0	1	0	1	100	0	100	0	94.21767	99.99999
2016-04-17	33	0	100	0	0	1	100	0	0	1	0	1	0	1	0	1	0	1	0	1	0	1	0	1	100	0	100	0	96.06802	99.99999
2016-04-18	33	0	100	0	0	1	100	0	0	1	0	1	0	1	0	1	0	1	0	1	0	1	0	1	100	0	100	0	97.32625	99.99999
2016-04-19	33	0	100	0	0	1	100	0	0	1	0	1	0	1	0	1	0	1	0	1	0	1	0	1	100	0	100	0	98.18185	99.99999
2016-04-20	33	0	100	0	0	1	100	0	0	1	0	1	0	1	0	1	0	1	0	1	0	1	0	1	100	0	100	0	98.76366	99.99999
2016-04-21	33	0	100	0	0	1	100	0	0	1	0	1	0	1	0	1	0	1	0	1	0	1	0	1	100	0	100	0	99.15929	99.99999
2016-04-22	33	0	100	0	0	1	100	0	0	1	0	1	0	1	0	1	0	1	0	1	0	1	0	1	100	0	100	0	99.42831	99.99999
2016-04-23	33	0	100	0	0	1	100	0	0	1	0	1	0	1	0	1	0	1	0	1	0	1	0	1	100	0	100	0	99.61125	99.99999
2016-04-24	33	0	50	0	0	1	100	0	0	1	0	1	0	1	0	1	0	1	0	1	0	1	0	1	100	0	50	0	83.73565	99.99999
2016-04-25	33	0	100	0	0	1	100	0	0	1	0	1	0	1	0	1	0	1	0	1	0	1	0	1	100	0	100	0	88.94025	99.99999
2016-04-26	33	0	100	0	0	1	100	0	0	1	0	1	0	1	0	1	0	1	0	1	0	1	0	1	100	0	100	0	92.47937	99.99999
2016-04-27	33	1	100	0	0	1	0	1	0	1	0	1	0	1	0	1	0	1	0	1	0	1	0	1	0	1	100	0	94.88597	89.33333
2016-04-28	33	0	100	0	0	1	0	1	0	1	0	1	0	1	0	1	0	1	0	1	0	1	0	1	0	1	100	0	96.52246	71.41333
2016-04-29	33	0	100	0	0	1	100	0	0	1	0	1	0	1	0	1	0	1	0	1	0	1	0	1	100	0	100	0	97.63528	80.56107
2016-04-30	33	0	100	0	0	1	100	0	0	1	0	1	0	1	0	1	0	1	0	1	0	1	0	1	100	0	100	0	98.39199	86.78152
2016-05-01	33	0	100	0	0	1	100	0	0	1	0	1	0	1	0	1	0	1	0	1	0	1	0	1	100	0	100	0	98.90656	91.01144
2016-05-02	33	0	100	0	0	1	100	0	0	1	0	1	0	1	0	1	0	1	0	1	0	1	0	1	100	0	100	0	99.25645	93.88778
2016-05-03	33	0	100	0	0	1	100	0	0	1	0	1	0	1	0	1	0	1	0	1	0	1	0	1	100	0	100	0	99.49439	95.84369
2016-05-04	33	0	100	0	0	1	100	0	0	1	0	1	0	1	0	1	0	1	0	1	0	1	0	1	100	0	100	0	99.65619	97.17371
2016-05-05	33	0	100	0	0	1	100	0	0	1	0	1	0	1	0	1	0	1	0	1	0	1	0	1	100	0	100	0	99.76621	98.07812
2016-05-06	33	0	100	0	0	1	100	0	0	1	0	1	0	1	0	1	0	1	0	1	0	1	0	1	100	0	100	0	99.84103	98.69312
2016-05-07	33	0	100	0	0	1	100	0	0	1	0	1	0	1	0	1	0	1	0	1	0	1	0	1	100	0	100	0	99.8919	99.11132
2016-05-08	33	0	100	0	0	1	100	0	0	1	0	1	0	1	0	1	0	1	0	1	0	1	0	1	100	0	100	0	99.92649	99.3957
2016-05-09	33	0	100	0	0	1	100	0	0	1	0	1	0	1	0	1	0	1	0	1	0	1	0	1	100	0	100	0	99.95001	99.58907
2016-05-10	33	0	100	0	0	1	100	0	0	1	0	1	0	1	0	1	0	1	0	1	0	1	0	1	100	0	100	0	99.96601	99.72057
2016-05-11	33	0	100	0	0	1	100	0	0	1	0	1	0	1	0	1	0	1	0	1	0	1	0	1	100	0	100	0	99.97689	99.80999
2016-05-12	33	0	100	0	0	1	100	0	0	1	0	1	0	1	0	1	0	1	0	1	0	1	0	1	100	0	100	0	99.98428	99.8708
2016-05-13	33	0	100	0	0	1	100	0	0	1	0	1	0	1	0	1	0	1	0	1	0	1	0	1	100	0	100	0	99.98931	99.91214
2016-05-14	33	0	100	0	0	1	100	0	0	1	0	1	0	1	0	1	0	1	0	1	0	1	0	1	100	0	100	0	99.99273	99.94025
2016-05-15	33	0	100	0	0	1	100	0	0	1	0	1	0	1	0	1	0	1	0	1	0	1	0	1	100	0	100	0	99.99506	99.95937
2016-05-16	33	0	100	0	0	1	100	0	0	1	0	1	0	1	0	1	0	1	0	1	0	1	0	1	100	0	100	0	99.99664	99.97237
2016-05-17	33	0	100	0	0	1	100	0	0	1	0	1	0	1	0	1	0	1	0	1	0	1	0	1	100	0	100	0	99.99771	99.98122
2016-05-18	33	0	100	0	0	1	100	0	0	1	0	1	0	1	0	1	0	1	0	1	0	1	0	1	100	0	100	0	99.99844	99.98723
2016-05-19	33	0	100	0	0	1	100	0	0	1	0	1	0	1	0	1	0	1	0	1	0	1	0	1	100	0	100	0	99.99894	99.99132
2016-05-20	33	0	100	0	0	1	100	0	0	1	0	1	0	1	0	1	0	1	0	1	0	1	0	1	100	0	100	0	99.99928	99.99409
2016-05-21	33	1	0	1	0	1	0	1	0	1	0	1	0	1	0	1	0	1	0	1	0	1	0	1	0	1	0	1	89.33284	89.32932
2016-05-22	33	0	0	1	0	1	0	1	0	1	0	1	0	1	0	1	0	1	0	1	0	1	0	1	0	1	0	1	71.41299	71.4106
2016-05-23	33	0	100	0	0	1	100	0	0	1	0	1	0	1	0	1	0	1	0	1	0	1	0	1	100	0	100	0	80.56084	80.5592
2016-05-24	33	0	100	0	0	1	100	0	0	1	0	1	0	1	0	1	0	1	0	1	0	1	0	1	100	0	100	0	86.78137	86.78026
2016-05-25	33	0	100	0	0	1	100	0	0	1	0	1	0	1	0	1	0	1	0	1	0	1	0	1	100	0	100	0	91.01134	91.01057
2016-05-26	33	0	75	0	0	1	100	0	0	1	0	1	0	1	0	1	0	1	0	1	0	1	0	1	100	0	75	0	85.88771	93.88719
2016-05-27	33	0	100	0	0	1	100	0	0	1	0	1	0	1	0	1	0	1	0	1	0	1	0	1	100	0	100	0	90.40364	95.84329
2016-05-28	33	0	100	0	0	1	100	0	0	1	0	1	0	1	0	1	0	1	0	1	0	1	0	1	100	0	100	0	93.47447	97.17344
2016-05-29	33	0	100	0	0	1	100	0	0	1	0	1	0	1	0	1	0	1	0	1	0	1	0	1	100	0	100	0	95.56264	98.07794
2016-05-30	33	0	100	0	0	1	100	0	0	1	0	1	0	1	0	1	0	1	0	1	0	1	0	1	100	0	100	0	96.9826	98.693
2016-05-31	33	0	100	0	0	1	0	1	0	1	0	1	0	1	0	1	0	1	0	1	0	1	0	1	0	1	100	0	97.94817	88.44458
2016-06-01	33	0	100	0	0	1	100	0	0	1	0	1	0	1	0	1	0	1	0	1	0	1	0	1	100	0	100	0	98.60475	92.14232
2016-06-02	33	0	100	0	0	1	100	0	0	1	0	1	0	1	0	1	0	1	0	1	0	1	0	1	100	0	100	0	99.05123	94.65678
2016-06-03	33	0	100	0	0	1	100	0	0	1	0	1	0	1	0	1	0	1	0	1	0	1	0	1	100	0	100	0	99.35484	96.36661
2016-06-04	33	0	100	0	0	1	100	0	0	1	0	1	0	1	0	1	0	1	0	1	0	1	0	1	100	0	100	0	99.56129	97.5293
2016-06-05	33	0	75	0	0	1	100	0	0	1	0	1	0	1	0	1	0	1	0	1	0	1	0	1	100	0	75	0	91.70168	98.31992
2016-06-06	33	0	100	0	0	1	100	0	0	1	0	1	0	1	0	1	0	1	0	1	0	1	0	1	100	0	100	0	94.35714	98.85755
2016-06-07	33	0	75	0	0	1	100	0	0	1	0	1	0	1	0	1	0	1	0	1	0	1	0	1	100	0	75	0	88.16286	99.22314
2016-06-08	33	0	100	0	0	1	100	0	0	1	0	1	0	1	0	1	0	1	0	1	0	1	0	1	100	0	100	0	91.95074	99.47173
2016-06-09	33	0	100	0	0	1	100	0	0	1	0	1	0	1	0	1	0	1	0	1	0	1	0	1	100	0	100	0	94.5265	99.64078
2016-06-10	33	0	100	0	0	1	100	0	0	1	0	1	0	1	0	1	0	1	0	1	0	1	0	1	100	0	100	0	96.27802	99.75573
2016-06-11	33	0	100	0	0	1	100	0	0	1	0	1	0	1	0	1	0	1	0	1	0	1	0	1	100	0	100	0	97.46906	99.8339
2016-06-12	33	0	100	0	0	1	100	0	0	1	0	1	0	1	0	1	0	1	0	1	0	1	0	1	100	0	100	0	98.27896	99.88705
2016-06-13	33	0	100	0	0	1	100	0	0	1	0	1	0	1	0	1	0	1	0	1	0	1	0	1	100	0	100	0	98.8297	99.92319
2016-06-14	33	0	0	1	0	1	100	0	0	1	0	1	0	1	0	1	0	1	0	1	0	1	0	1	100	0	0	1	88.53752	99.94778
2016-06-15	33	0	100	0	0	1	100	0	0	1	0	1	0	1	0	1	0	1	0	1	0	1	0	1	100	0	100	0	92.20552	99.96449
2016-06-16	33	0	100	0	0	1	100	0	0	1	0	1	0	1	0	1	0	1	0	1	0	1	0	1	100	0	100	0	94.69975	99.97585
2016-06-17	33	0	100	0	0	1	100	0	0	1	0	1	0	1	0	1	0	1	0	1	0	1	0	1	100	0	100	0	96.39584	99.98358
2016-06-18	33	0	100	0	0	1	100	0	0	1	0	1	0	1	0	1	0	1	0	1	0	1	0	1	100	0	100	0	97.54917	99.98884
2016-06-19	33	0	100	0	0	1	100	0	0	1	0	1	0	1	0	1	0	1	0	1	0	1	0	1	100	0	100	0	98.33344	99.99241
2016-06-20	33	0	100	0	0	1	0	1	0	1	0	1	0	1	0	1	0	1	0	1	0	1	0	1	0	1	100	0	98.86674	89.32817
2016-06-21	33	0	100	0	0	1	100	0	0	1	0	1	0	1	0	1	0	1	0	1	0	1	0	1	100	0	100	0	99.22939	92.74316
2016-06-22	33	0	100	0	0	1	100	0	0	1	0	1	0	1	0	1	0	1	0	1	0	1	0	1	100	0	100	0	99.47598	95.06535
2016-06-23	33	0	100	0	0	1	0	1	0	1	0	1	0	1	0	1	0	1	0	1	0	1	0	1	0	1	100	0	99.64367	85.97777
2016-06-24	33	0	100	0	0	1	100	0	0	1	0	1	0	1	0	1	0	1	0	1	0	1	0	1	100	0	100	0	99.7577	90.46488
2016-06-25	33	0	100	0	0	1	100	0	0	1	0	1	0	1	0	1	0	1	0	1	0	1	0	1	100	0	100	0	99.83524	93.51612
2016-06-26	33	0	100	0	0	1	100	0	0	1	0	1	0	1	0	1	0	1	0	1	0	1	0	1	100	0	100	0	99.88796	95.59096
2016-06-27	33	0	100	0	0	1	100	0	0	1	0	1	0	1	0	1	0	1	0	1	0	1	0	1	100	0	100	0	99.92381	97.00185
2016-06-28	33	1	100	0	0	1	100	0	0	1	0	1	0	1	0	1	0	1	0	1	0	1	0	1	100	0	100	0	99.9482	97.96126
2016-06-29	33	0	100	0	0	1	100	0	0	1	0	1	0	1	0	1	0	1	0	1	0	1	0	1	100	0	100	0	99.96478	98.61366
2016-06-30	33	0	100	0	0	1	100	0	0	1	0	1	0	1	0	1	0	1	0	1	0	1	0	1	100	0	100	0	99.97605	99.05729
2016-07-01	33	0	100	0	0	1	100	0	0	1	0	1	0	1	0	1	0	1	0	1	0	1	0	1	100	0	100	0	99.98372	99.35896
2016-07-02	33	0	100	0	0	1	100	0	0	1	0	1	0	1	0	1	0	1	0	1	0	1	0	1	100	0	100	0	99.98893	99.56409
2016-07-03	33	0	100	0	0	1	0	1	0	1	0	1	0	1	0	1	0	1	0	1	0	1	0	1	0	1	100	0	99.99247	89.03691
2016-07-04	33	0	100	0	0	1	100	0	0	1	0	1	0	1	0	1	0	1	0	1	0	1	0	1	100	0	100	0	99.99488	92.5451
2016-07-05	33	0	100	0	0	1	100	0	0	1	0	1	0	1	0	1	0	1	0	1	0	1	0	1	100	0	100	0	99.99652	94.93067
2016-07-06	33	0	100	0	0	1	100	0	0	1	0	1	0	1	0	1	0	1	0	1	0	1	0	1	100	0	100	0	99.99763	96.55286
2016-07-07	33	0	100	0	0	1	100	0	0	1	0	1	0	1	0	1	0	1	0	1	0	1	0	1	100	0	100	0	99.99839	97.65594
2016-07-08	33	0	100	0	0	1	100	0	0	1	0	1	0	1	0	1	0	1	0	1	0	1	0	1	100	0	100	0	99.99891	98.40604
2016-07-09	33	0	100	0	0	1	100	0	0	1	0	1	0	1	0	1	0	1	0	1	0	1	0	1	100	0	100	0	99.99926	98.91611
2016-07-10	33	0	100	0	0	1	100	0	0	1	0	1	0	1	0	1	0	1	0	1	0	1	0	1	100	0	100	0	99.9995	99.26295
2016-07-11	33	0	100	0	0	1	100	0	0	1	0	1	0	1	0	1	0	1	0	1	0	1	0	1	100	0	100	0	99.99966	99.49881
2016-07-12	33	0	0	1	0	1	100	0	0	1	0	1	0	1	0	1	0	1	0	1	0	1	0	1	100	0	0	1	89.3331	99.65919
2016-07-13	33	0	100	0	0	1	100	0	0	1	0	1	0	1	0	1	0	1	0	1	0	1	0	1	100	0	100	0	92.74651	99.76825
2016-07-14	33	0	75	0	0	1	100	0	0	1	0	1	0	1	0	1	0	1	0	1	0	1	0	1	100	0	75	0	87.06763	99.84241
2016-07-15	33	0	100	0	0	1	100	0	0	1	0	1	0	1	0	1	0	1	0	1	0	1	0	1	100	0	100	0	91.20599	99.89284
2016-07-16	33	0	100	0	0	1	100	0	0	1	0	1	0	1	0	1	0	1	0	1	0	1	0	1	100	0	100	0	94.02007	99.92713
2016-07-17	33	0	0	1	0	1	0	1	0	1	0	1	0	1	0	1	0	1	0	1	0	1	0	1	0	1	0	1	85.26698	89.28378
2016-07-18	33	0	100	0	0	1	100	0	0	1	0	1	0	1	0	1	0	1	0	1	0	1	0	1	100	0	100	0	89.98155	92.71297
2016-07-19	33	0	100	0	0	1	100	0	0	1	0	1	0	1	0	1	0	1	0	1	0	1	0	1	100	0	100	0	93.18745	95.04482
2016-07-20	33	0	100	0	0	1	100	0	0	1	0	1	0	1	0	1	0	1	0	1	0	1	0	1	100	0	100	0	95.36747	96.63048
2016-07-21	33	0	100	0	0	1	100	0	0	1	0	1	0	1	0	1	0	1	0	1	0	1	0	1	100	0	100	0	96.84988	97.70872
2016-07-22	33	0	100	0	0	1	100	0	0	1	0	1	0	1	0	1	0	1	0	1	0	1	0	1	100	0	100	0	97.85792	98.44193
2016-07-23	33	0	100	0	0	1	100	0	0	1	0	1	0	1	0	1	0	1	0	1	0	1	0	1	100	0	100	0	98.54339	98.94051
2016-07-24	33	0	75	0	0	1	100	0	0	1	0	1	0	1	0	1	0	1	0	1	0	1	0	1	100	0	75	0	91.00951	99.27955
2016-07-25	33	0	75	0	0	1	100	0	0	1	0	1	0	1	0	1	0	1	0	1	0	1	0	1	100	0	75	0	85.88646	99.51009
2016-07-26	33	0	100	0	0	1	100	0	0	1	0	1	0	1	0	1	0	1	0	1	0	1	0	1	100	0	100	0	90.40279	99.66686
2016-07-27	33	0	100	0	0	1	100	0	0	1	0	1	0	1	0	1	0	1	0	1	0	1	0	1	100	0	100	0	93.4739	99.77347
2016-07-28	33	0	100	0	0	1	100	0	0	1	0	1	0	1	0	1	0	1	0	1	0	1	0	1	100	0	100	0	95.56226	99.84596
2016-07-29	33	0	100	0	0	1	100	0	0	1	0	1	0	1	0	1	0	1	0	1	0	1	0	1	100	0	100	0	96.98234	99.89526
2016-07-30	33	0	100	0	0	1	100	0	0	1	0	1	0	1	0	1	0	1	0	1	0	1	0	1	100	0	100	0	97.94799	99.92877
2016-07-31	33	0	100	0	0	1	100	0	0	1	0	1	0	1	0	1	0	1	0	1	0	1	0	1	100	0	100	0	98.60464	99.95157
2016-08-01	33	0	100	0	0	1	100	0	0	1	0	1	0	1	0	1	0	1	0	1	0	1	0	1	100	0	100	0	99.05116	99.96706
2016-08-02	33	0	100	0	0	1	100	0	0	1	0	1	0	1	0	1	0	1	0	1	0	1	0	1	100	0	100	0	99.35479	99.97761
2016-08-03	33	0	100	0	0	1	100	0	0	1	0	1	0	1	0	1	0	1	0	1	0	1	0	1	100	0	100	0	99.56126	99.98477
2016-08-04	33	0	100	0	0	1	100	0	0	1	0	1	0	1	0	1	0	1	0	1	0	1	0	1	100	0	100	0	99.70165	99.98965
2016-08-05	33	0	100	0	0	1	100	0	0	1	0	1	0	1	0	1	0	1	0	1	0	1	0	1	100	0	100	0	99.79713	99.99296
2016-08-06	33	0	100	0	0	1	100	0	0	1	0	1	0	1	0	1	0	1	0	1	0	1	0	1	100	0	100	0	99.86205	99.99521
2016-08-07	33	0	100	0	0	1	100	0	0	1	0	1	0	1	0	1	0	1	0	1	0	1	0	1	100	0	100	0	99.90619	99.99674
2016-08-08	33	0	0	1	0	1	100	0	0	1	0	1	0	1	0	1	0	1	0	1	0	1	0	1	100	0	0	1	89.26955	99.99779
2016-08-09	33	0	100	0	0	1	100	0	0	1	0	1	0	1	0	1	0	1	0	1	0	1	0	1	100	0	100	0	92.70329	99.9985
2016-08-10	33	0	100	0	0	1	100	0	0	1	0	1	0	1	0	1	0	1	0	1	0	1	0	1	100	0	100	0	95.03824	99.99898
2016-08-11	33	0	100	0	0	1	100	0	0	1	0	1	0	1	0	1	0	1	0	1	0	1	0	1	100	0	100	0	96.626	99.99931
2016-08-12	33	1	100	0	0	1	100	0	0	1	0	1	0	1	0	1	0	1	0	1	0	1	0	1	100	0	100	0	97.70568	99.99953
2016-08-13	33	0	100	0	0	1	100	0	0	1	0	1	0	1	0	1	0	1	0	1	0	1	0	1	100	0	100	0	98.43987	99.99968
2016-08-14	33	0	100	0	0	1	100	0	0	1	0	1	0	1	0	1	0	1	0	1	0	1	0	1	100	0	100	0	98.93911	99.99979
2016-08-15	33	0	100	0	0	1	100	0	0	1	0	1	0	1	0	1	0	1	0	1	0	1	0	1	100	0	100	0	99.27859	99.99986
2016-08-16	33	0	100	0	0	1	100	0	0	1	0	1	0	1	0	1	0	1	0	1	0	1	0	1	100	0	100	0	99.50945	99.9999
2016-08-17	33	0	100	0	0	1	100	0	0	1	0	1	0	1	0	1	0	1	0	1	0	1	0	1	100	0	100	0	99.66642	99.99993
2016-08-18	33	0	100	0	0	1	100	0	0	1	0	1	0	1	0	1	0	1	0	1	0	1	0	1	100	0	100	0	99.77316	99.99995
2016-08-19	33	0	75	0	0	1	100	0	0	1	0	1	0	1	0	1	0	1	0	1	0	1	0	1	100	0	75	0	91.84575	99.99997
2016-08-20	33	0	100	0	0	1	100	0	0	1	0	1	0	1	0	1	0	1	0	1	0	1	0	1	100	0	100	0	94.45511	99.99998
2016-08-21	33	0	100	0	0	1	100	0	0	1	0	1	0	1	0	1	0	1	0	1	0	1	0	1	100	0	100	0	96.22948	99.99998
2016-08-22	33	0	75	0	0	1	100	0	0	1	0	1	0	1	0	1	0	1	0	1	0	1	0	1	100	0	75	0	89.43604	99.99999
2016-08-23	33	0	100	0	0	1	100	0	0	1	0	1	0	1	0	1	0	1	0	1	0	1	0	1	100	0	100	0	92.81651	99.99999
2016-08-24	33	0	100	0	0	1	100	0	0	1	0	1	0	1	0	1	0	1	0	1	0	1	0	1	100	0	100	0	95.11523	99.99999
2016-08-25	33	0	100	0	0	1	100	0	0	1	0	1	0	1	0	1	0	1	0	1	0	1	0	1	100	0	100	0	96.67836	99.99999
2016-08-26	33	0	100	0	0	1	100	0	0	1	0	1	0	1	0	1	0	1	0	1	0	1	0	1	100	0	100	0	97.74129	99.99999
2016-08-27	33	0	100	0	0	1	100	0	0	1	0	1	0	1	0	1	0	1	0	1	0	1	0	1	100	0	100	0	98.46407	99.99999
2016-08-28	33	0	100	0	0	1	100	0	0	1	0	1	0	1	0	1	0	1	0	1	0	1	0	1	100	0	100	0	98.95557	99.99999
2016-08-29	33	0	100	0	0	1	100	0	0	1	0	1	0	1	0	1	0	1	0	1	0	1	0	1	100	0	100	0	99.28979	99.99999
2016-08-30	33	0	100	0	0	1	100	0	0	1	0	1	0	1	0	1	0	1	0	1	0	1	0	1	100	0	100	0	99.51706	99.99999
2016-08-31	33	0	100	0	0	1	100	0	0	1	0	1	0	1	0	1	0	1	0	1	0	1	0	1	100	0	100	0	99.6716	99.99999
2016-09-01	33	0	100	0	0	1	100	0	0	1	0	1	0	1	0	1	0	1	0	1	0	1	0	1	100	0	100	0	99.77669	99.99999
2016-09-02	33	0	100	0	0	1	100	0	0	1	0	1	0	1	0	1	0	1	0	1	0	1	0	1	100	0	100	0	99.84814	99.99999
2016-09-03	33	0	100	0	0	1	100	0	0	1	0	1	0	1	0	1	0	1	0	1	0	1	0	1	100	0	100	0	99.89674	99.99999
2016-09-04	33	0	100	0	0	1	100	0	0	1	0	1	0	1	0	1	0	1	0	1	0	1	0	1	100	0	100	0	99.92978	99.99999
2016-09-05	33	0	100	0	0	1	100	0	0	1	0	1	0	1	0	1	0	1	0	1	0	1	0	1	100	0	100	0	99.95225	99.99999
2016-09-06	33	0	100	0	0	1	100	0	0	1	0	1	0	1	0	1	0	1	0	1	0	1	0	1	100	0	100	0	99.96753	99.99999
2016-09-07	33	0	100	0	0	1	100	0	0	1	0	1	0	1	0	1	0	1	0	1	0	1	0	1	100	0	100	0	99.97792	99.99999
2016-09-08	33	0	100	0	0	1	100	0	0	1	0	1	0	1	0	1	0	1	0	1	0	1	0	1	100	0	100	0	99.98499	99.99999
2016-09-09	33	0	100	0	0	1	100	0	0	1	0	1	0	1	0	1	0	1	0	1	0	1	0	1	100	0	100	0	99.98979	99.99999
2016-09-10	33	0	100	0	0	1	100	0	0	1	0	1	0	1	0	1	0	1	0	1	0	1	0	1	100	0	100	0	99.99306	99.99999
2016-09-11	33	0	100	0	0	1	100	0	0	1	0	1	0	1	0	1	0	1	0	1	0	1	0	1	100	0	100	0	99.99528	99.99999
2016-09-12	33	0	100	0	0	1	100	0	0	1	0	1	0	1	0	1	0	1	0	1	0	1	0	1	100	0	100	0	99.99679	99.99999
2016-09-13	33	0	100	0	0	1	100	0	0	1	0	1	0	1	0	1	0	1	0	1	0	1	0	1	100	0	100	0	99.99782	99.99999
2016-09-14	33	0	100	0	0	1	100	0	0	1	0	1	0	1	0	1	0	1	0	1	0	1	0	1	100	0	100	0	99.99852	99.99999
2016-09-15	33	0	100	0	0	1	100	0	0	1	0	1	0	1	0	1	0	1	0	1	0	1	0	1	100	0	100	0	99.99899	99.99999
2016-09-16	33	0	100	0	0	1	100	0	0	1	0	1	0	1	0	1	0	1	0	1	0	1	0	1	100	0	100	0	99.99931	99.99999
2016-09-17	33	0	100	0	0	1	100	0	0	1	0	1	0	1	0	1	0	1	0	1	0	1	0	1	100	0	100	0	99.99953	99.99999
2016-09-18	33	0	100	0	0	1	100	0	0	1	0	1	0	1	0	1	0	1	0	1	0	1	0	1	100	0	100	0	99.99969	99.99999
2016-09-19	33	0	100	0	0	1	100	0	0	1	0	1	0	1	0	1	0	1	0	1	0	1	0	1	100	0	100	0	99.99979	99.99999
2016-09-20	33	0	100	0	0	1	0	1	0	1	0	1	0	1	0	1	0	1	0	1	0	1	0	1	0	1	100	0	99.99986	89.33333
2016-09-21	33	0	100	0	0	1	100	0	0	1	0	1	0	1	0	1	0	1	0	1	0	1	0	1	100	0	100	0	99.9999	92.74666
2016-09-22	33	0	100	0	0	1	100	0	0	1	0	1	0	1	0	1	0	1	0	1	0	1	0	1	100	0	100	0	99.99993	95.06773
2016-09-23	33	0	0	1	0	1	100	0	0	1	0	1	0	1	0	1	0	1	0	1	0	1	0	1	100	0	0	1	89.33328	96.64606
2016-09-24	33	0	100	0	0	1	100	0	0	1	0	1	0	1	0	1	0	1	0	1	0	1	0	1	100	0	100	0	92.74663	97.71932
2016-09-25	33	0	100	0	0	1	100	0	0	1	0	1	0	1	0	1	0	1	0	1	0	1	0	1	100	0	100	0	95.0677	98.44914
2016-09-26	33	0	100	0	0	1	100	0	0	1	0	1	0	1	0	1	0	1	0	1	0	1	0	1	100	0	100	0	96.64604	98.94542
2016-09-27	33	0	100	0	0	1	100	0	0	1	0	1	0	1	0	1	0	1	0	1	0	1	0	1	100	0	100	0	97.71931	99.28288
2016-09-28	33	0	100	0	0	1	100	0	0	1	0	1	0	1	0	1	0	1	0	1	0	1	0	1	100	0	100	0	98.44913	99.51236
2016-09-29	33	0	100	0	0	1	100	0	0	1	0	1	0	1	0	1	0	1	0	1	0	1	0	1	100	0	100	0	98.9454	99.6684
2016-09-30	33	0	100	0	0	1	100	0	0	1	0	1	0	1	0	1	0	1	0	1	0	1	0	1	100	0	100	0	99.28288	99.77451
2016-10-01	33	0	100	0	0	1	100	0	0	1	0	1	0	1	0	1	0	1	0	1	0	1	0	1	100	0	100	0	99.51235	99.84667
2016-10-02	33	0	0	1	0	1	100	0	0	1	0	1	0	1	0	1	0	1	0	1	0	1	0	1	100	0	0	1	89.00174	99.89574
2016-10-03	33	0	100	0	0	1	100	0	0	1	0	1	0	1	0	1	0	1	0	1	0	1	0	1	100	0	100	0	92.52118	99.9291
2016-10-04	33	1	0	1	0	1	0	1	0	1	0	1	0	1	0	1	0	1	0	1	0	1	0	1	0	1	0	1	84.24773	89.28513
2016-10-05	33	0	0	1	0	1	0	1	0	1	0	1	0	1	0	1	0	1	0	1	0	1	0	1	0	1	0	1	67.95512	71.38055
2016-10-06	33	0	0	1	0	1	0	1	0	1	0	1	0	1	0	1	0	1	0	1	0	1	0	1	0	1	0	1	46.20948	48.53878
2016-10-07	33	0	0	1	0	1	0	1	0	1	0	1	0	1	0	1	0	1	0	1	0	1	0	1	0	1	0	1	31.42245	33.00637
2016-10-08	33	0	0	1	0	1	0	1	0	1	0	1	0	1	0	1	0	1	0	1	0	1	0	1	0	1	0	1	21.36727	22.44433
2016-10-09	33	0	0	1	0	1	0	1	0	1	0	1	0	1	0	1	0	1	0	1	0	1	0	1	0	1	0	1	14.52974	15.26215
2016-10-10	33	0	0	1	0	1	0	1	0	1	0	1	0	1	0	1	0	1	0	1	0	1	0	1	0	1	0	1	9.880224	10.37826
2016-10-11	33	0	0	1	0	1	0	1	0	1	0	1	0	1	0	1	0	1	0	1	0	1	0	1	0	1	0	1	6.718553	7.057216
2016-10-12	33	0	0	1	0	1	100	0	0	1	0	1	0	1	0	1	0	1	0	1	0	1	0	1	100	0	0	1	4.568616	36.79891
2016-10-13	33	0	0	1	0	1	100	0	0	1	0	1	0	1	0	1	0	1	0	1	0	1	0	1	100	0	0	1	3.106659	57.02326
2016-10-14	33	0	100	0	0	1	100	0	0	1	0	1	0	1	0	1	0	1	0	1	0	1	0	1	100	0	100	0	34.11253	70.77582
2016-10-15	33	0	100	0	0	1	100	0	0	1	0	1	0	1	0	1	0	1	0	1	0	1	0	1	100	0	100	0	55.19652	80.12756
2016-10-16	33	0	100	0	0	1	100	0	0	1	0	1	0	1	0	1	0	1	0	1	0	1	0	1	100	0	100	0	69.53363	86.48674
2016-10-17	33	0	100	0	0	1	100	0	0	1	0	1	0	1	0	1	0	1	0	1	0	1	0	1	100	0	100	0	79.28287	90.81099
2016-10-18	33	0	100	0	0	1	100	0	0	1	0	1	0	1	0	1	0	1	0	1	0	1	0	1	100	0	100	0	85.91235	93.75147
2016-10-19	33	0	100	0	0	1	100	0	0	1	0	1	0	1	0	1	0	1	0	1	0	1	0	1	100	0	100	0	90.4204	95.75101
2016-10-20	33	0	100	0	0	1	100	0	0	1	0	1	0	1	0	1	0	1	0	1	0	1	0	1	100	0	100	0	93.48587	97.11069
2016-10-21	33	0	100	0	0	1	100	0	0	1	0	1	0	1	0	1	0	1	0	1	0	1	0	1	100	0	100	0	95.57039	98.03527
2016-10-22	33	0	100	0	0	1	100	0	0	1	0	1	0	1	0	1	0	1	0	1	0	1	0	1	100	0	100	0	96.98786	98.66399
2016-10-23	33	0	100	0	0	1	100	0	0	1	0	1	0	1	0	1	0	1	0	1	0	1	0	1	100	0	100	0	97.95174	99.09151
2016-10-24	33	0	100	0	0	1	100	0	0	1	0	1	0	1	0	1	0	1	0	1	0	1	0	1	100	0	100	0	98.60719	99.38223
2016-10-25	33	0	100	0	0	1	100	0	0	1	0	1	0	1	0	1	0	1	0	1	0	1	0	1	100	0	100	0	99.05289	99.57992
2016-10-26	33	0	100	0	0	1	100	0	0	1	0	1	0	1	0	1	0	1	0	1	0	1	0	1	100	0	100	0	99.35596	99.71435
2016-10-27	33	0	100	0	0	1	100	0	0	1	0	1	0	1	0	1	0	1	0	1	0	1	0	1	100	0	100	0	99.56206	99.80576
2016-10-28	33	0	100	0	0	1	100	0	0	1	0	1	0	1	0	1	0	1	0	1	0	1	0	1	100	0	100	0	99.7022	99.86791
2016-10-29	33	0	100	0	0	1	100	0	0	1	0	1	0	1	0	1	0	1	0	1	0	1	0	1	100	0	100	0	99.7975	99.91018
2016-10-30	33	0	100	0	0	1	100	0	0	1	0	1	0	1	0	1	0	1	0	1	0	1	0	1	100	0	100	0	99.8623	99.93892
2016-10-31	33	0	100	0	0	1	100	0	0	1	0	1	0	1	0	1	0	1	0	1	0	1	0	1	100	0	100	0	99.90636	99.95847
2016-11-01	33	0	100	0	0	1	100	0	0	1	0	1	0	1	0	1	0	1	0	1	0	1	0	1	100	0	100	0	99.93633	99.97176
2016-11-02	33	0	100	0	0	1	100	0	0	1	0	1	0	1	0	1	0	1	0	1	0	1	0	1	100	0	100	0	99.9567	99.9808
2016-11-03	33	0	100	0	0	1	100	0	0	1	0	1	0	1	0	1	0	1	0	1	0	1	0	1	100	0	100	0	99.97056	99.98695
2016-11-04	33	0	100	0	0	1	100	0	0	1	0	1	0	1	0	1	0	1	0	1	0	1	0	1	100	0	100	0	99.97998	99.99113
2016-11-05	33	0	100	0	0	1	100	0	0	1	0	1	0	1	0	1	0	1	0	1	0	1	0	1	100	0	100	0	99.98639	99.99397
2016-11-06	33	0	100	0	0	1	100	0	0	1	0	1	0	1	0	1	0	1	0	1	0	1	0	1	100	0	100	0	99.99075	99.9959
2016-11-07	33	0	100	0	0	1	100	0	0	1	0	1	0	1	0	1	0	1	0	1	0	1	0	1	100	0	100	0	99.99371	99.99721
2016-11-08	33	0	100	0	0	1	100	0	0	1	0	1	0	1	0	1	0	1	0	1	0	1	0	1	100	0	100	0	99.99572	99.9981
2016-11-09	33	0	100	0	0	1	100	0	0	1	0	1	0	1	0	1	0	1	0	1	0	1	0	1	100	0	100	0	99.99709	99.99871
2016-11-10	33	0	100	0	0	1	100	0	0	1	0	1	0	1	0	1	0	1	0	1	0	1	0	1	100	0	100	0	99.99802	99.99912
2016-11-11	33	0	100	0	0	1	100	0	0	1	0	1	0	1	0	1	0	1	0	1	0	1	0	1	100	0	100	0	99.99866	99.9994
2016-11-12	33	0	100	0	0	1	100	0	0	1	0	1	0	1	0	1	0	1	0	1	0	1	0	1	100	0	100	0	99.99908	99.9996
2016-11-13	33	0	100	0	0	1	100	0	0	1	0	1	0	1	0	1	0	1	0	1	0	1	0	1	100	0	100	0	99.99937	99.99973
2016-11-14	33	0	100	0	0	1	100	0	0	1	0	1	0	1	0	1	0	1	0	1	0	1	0	1	100	0	100	0	99.99957	99.99982
2016-11-15	33	0	100	0	0	1	100	0	0	1	0	1	0	1	0	1	0	1	0	1	0	1	0	1	100	0	100	0	99.99971	99.99988
2016-11-16	33	0	100	0	0	1	100	0	0	1	0	1	0	1	0	1	0	1	0	1	0	1	0	1	100	0	100	0	99.9998	99.99992
2016-11-17	33	0	100	0	0	1	100	0	0	1	0	1	0	1	0	1	0	1	0	1	0	1	0	1	100	0	100	0	99.99986	99.99995
2016-11-18	33	0	100	0	0	1	100	0	0	1	0	1	0	1	0	1	0	1	0	1	0	1	0	1	100	0	100	0	99.99991	99.99996
2016-11-19	33	0	100	0	0	1	100	0	0	1	0	1	0	1	0	1	0	1	0	1	0	1	0	1	100	0	100	0	99.99994	99.99998
2016-11-20	33	0	100	0	0	1	100	0	0	1	0	1	0	1	0	1	0	1	0	1	0	1	0	1	100	0	100	0	99.99996	99.99998
2016-11-21	33	0	100	0	0	1	100	0	0	1	0	1	0	1	0	1	0	1	0	1	0	1	0	1	100	0	100	0	99.99998	99.99999
2016-11-22	33	0	100	0	0	1	100	0	0	1	0	1	0	1	0	1	0	1	0	1	0	1	0	1	100	0	100	0	99.99998	99.99999
2016-11-23	33	0	100	0	0	1	100	0	0	1	0	1	0	1	0	1	0	1	0	1	0	1	0	1	100	0	100	0	99.99999	99.99999
2016-11-24	33	0	100	0	0	1	100	0	0	1	0	1	0	1	0	1	0	1	0	1	0	1	0	1	100	0	100	0	99.99999	99.99999
2016-11-25	33	0	100	0	0	1	100	0	0	1	0	1	0	1	0	1	0	1	0	1	0	1	0	1	100	0	100	0	99.99999	99.99999
2016-11-26	33	0	100	0	0	1	100	0	0	1	0	1	0	1	0	1	0	1	0	1	0	1	0	1	100	0	100	0	99.99999	99.99999
2016-11-27	33	0	100	0	0	1	100	0	0	1	0	1	0	1	0	1	0	1	0	1	0	1	0	1	100	0	100	0	99.99999	99.99999
2016-11-28	33	0	100	0	0	1	100	0	0	1	0	1	0	1	0	1	0	1	0	1	0	1	0	1	100	0	100	0	99.99999	99.99999
2016-11-29	33	0	100	0	0	1	100	0	0	1	0	1	0	1	0	1	0	1	0	1	0	1	0	1	100	0	100	0	99.99999	99.99999
2016-11-30	33	0	100	0	0	1	100	0	0	1	0	1	0	1	0	1	0	1	0	1	0	1	0	1	100	0	100	0	99.99999	99.99999
2016-12-01	33	0	100	0	0	1	100	0	0	1	0	1	0	1	0	1	0	1	0	1	0	1	0	1	100	0	100	0	99.99999	99.99999
2016-12-02	33	0	100	0	0	1	100	0	0	1	0	1	0	1	0	1	0	1	0	1	0	1	0	1	100	0	100	0	99.99999	99.99999
2016-12-03	33	0	100	0	0	1	100	0	0	1	0	1	0	1	0	1	0	1	0	1	0	1	0	1	100	0	100	0	99.99999	99.99999
2016-12-04	33	0	100	0	0	1	100	0	0	1	0	1	0	1	0	1	0	1	0	1	0	1	0	1	100	0	100	0	99.99999	99.99999
2016-12-05	33	0	100	0	0	1	100	0	0	1	0	1	0	1	0	1	0	1	0	1	0	1	0	1	100	0	100	0	99.99999	99.99999
2016-12-06	33	0	100	0	0	1	100	0	0	1	0	1	0	1	0	1	0	1	0	1	0	1	0	1	100	0	100	0	99.99999	99.99999
2016-12-07	33	0	100	0	0	1	100	0	0	1	0	1	0	1	0	1	0	1	0	1	0	1	0	1	100	0	100	0	99.99999	99.99999
2016-12-08	33	0	100	0	0	1	100	0	0	1	0	1	0	1	0	1	0	1	0	1	0	1	0	1	100	0	100	0	99.99999	99.99999
2016-12-09	33	0	100	0	0	1	100	0	0	1	0	1	0	1	0	1	0	1	0	1	0	1	0	1	100	0	100	0	99.99999	99.99999
2016-12-10	33	0	50	0	0	1	100	0	0	1	0	1	0	1	0	1	0	1	0	1	0	1	0	1	100	0	50	0	83.99999	99.99999
2016-12-11	33	0	100	0	0	1	100	0	0	1	0	1	0	1	0	1	0	1	0	1	0	1	0	1	100	0	100	0	89.12	99.99999
2016-12-12	33	0	100	0	0	1	100	0	0	1	0	1	0	1	0	1	0	1	0	1	0	1	0	1	100	0	100	0	92.60159	99.99999
2016-12-13	33	0	100	0	0	1	100	0	0	1	0	1	0	1	0	1	0	1	0	1	0	1	0	1	100	0	100	0	94.96909	99.99999
2016-12-14	33	0	100	0	0	1	100	0	0	1	0	1	0	1	0	1	0	1	0	1	0	1	0	1	100	0	100	0	96.57898	99.99999
2016-12-15	33	0	100	0	0	1	100	0	0	1	0	1	0	1	0	1	0	1	0	1	0	1	0	1	100	0	100	0	97.67371	99.99999
2016-12-16	33	0	100	0	0	1	100	0	0	1	0	1	0	1	0	1	0	1	0	1	0	1	0	1	100	0	100	0	98.41812	99.99999
2016-12-17	33	0	75	0	0	1	100	0	0	1	0	1	0	1	0	1	0	1	0	1	0	1	0	1	100	0	75	0	90.92432	99.99999
2016-12-18	33	0	100	0	0	1	100	0	0	1	0	1	0	1	0	1	0	1	0	1	0	1	0	1	100	0	100	0	93.82854	99.99999
2016-12-19	33	0	100	0	0	1	100	0	0	1	0	1	0	1	0	1	0	1	0	1	0	1	0	1	100	0	100	0	95.80341	99.99999
2016-12-20	33	0	100	0	0	1	100	0	0	1	0	1	0	1	0	1	0	1	0	1	0	1	0	1	100	0	100	0	97.14632	99.99999
2016-12-21	33	0	100	0	0	1	100	0	0	1	0	1	0	1	0	1	0	1	0	1	0	1	0	1	100	0	100	0	98.05949	99.99999
2016-12-22	33	0	100	0	0	1	100	0	0	1	0	1	0	1	0	1	0	1	0	1	0	1	0	1	100	0	100	0	98.68046	99.99999
2016-12-23	33	0	100	0	0	1	100	0	0	1	0	1	0	1	0	1	0	1	0	1	0	1	0	1	100	0	100	0	99.10271	99.99999
2016-12-24	33	0	100	0	0	1	100	0	0	1	0	1	0	1	0	1	0	1	0	1	0	1	0	1	100	0	100	0	99.38985	99.99999
2016-12-25	33	0	100	0	0	1	100	0	0	1	0	1	0	1	0	1	0	1	0	1	0	1	0	1	100	0	100	0	99.5851	99.99999
2016-12-26	33	0	100	0	0	1	0	1	0	1	0	1	0	1	0	1	0	1	0	1	0	1	0	1	0	1	100	0	99.71786	89.33333
2016-12-27	33	0	100	0	0	1	100	0	0	1	0	1	0	1	0	1	0	1	0	1	0	1	0	1	100	0	100	0	99.80815	92.74666
2016-12-28	33	0	100	0	0	1	100	0	0	1	0	1	0	1	0	1	0	1	0	1	0	1	0	1	100	0	100	0	99.86954	95.06773
2016-12-29	33	0	100	0	0	1	0	1	0	1	0	1	0	1	0	1	0	1	0	1	0	1	0	1	0	1	100	0	99.91129	85.97939
2016-12-30	33	0	100	0	0	1	100	0	0	1	0	1	0	1	0	1	0	1	0	1	0	1	0	1	100	0	100	0	99.93968	90.46599
2016-12-31	33	0	100	0	0	1	100	0	0	1	0	1	0	1	0	1	0	1	0	1	0	1	0	1	100	0	100	0	99.95898	93.51688
2017-01-01	33	0	100	0	0	1	100	0	0	1	0	1	0	1	0	1	0	1	0	1	0	1	0	1	100	0	100	0	99.97211	95.59148
2017-01-02	33	0	100	0	0	1	100	0	0	1	0	1	0	1	0	1	0	1	0	1	0	1	0	1	100	0	100	0	99.98103	97.0022
2017-01-03	33	0	100	0	0	1	100	0	0	1	0	1	0	1	0	1	0	1	0	1	0	1	0	1	100	0	100	0	99.98711	97.9615
2017-01-04	33	0	100	0	0	1	100	0	0	1	0	1	0	1	0	1	0	1	0	1	0	1	0	1	100	0	100	0	99.99123	98.61382
2017-01-05	33	0	100	0	0	1	100	0	0	1	0	1	0	1	0	1	0	1	0	1	0	1	0	1	100	0	100	0	99.99404	99.0574
2017-01-06	33	0	100	0	0	1	100	0	0	1	0	1	0	1	0	1	0	1	0	1	0	1	0	1	100	0	100	0	99.99595	99.35903
2017-01-07	33	0	100	0	0	1	100	0	0	1	0	1	0	1	0	1	0	1	0	1	0	1	0	1	100	0	100	0	99.99725	99.56414
2017-01-08	33	0	100	0	0	1	100	0	0	1	0	1	0	1	0	1	0	1	0	1	0	1	0	1	100	0	100	0	99.99813	99.70361
2017-01-09	33	0	100	0	0	1	100	0	0	1	0	1	0	1	0	1	0	1	0	1	0	1	0	1	100	0	100	0	99.99873	99.79845
2017-01-10	33	0	100	0	0	1	100	0	0	1	0	1	0	1	0	1	0	1	0	1	0	1	0	1	100	0	100	0	99.99914	99.86295
2017-01-11	33	0	100	0	0	1	100	0	0	1	0	1	0	1	0	1	0	1	0	1	0	1	0	1	100	0	100	0	99.99941	99.90681
2017-01-12	33	0	100	0	0	1	100	0	0	1	0	1	0	1	0	1	0	1	0	1	0	1	0	1	100	0	100	0	99.9996	99.93663
2017-01-13	33	0	75	0	0	1	100	0	0	1	0	1	0	1	0	1	0	1	0	1	0	1	0	1	100	0	75	0	91.99973	99.95691
2017-01-14	33	0	100	0	0	1	100	0	0	1	0	1	0	1	0	1	0	1	0	1	0	1	0	1	100	0	100	0	94.55981	99.9707
2017-01-15	33	0	100	0	0	1	100	0	0	1	0	1	0	1	0	1	0	1	0	1	0	1	0	1	100	0	100	0	96.30067	99.98007
2017-01-16	33	0	100	0	0	1	100	0	0	1	0	1	0	1	0	1	0	1	0	1	0	1	0	1	100	0	100	0	97.48446	99.98645
2017-01-17	33	0	100	0	0	1	100	0	0	1	0	1	0	1	0	1	0	1	0	1	0	1	0	1	100	0	100	0	98.28944	99.99078
2017-01-18	33	0	100	0	0	1	100	0	0	1	0	1	0	1	0	1	0	1	0	1	0	1	0	1	100	0	100	0	98.83681	99.99374
2017-01-19	33	0	100	0	0	1	100	0	0	1	0	1	0	1	0	1	0	1	0	1	0	1	0	1	100	0	100	0	99.20904	99.99574
2017-01-20	33	0	100	0	0	1	0	1	0	1	0	1	0	1	0	1	0	1	0	1	0	1	0	1	0	1	100	0	99.46214	89.33044
2017-01-21	33	0	100	0	0	1	100	0	0	1	0	1	0	1	0	1	0	1	0	1	0	1	0	1	100	0	100	0	99.63425	92.74471
2017-01-22	33	0	100	0	0	1	100	0	0	1	0	1	0	1	0	1	0	1	0	1	0	1	0	1	100	0	100	0	99.7513	95.0664
2017-01-23	33	0	100	0	0	1	100	0	0	1	0	1	0	1	0	1	0	1	0	1	0	1	0	1	100	0	100	0	99.83088	96.64515
2017-01-24	33	0	100	0	0	1	100	0	0	1	0	1	0	1	0	1	0	1	0	1	0	1	0	1	100	0	100	0	99.885	97.7187
2017-01-25	33	0	100	0	0	1	100	0	0	1	0	1	0	1	0	1	0	1	0	1	0	1	0	1	100	0	100	0	99.9218	98.44872
2017-01-26	33	0	100	0	0	1	100	0	0	1	0	1	0	1	0	1	0	1	0	1	0	1	0	1	100	0	100	0	99.94682	98.94513
2017-01-27	33	0	100	0	0	1	100	0	0	1	0	1	0	1	0	1	0	1	0	1	0	1	0	1	100	0	100	0	99.96384	99.28269
2017-01-28	33	0	100	0	0	1	100	0	0	1	0	1	0	1	0	1	0	1	0	1	0	1	0	1	100	0	100	0	99.97541	99.51223
2017-01-29	33	0	100	0	0	1	100	0	0	1	0	1	0	1	0	1	0	1	0	1	0	1	0	1	100	0	100	0	99.98328	99.66832
2017-01-30	33	0	100	0	0	1	100	0	0	1	0	1	0	1	0	1	0	1	0	1	0	1	0	1	100	0	100	0	99.98863	99.77446
2017-01-31	33	0	100	0	0	1	100	0	0	1	0	1	0	1	0	1	0	1	0	1	0	1	0	1	100	0	100	0	99.99227	99.84663
2017-02-01	33	0	100	0	0	1	100	0	0	1	0	1	0	1	0	1	0	1	0	1	0	1	0	1	100	0	100	0	99.99474	99.89571
2017-02-02	33	0	75	0	0	1	100	0	0	1	0	1	0	1	0	1	0	1	0	1	0	1	0	1	100	0	75	0	91.99643	99.92908
2017-02-03	33	0	100	0	0	1	100	0	0	1	0	1	0	1	0	1	0	1	0	1	0	1	0	1	100	0	100	0	94.55757	99.95177
2017-02-04	33	0	100	0	0	1	100	0	0	1	0	1	0	1	0	1	0	1	0	1	0	1	0	1	100	0	100	0	96.29915	99.96721
2017-02-05	33	0	100	0	0	1	100	0	0	1	0	1	0	1	0	1	0	1	0	1	0	1	0	1	100	0	100	0	97.48342	99.9777
2017-02-06	33	0	100	0	0	1	100	0	0	1	0	1	0	1	0	1	0	1	0	1	0	1	0	1	100	0	100	0	98.28873	99.98483
2017-02-07	33	0	100	0	0	1	100	0	0	1	0	1	0	1	0	1	0	1	0	1	0	1	0	1	100	0	100	0	98.83633	99.98969
2017-02-08	33	0	75	0	0	1	100	0	0	1	0	1	0	1	0	1	0	1	0	1	0	1	0	1	100	0	75	0	91.20871	99.99299
2017-02-09	33	0	100	0	0	1	100	0	0	1	0	1	0	1	0	1	0	1	0	1	0	1	0	1	100	0	100	0	94.02193	99.99523
2017-02-10	33	0	100	0	0	1	100	0	0	1	0	1	0	1	0	1	0	1	0	1	0	1	0	1	100	0	100	0	95.93491	99.99676
2017-02-11	33	0	100	0	0	1	100	0	0	1	0	1	0	1	0	1	0	1	0	1	0	1	0	1	100	0	100	0	97.23573	99.9978
2017-02-12	33	0	100	0	0	1	100	0	0	1	0	1	0	1	0	1	0	1	0	1	0	1	0	1	100	0	100	0	98.1203	99.9985
2016-03-04	34	0	100	0	0	1	100	0	0	1	0	1	0	1	0	1	0	1	0	1	0	1	0	1	100	0	100	0	100	100
2016-03-05	34	0	0	1	0	1	0	1	0	1	0	1	0	1	0	1	0	1	0	1	0	1	0	1	0	1	0	1	89.33333	89.33333
2016-03-06	34	1	0	1	0	1	0	1	0	1	0	1	0	1	0	1	0	1	0	1	0	1	0	1	0	1	0	1	71.41333	71.41333
2016-03-07	34	0	50	0	100	0	0	1	0	1	0	1	0	1	0	1	0	1	0	1	0	1	0	1	0	1	75	0	72.56107	48.56107
2016-03-08	34	0	75	0	100	0	0	1	0	1	0	1	0	1	0	1	0	1	0	1	0	1	0	1	0	1	87.5	0	77.34152	33.02153
2016-03-09	34	0	50	0	100	0	0	1	0	1	0	1	0	1	0	1	0	1	0	1	0	1	0	1	0	1	75	0	76.59224	22.45464
2016-03-10	34	0	50	0	100	0	0	1	0	1	0	1	0	1	0	1	0	1	0	1	0	1	0	1	0	1	75	0	76.08272	15.26915
2016-03-11	34	0	50	0	100	0	0	1	0	1	0	1	0	1	0	1	0	1	0	1	0	1	0	1	0	1	75	0	75.73625	10.38302
2016-03-12	34	0	0	1	0	1	0	1	0	1	0	1	0	1	0	1	0	1	0	1	0	1	0	1	0	1	0	1	67.50065	7.060457
2016-03-13	34	0	0	1	0	1	0	1	0	1	0	1	0	1	0	1	0	1	0	1	0	1	0	1	0	1	0	1	53.90044	4.801111
2016-03-14	34	0	50	0	100	0	100	0	0	1	0	1	0	1	0	1	0	1	0	1	0	1	0	1	100	0	75	0	60.6523	35.26476
2016-03-15	34	0	50	0	100	0	0	1	0	1	0	1	0	1	0	1	0	1	0	1	0	1	0	1	0	1	75	0	65.24356	45.31337
2016-03-16	34	0	100	0	100	0	100	0	0	1	0	1	0	1	0	1	0	1	0	1	0	1	0	1	100	0	100	0	76.36562	62.81309
2016-03-17	34	0	75	0	100	0	100	0	0	1	0	1	0	1	0	1	0	1	0	1	0	1	0	1	100	0	87.5	0	79.92862	74.7129
2016-03-18	34	0	50	0	100	0	0	1	0	1	0	1	0	1	0	1	0	1	0	1	0	1	0	1	0	1	75	0	78.35146	72.13811
2016-03-19	34	0	0	1	0	1	0	1	0	1	0	1	0	1	0	1	0	1	0	1	0	1	0	1	0	1	0	1	69.27899	59.72058
2016-03-20	34	0	0	1	0	1	100	0	0	1	0	1	0	1	0	1	0	1	0	1	0	1	0	1	100	0	0	1	55.10971	72.61
2016-03-21	34	0	75	0	100	0	100	0	0	1	0	1	0	1	0	1	0	1	0	1	0	1	0	1	100	0	87.5	0	65.47461	81.3748
2016-03-22	34	0	75	0	100	0	0	1	0	1	0	1	0	1	0	1	0	1	0	1	0	1	0	1	0	1	87.5	0	72.52274	76.6682
2016-03-23	34	1	100	0	100	0	0	1	0	1	0	1	0	1	0	1	0	1	0	1	0	1	0	1	0	1	100	0	81.31546	62.80104
2016-03-24	34	0	100	0	100	0	0	1	0	1	0	1	0	1	0	1	0	1	0	1	0	1	0	1	0	1	100	0	87.29451	42.70471
2016-03-25	34	0	0	1	0	1	0	1	0	1	0	1	0	1	0	1	0	1	0	1	0	1	0	1	0	1	0	1	80.6936	29.0392
2016-03-26	34	0	50	0	0	1	0	1	0	1	0	1	0	1	0	1	0	1	0	1	0	1	0	1	0	1	50	0	70.87165	19.74666
2016-03-27	34	0	0	1	0	1	0	1	0	1	0	1	0	1	0	1	0	1	0	1	0	1	0	1	0	1	0	1	58.85939	13.42773
2016-03-28	34	0	75	0	100	0	0	1	0	1	0	1	0	1	0	1	0	1	0	1	0	1	0	1	0	1	87.5	0	68.02438	9.130855
2016-03-29	34	0	75	0	100	0	0	1	0	1	0	1	0	1	0	1	0	1	0	1	0	1	0	1	0	1	87.5	0	74.25658	6.208981
2016-03-30	34	0	75	0	100	0	0	1	0	1	0	1	0	1	0	1	0	1	0	1	0	1	0	1	0	1	87.5	0	78.49448	4.222107
2016-03-31	34	0	75	0	100	0	100	0	0	1	0	1	0	1	0	1	0	1	0	1	0	1	0	1	100	0	87.5	0	81.37624	34.87103
2016-04-01	34	0	100	0	100	0	0	1	0	1	0	1	0	1	0	1	0	1	0	1	0	1	0	1	0	1	100	0	87.33585	45.04564
2016-04-02	34	0	0	1	0	1	0	1	0	1	0	1	0	1	0	1	0	1	0	1	0	1	0	1	0	1	0	1	80.72171	41.2977
2016-04-03	34	0	0	1	0	1	0	1	0	1	0	1	0	1	0	1	0	1	0	1	0	1	0	1	0	1	0	1	65.55743	28.08244
2016-04-04	34	0	75	0	100	0	100	0	0	1	0	1	0	1	0	1	0	1	0	1	0	1	0	1	100	0	87.5	0	72.57906	51.09605
2016-04-05	34	0	50	0	100	0	0	1	0	1	0	1	0	1	0	1	0	1	0	1	0	1	0	1	0	1	75	0	73.35376	56.07865
2016-04-06	34	0	75	0	100	0	0	1	0	1	0	1	0	1	0	1	0	1	0	1	0	1	0	1	0	1	87.5	0	77.88055	48.80015
2016-04-07	34	0	100	0	100	0	100	0	0	1	0	1	0	1	0	1	0	1	0	1	0	1	0	1	100	0	100	0	84.95878	65.1841
2016-04-08	34	0	0	1	100	0	0	1	0	1	0	1	0	1	0	1	0	1	0	1	0	1	0	1	0	1	100	0	89.77197	65.65852
2016-04-09	34	0	0	1	0	1	0	1	0	1	0	1	0	1	0	1	0	1	0	1	0	1	0	1	0	1	0	1	82.37827	55.31446
2016-04-10	34	1	0	1	0	1	0	1	0	1	0	1	0	1	0	1	0	1	0	1	0	1	0	1	0	1	0	1	66.68389	37.61383
2016-04-11	34	0	75	0	100	0	0	1	0	1	0	1	0	1	0	1	0	1	0	1	0	1	0	1	0	1	87.5	0	73.34505	25.57741
2016-04-12	34	0	75	0	100	0	0	1	0	1	0	1	0	1	0	1	0	1	0	1	0	1	0	1	0	1	87.5	0	77.87463	17.39264
2016-04-13	34	0	75	0	100	0	0	1	0	1	0	1	0	1	0	1	0	1	0	1	0	1	0	1	0	1	87.5	0	80.95475	11.82699
2016-04-14	34	0	100	0	100	0	0	1	0	1	0	1	0	1	0	1	0	1	0	1	0	1	0	1	0	1	100	0	87.04923	8.042356
2016-04-15	34	0	100	0	100	0	0	1	0	1	0	1	0	1	0	1	0	1	0	1	0	1	0	1	0	1	100	0	91.19348	5.468802
2016-04-16	34	0	0	1	100	0	100	0	0	1	0	1	0	1	0	1	0	1	0	1	0	1	0	1	100	0	100	0	94.01157	35.71878
2016-04-17	34	0	75	0	100	0	100	0	0	1	0	1	0	1	0	1	0	1	0	1	0	1	0	1	100	0	87.5	0	91.92786	56.28877
2016-04-18	34	0	50	0	100	0	100	0	0	1	0	1	0	1	0	1	0	1	0	1	0	1	0	1	100	0	75	0	86.51095	70.27637
2016-04-19	34	0	50	0	100	0	0	1	0	1	0	1	0	1	0	1	0	1	0	1	0	1	0	1	0	1	75	0	82.82745	69.12126
2016-04-20	34	0	0	1	0	1	0	1	0	1	0	1	0	1	0	1	0	1	0	1	0	1	0	1	0	1	0	1	72.32266	57.66912
2016-04-21	34	0	100	0	100	0	0	1	0	1	0	1	0	1	0	1	0	1	0	1	0	1	0	1	0	1	100	0	81.17941	39.215
2016-04-22	34	0	100	0	100	0	0	1	0	1	0	1	0	1	0	1	0	1	0	1	0	1	0	1	0	1	100	0	87.202	26.6662
2016-04-23	34	1	0	1	0	1	0	1	0	1	0	1	0	1	0	1	0	1	0	1	0	1	0	1	0	1	0	1	80.63069	18.13302
2016-04-24	34	0	0	1	0	1	0	1	0	1	0	1	0	1	0	1	0	1	0	1	0	1	0	1	0	1	0	1	65.49554	12.33045
2016-04-25	34	0	75	0	100	0	0	1	0	1	0	1	0	1	0	1	0	1	0	1	0	1	0	1	0	1	87.5	0	72.53696	8.384708
2016-04-26	34	0	75	0	100	0	0	1	0	1	0	1	0	1	0	1	0	1	0	1	0	1	0	1	0	1	87.5	0	77.32513	5.701602
2016-04-27	34	0	100	0	100	0	0	1	0	1	0	1	0	1	0	1	0	1	0	1	0	1	0	1	0	1	100	0	84.58109	3.87709
2016-04-28	34	0	75	0	100	0	0	1	0	1	0	1	0	1	0	1	0	1	0	1	0	1	0	1	0	1	87.5	0	85.51514	2.636421
2016-04-29	34	0	75	0	100	0	0	1	0	1	0	1	0	1	0	1	0	1	0	1	0	1	0	1	0	1	87.5	0	86.1503	1.792766
2016-04-30	34	0	0	1	0	1	0	1	0	1	0	1	0	1	0	1	0	1	0	1	0	1	0	1	0	1	0	1	77.24887	1.219081
2016-05-01	34	0	0	1	0	1	0	1	0	1	0	1	0	1	0	1	0	1	0	1	0	1	0	1	0	1	0	1	61.86256	0.8289752
2016-05-02	34	0	75	0	100	0	0	1	0	1	0	1	0	1	0	1	0	1	0	1	0	1	0	1	0	1	87.5	0	70.06654	0.5637031
2016-05-03	34	0	100	0	100	0	0	1	0	1	0	1	0	1	0	1	0	1	0	1	0	1	0	1	0	1	100	0	79.64525	0.3833181
2016-05-04	34	0	100	0	100	0	0	1	0	1	0	1	0	1	0	1	0	1	0	1	0	1	0	1	0	1	100	0	86.15877	0.2606563
2016-05-05	34	0	0	1	0	1	100	0	0	1	0	1	0	1	0	1	0	1	0	1	0	1	0	1	100	0	0	1	79.9213	32.17725
2016-05-06	34	0	75	0	0	1	0	1	0	1	0	1	0	1	0	1	0	1	0	1	0	1	0	1	0	1	75	0	78.34648	43.21386
2016-05-07	34	0	0	1	0	1	0	1	0	1	0	1	0	1	0	1	0	1	0	1	0	1	0	1	0	1	0	1	69.2756	40.05209
2016-05-08	34	0	0	1	100	0	100	0	0	1	0	1	0	1	0	1	0	1	0	1	0	1	0	1	100	0	100	0	79.10741	59.23542
2016-05-09	34	0	75	0	100	0	0	1	0	1	0	1	0	1	0	1	0	1	0	1	0	1	0	1	0	1	87.5	0	81.79304	61.61342
2016-05-10	34	0	75	0	100	0	0	1	0	1	0	1	0	1	0	1	0	1	0	1	0	1	0	1	0	1	87.5	0	83.61926	52.5638
2016-05-11	34	0	75	0	100	0	0	1	0	1	0	1	0	1	0	1	0	1	0	1	0	1	0	1	0	1	87.5	0	84.8611	35.74338
2016-05-12	34	0	0	1	0	1	0	1	0	1	0	1	0	1	0	1	0	1	0	1	0	1	0	1	0	1	0	1	76.37221	24.3055
2016-05-13	34	1	0	1	0	1	0	1	0	1	0	1	0	1	0	1	0	1	0	1	0	1	0	1	0	1	0	1	61.26643	16.52774
2016-05-14	34	0	0	1	0	1	0	1	0	1	0	1	0	1	0	1	0	1	0	1	0	1	0	1	0	1	0	1	41.66117	11.23886
2016-05-15	34	0	0	1	0	1	0	1	0	1	0	1	0	1	0	1	0	1	0	1	0	1	0	1	0	1	0	1	28.3296	7.642427
2016-05-16	34	0	75	0	100	0	0	1	0	1	0	1	0	1	0	1	0	1	0	1	0	1	0	1	0	1	87.5	0	47.26413	5.196851
2016-05-17	34	0	0	1	0	1	0	1	0	1	0	1	0	1	0	1	0	1	0	1	0	1	0	1	0	1	0	1	50.80627	3.533859
2016-05-18	34	0	0	1	0	1	0	1	0	1	0	1	0	1	0	1	0	1	0	1	0	1	0	1	0	1	0	1	43.8816	2.403024
2016-05-19	34	0	0	1	0	1	0	1	0	1	0	1	0	1	0	1	0	1	0	1	0	1	0	1	0	1	0	1	29.83949	1.634056
2016-05-20	34	0	0	1	0	1	0	1	0	1	0	1	0	1	0	1	0	1	0	1	0	1	0	1	0	1	0	1	20.29085	1.111158
2016-05-21	34	0	0	1	0	1	0	1	0	1	0	1	0	1	0	1	0	1	0	1	0	1	0	1	0	1	0	1	13.79778	0.7555875
2016-05-22	34	0	0	1	0	1	0	1	0	1	0	1	0	1	0	1	0	1	0	1	0	1	0	1	0	1	0	1	9.38249	0.5137995
2016-05-23	34	0	0	1	0	1	0	1	0	1	0	1	0	1	0	1	0	1	0	1	0	1	0	1	0	1	0	1	6.380094	0.3493837
2016-05-24	34	0	0	1	0	1	0	1	0	1	0	1	0	1	0	1	0	1	0	1	0	1	0	1	0	1	0	1	4.338464	0.2375809
2016-05-25	34	0	0	1	0	1	0	1	0	1	0	1	0	1	0	1	0	1	0	1	0	1	0	1	0	1	0	1	2.950155	0.161555
2016-05-26	34	0	0	1	0	1	0	1	0	1	0	1	0	1	0	1	0	1	0	1	0	1	0	1	0	1	0	1	2.006106	0.1098574
2016-05-27	34	0	0	1	0	1	0	1	0	1	0	1	0	1	0	1	0	1	0	1	0	1	0	1	0	1	0	1	1.364152	0.07470304
2016-05-28	34	0	0	1	0	1	0	1	0	1	0	1	0	1	0	1	0	1	0	1	0	1	0	1	0	1	0	1	0.9276233	0.05079807
2016-05-29	34	0	0	1	0	1	0	1	0	1	0	1	0	1	0	1	0	1	0	1	0	1	0	1	0	1	0	1	0.6307839	0.03454268
2016-05-30	34	0	0	1	0	1	0	1	0	1	0	1	0	1	0	1	0	1	0	1	0	1	0	1	0	1	0	1	0.428933	0.02348902
2016-05-31	34	0	0	1	0	1	0	1	0	1	0	1	0	1	0	1	0	1	0	1	0	1	0	1	0	1	0	1	0.2916745	0.01597254
2016-06-01	34	0	50	0	0	1	100	0	0	1	0	1	0	1	0	1	0	1	0	1	0	1	0	1	100	0	50	0	16.19834	32.01086
2016-06-02	34	0	25	0	100	0	0	1	0	1	0	1	0	1	0	1	0	1	0	1	0	1	0	1	0	1	62.5	0	31.01487	43.10072
2016-06-03	34	0	0	1	0	1	0	1	0	1	0	1	0	1	0	1	0	1	0	1	0	1	0	1	0	1	0	1	34.42344	39.97515
2016-06-04	34	0	0	1	0	1	0	1	0	1	0	1	0	1	0	1	0	1	0	1	0	1	0	1	0	1	0	1	30.07461	27.1831
2016-06-05	34	0	0	1	0	1	100	0	0	1	0	1	0	1	0	1	0	1	0	1	0	1	0	1	100	0	0	1	20.45073	50.48451
2016-06-06	34	0	75	0	0	1	100	0	0	1	0	1	0	1	0	1	0	1	0	1	0	1	0	1	100	0	75	0	37.9065	66.32947
2016-06-07	34	0	75	0	0	1	0	1	0	1	0	1	0	1	0	1	0	1	0	1	0	1	0	1	0	1	75	0	49.77642	66.43737
2016-06-08	34	0	0	1	0	1	0	1	0	1	0	1	0	1	0	1	0	1	0	1	0	1	0	1	0	1	0	1	49.84796	55.84408
2016-06-09	34	0	0	1	0	1	0	1	0	1	0	1	0	1	0	1	0	1	0	1	0	1	0	1	0	1	0	1	41.89661	37.97397
2016-06-10	34	0	50	0	0	1	0	1	0	1	0	1	0	1	0	1	0	1	0	1	0	1	0	1	0	1	50	0	44.4897	25.8223
2016-06-11	34	0	0	1	0	1	0	1	0	1	0	1	0	1	0	1	0	1	0	1	0	1	0	1	0	1	0	1	40.91966	17.55917
2016-06-12	34	0	0	1	0	1	100	0	0	1	0	1	0	1	0	1	0	1	0	1	0	1	0	1	100	0	0	1	33.1587	43.94023
2016-06-13	34	0	50	0	100	0	100	0	0	1	0	1	0	1	0	1	0	1	0	1	0	1	0	1	100	0	75	0	46.54792	61.87936
2016-06-14	34	0	50	0	0	1	100	0	0	1	0	1	0	1	0	1	0	1	0	1	0	1	0	1	100	0	50	0	47.65259	74.07796
2016-06-15	34	0	75	0	0	1	100	0	0	1	0	1	0	1	0	1	0	1	0	1	0	1	0	1	100	0	75	0	56.40376	82.37302
2016-06-16	34	0	50	0	0	1	100	0	0	1	0	1	0	1	0	1	0	1	0	1	0	1	0	1	100	0	50	0	54.35456	88.01366
2016-06-17	34	0	100	0	0	1	100	0	0	1	0	1	0	1	0	1	0	1	0	1	0	1	0	1	100	0	100	0	68.9611	91.84929
2016-06-18	34	0	75	0	0	1	100	0	0	1	0	1	0	1	0	1	0	1	0	1	0	1	0	1	100	0	75	0	70.89355	94.45752
2016-06-19	34	0	25	0	0	1	100	0	0	1	0	1	0	1	0	1	0	1	0	1	0	1	0	1	100	0	25	0	56.20761	96.23112
2016-06-20	34	0	75	0	0	1	100	0	0	1	0	1	0	1	0	1	0	1	0	1	0	1	0	1	100	0	75	0	62.22118	97.43716
2016-06-21	34	0	50	0	0	1	100	0	0	1	0	1	0	1	0	1	0	1	0	1	0	1	0	1	100	0	50	0	58.3104	98.25727
2016-06-22	34	0	50	0	0	1	100	0	0	1	0	1	0	1	0	1	0	1	0	1	0	1	0	1	100	0	50	0	55.65107	98.81494
2016-06-23	34	0	75	0	0	1	100	0	0	1	0	1	0	1	0	1	0	1	0	1	0	1	0	1	100	0	75	0	61.84273	99.19416
2016-06-24	34	0	50	0	0	1	100	0	0	1	0	1	0	1	0	1	0	1	0	1	0	1	0	1	100	0	50	0	58.05306	99.45203
2016-06-25	34	0	50	0	0	1	100	0	0	1	0	1	0	1	0	1	0	1	0	1	0	1	0	1	100	0	50	0	55.47608	99.62738
2016-06-26	34	0	75	0	0	1	100	0	0	1	0	1	0	1	0	1	0	1	0	1	0	1	0	1	100	0	75	0	61.72374	99.74662
2016-06-27	34	0	50	0	0	1	100	0	0	1	0	1	0	1	0	1	0	1	0	1	0	1	0	1	100	0	50	0	57.97214	99.82771
2016-06-28	34	0	75	0	0	1	100	0	0	1	0	1	0	1	0	1	0	1	0	1	0	1	0	1	100	0	75	0	63.42105	99.88284
2016-06-29	34	0	75	0	0	1	100	0	0	1	0	1	0	1	0	1	0	1	0	1	0	1	0	1	100	0	75	0	67.12631	99.92033
2016-06-30	34	0	75	0	0	1	100	0	0	1	0	1	0	1	0	1	0	1	0	1	0	1	0	1	100	0	75	0	69.64589	99.94583
2016-07-01	34	0	75	0	0	1	100	0	0	1	0	1	0	1	0	1	0	1	0	1	0	1	0	1	100	0	75	0	71.35921	99.96317
2016-07-02	34	0	50	0	0	1	0	1	0	1	0	1	0	1	0	1	0	1	0	1	0	1	0	1	0	1	50	0	64.52426	89.30829
2016-07-03	34	1	75	0	0	1	0	1	0	1	0	1	0	1	0	1	0	1	0	1	0	1	0	1	0	1	75	0	67.8765	71.3963
2016-07-04	34	0	75	0	0	1	0	1	0	1	0	1	0	1	0	1	0	1	0	1	0	1	0	1	0	1	75	0	70.15602	48.54948
2016-07-05	34	0	0	1	0	1	0	1	0	1	0	1	0	1	0	1	0	1	0	1	0	1	0	1	0	1	0	1	63.70609	33.01365
2016-07-06	34	0	0	1	0	1	0	1	0	1	0	1	0	1	0	1	0	1	0	1	0	1	0	1	0	1	0	1	51.32014	22.44928
2016-07-07	34	0	0	1	0	1	0	1	0	1	0	1	0	1	0	1	0	1	0	1	0	1	0	1	0	1	0	1	34.8977	15.26551
2016-07-08	34	0	0	1	0	1	0	1	0	1	0	1	0	1	0	1	0	1	0	1	0	1	0	1	0	1	0	1	23.73043	10.38055
2016-07-09	34	0	0	1	0	1	0	1	0	1	0	1	0	1	0	1	0	1	0	1	0	1	0	1	0	1	0	1	16.1367	7.058773
2016-07-10	34	0	0	1	0	1	0	1	0	1	0	1	0	1	0	1	0	1	0	1	0	1	0	1	0	1	0	1	10.97295	4.799965
2016-07-11	34	0	0	1	0	1	0	1	0	1	0	1	0	1	0	1	0	1	0	1	0	1	0	1	0	1	0	1	7.461608	3.263977
2016-07-12	34	0	0	1	0	1	0	1	0	1	0	1	0	1	0	1	0	1	0	1	0	1	0	1	0	1	0	1	5.073894	2.219504
2016-07-13	34	0	0	1	0	1	0	1	0	1	0	1	0	1	0	1	0	1	0	1	0	1	0	1	0	1	0	1	3.450248	1.509263
2016-07-14	34	0	0	1	0	1	0	1	0	1	0	1	0	1	0	1	0	1	0	1	0	1	0	1	0	1	0	1	2.346169	1.026299
2016-07-15	34	0	0	1	0	1	0	1	0	1	0	1	0	1	0	1	0	1	0	1	0	1	0	1	0	1	0	1	1.595395	0.6978832
2016-07-16	34	0	0	1	0	1	0	1	0	1	0	1	0	1	0	1	0	1	0	1	0	1	0	1	0	1	0	1	1.084868	0.4745606
2016-07-17	34	0	0	1	0	1	0	1	0	1	0	1	0	1	0	1	0	1	0	1	0	1	0	1	0	1	0	1	0.7377105	0.3227012
2016-07-18	34	0	0	1	0	1	0	1	0	1	0	1	0	1	0	1	0	1	0	1	0	1	0	1	0	1	0	1	0.5016431	0.2194368
2016-07-19	34	0	0	1	0	1	0	1	0	1	0	1	0	1	0	1	0	1	0	1	0	1	0	1	0	1	0	1	0.3411173	0.149217
2016-07-20	34	0	0	1	0	1	0	1	0	1	0	1	0	1	0	1	0	1	0	1	0	1	0	1	0	1	0	1	0.2319598	0.1014676
2016-07-21	34	0	0	1	0	1	0	1	0	1	0	1	0	1	0	1	0	1	0	1	0	1	0	1	0	1	0	1	0.1577327	0.06899796
2016-07-22	34	0	0	1	0	1	0	1	0	1	0	1	0	1	0	1	0	1	0	1	0	1	0	1	0	1	0	1	0.1072582	0.04691861
2016-07-23	34	0	0	1	0	1	0	1	0	1	0	1	0	1	0	1	0	1	0	1	0	1	0	1	0	1	0	1	0.07293557	0.03190466
2016-07-24	34	0	0	1	0	1	0	1	0	1	0	1	0	1	0	1	0	1	0	1	0	1	0	1	0	1	0	1	0.04959619	0.02169517
2016-07-25	34	0	0	1	0	1	0	1	0	1	0	1	0	1	0	1	0	1	0	1	0	1	0	1	0	1	0	1	0.03372541	0.01475271
2016-07-26	34	0	0	1	0	1	0	1	0	1	0	1	0	1	0	1	0	1	0	1	0	1	0	1	0	1	0	1	0.02293328	0.01003185
2016-07-27	34	0	0	1	0	1	0	1	0	1	0	1	0	1	0	1	0	1	0	1	0	1	0	1	0	1	0	1	0.01559463	0.006821655
2016-07-28	34	0	0	1	0	1	0	1	0	1	0	1	0	1	0	1	0	1	0	1	0	1	0	1	0	1	0	1	0.01060435	0.004638725
2016-07-29	34	0	0	1	0	1	0	1	0	1	0	1	0	1	0	1	0	1	0	1	0	1	0	1	0	1	0	1	0.007210957	0.003154333
2016-07-30	34	0	0	1	0	1	100	0	0	1	0	1	0	1	0	1	0	1	0	1	0	1	0	1	100	0	0	1	0.004903451	32.00214
2016-07-31	34	0	0	0	0	1	100	0	0	1	0	1	0	1	0	1	0	1	0	1	0	1	0	1	100	0	0	0	0.003334347	53.76146
2016-08-01	34	0	25	0	0	1	100	0	0	1	0	1	0	1	0	1	0	1	0	1	0	1	0	1	100	0	25	0	8.002267	68.55779
2016-08-02	34	0	50	0	0	1	100	0	0	1	0	1	0	1	0	1	0	1	0	1	0	1	0	1	100	0	50	0	21.44154	78.6193
2016-08-03	34	0	100	0	100	0	100	0	0	1	0	1	0	1	0	1	0	1	0	1	0	1	0	1	100	0	100	0	46.58025	85.46112
2016-08-04	34	0	100	0	100	0	100	0	0	1	0	1	0	1	0	1	0	1	0	1	0	1	0	1	100	0	100	0	63.67457	90.11356
2016-08-05	34	0	75	0	100	0	100	0	0	1	0	1	0	1	0	1	0	1	0	1	0	1	0	1	100	0	87.5	0	71.29871	93.27722
2016-08-06	34	0	50	0	100	0	100	0	0	1	0	1	0	1	0	1	0	1	0	1	0	1	0	1	100	0	75	0	72.48312	95.42851
2016-08-07	34	0	50	0	100	0	100	0	0	1	0	1	0	1	0	1	0	1	0	1	0	1	0	1	100	0	75	0	73.28853	96.89139
2016-08-08	34	0	100	0	100	0	100	0	0	1	0	1	0	1	0	1	0	1	0	1	0	1	0	1	100	0	100	0	81.8362	97.88615
2016-08-09	34	0	100	0	0	1	0	1	0	1	0	1	0	1	0	1	0	1	0	1	0	1	0	1	0	1	100	0	87.64861	87.89592
2016-08-10	34	0	0	1	0	1	0	1	0	1	0	1	0	1	0	1	0	1	0	1	0	1	0	1	0	1	0	1	80.93439	70.43589
2016-08-11	34	1	0	1	0	1	0	1	0	1	0	1	0	1	0	1	0	1	0	1	0	1	0	1	0	1	0	1	65.70205	47.8964
2016-08-12	34	0	0	1	0	1	0	1	0	1	0	1	0	1	0	1	0	1	0	1	0	1	0	1	0	1	0	1	44.67739	32.56955
2016-08-13	34	0	0	1	0	1	0	1	0	1	0	1	0	1	0	1	0	1	0	1	0	1	0	1	0	1	0	1	30.38063	22.1473
2016-08-14	34	0	0	1	0	1	0	1	0	1	0	1	0	1	0	1	0	1	0	1	0	1	0	1	0	1	0	1	20.65883	15.06016
2016-08-15	34	0	0	1	0	1	0	1	0	1	0	1	0	1	0	1	0	1	0	1	0	1	0	1	0	1	0	1	14.048	10.24091
2016-08-16	34	0	0	1	0	1	100	0	0	1	0	1	0	1	0	1	0	1	0	1	0	1	0	1	100	0	0	1	9.552642	38.96382
2016-08-17	34	0	50	0	100	0	100	0	0	1	0	1	0	1	0	1	0	1	0	1	0	1	0	1	100	0	75	0	30.4958	58.4954
2016-08-18	34	0	25	0	0	1	100	0	0	1	0	1	0	1	0	1	0	1	0	1	0	1	0	1	100	0	25	0	28.73714	71.77687
2016-08-19	34	0	50	0	100	0	100	0	0	1	0	1	0	1	0	1	0	1	0	1	0	1	0	1	100	0	75	0	43.54126	80.80827
2016-08-20	34	0	50	0	0	1	100	0	0	1	0	1	0	1	0	1	0	1	0	1	0	1	0	1	100	0	50	0	45.60806	86.94963
2016-08-21	34	0	50	0	0	1	100	0	0	1	0	1	0	1	0	1	0	1	0	1	0	1	0	1	100	0	50	0	47.01348	91.12575
2016-08-22	34	0	25	0	100	0	100	0	0	1	0	1	0	1	0	1	0	1	0	1	0	1	0	1	100	0	62.5	0	51.96917	93.96551
2016-08-23	34	0	25	0	100	0	100	0	0	1	0	1	0	1	0	1	0	1	0	1	0	1	0	1	100	0	62.5	0	55.33903	95.89655
2016-08-24	34	0	25	0	0	1	100	0	0	1	0	1	0	1	0	1	0	1	0	1	0	1	0	1	100	0	25	0	45.63054	97.20965
2016-08-25	34	0	25	0	0	1	100	0	0	1	0	1	0	1	0	1	0	1	0	1	0	1	0	1	100	0	25	0	39.02877	98.10256
2016-08-26	34	0	0	0	100	0	100	0	0	1	0	1	0	1	0	1	0	1	0	1	0	1	0	1	100	0	50	0	42.53957	98.70974
2016-08-27	34	0	50	0	0	1	100	0	0	1	0	1	0	1	0	1	0	1	0	1	0	1	0	1	100	0	50	0	44.9269	99.12263
2016-08-28	34	0	25	0	100	0	100	0	0	1	0	1	0	1	0	1	0	1	0	1	0	1	0	1	100	0	62.5	0	50.55029	99.40339
2016-08-29	34	0	25	0	0	1	100	0	0	1	0	1	0	1	0	1	0	1	0	1	0	1	0	1	100	0	25	0	42.3742	99.59431
2016-08-30	34	0	25	0	0	1	100	0	0	1	0	1	0	1	0	1	0	1	0	1	0	1	0	1	100	0	25	0	36.81445	99.72413
2016-08-31	34	0	75	0	100	0	100	0	0	1	0	1	0	1	0	1	0	1	0	1	0	1	0	1	100	0	87.5	0	53.03383	99.81241
2016-09-01	34	0	75	0	0	1	100	0	0	1	0	1	0	1	0	1	0	1	0	1	0	1	0	1	100	0	75	0	60.063	99.87244
2016-09-02	34	0	50	0	100	0	100	0	0	1	0	1	0	1	0	1	0	1	0	1	0	1	0	1	100	0	75	0	64.84284	99.91325
2016-09-03	34	0	50	0	0	1	100	0	0	1	0	1	0	1	0	1	0	1	0	1	0	1	0	1	100	0	50	0	60.09313	99.94101
2016-09-04	34	0	50	0	100	0	100	0	0	1	0	1	0	1	0	1	0	1	0	1	0	1	0	1	100	0	75	0	64.86333	99.95988
2016-09-05	34	0	50	0	100	0	100	0	0	1	0	1	0	1	0	1	0	1	0	1	0	1	0	1	100	0	75	0	68.10706	99.97272
2016-09-06	34	0	50	0	100	0	100	0	0	1	0	1	0	1	0	1	0	1	0	1	0	1	0	1	100	0	75	0	70.31281	99.98145
2016-09-07	34	0	100	0	100	0	100	0	0	1	0	1	0	1	0	1	0	1	0	1	0	1	0	1	100	0	100	0	79.81271	99.98739
2016-09-08	34	0	50	0	0	1	100	0	0	1	0	1	0	1	0	1	0	1	0	1	0	1	0	1	100	0	50	0	70.27264	99.99142
2016-09-09	34	0	50	0	0	1	100	0	0	1	0	1	0	1	0	1	0	1	0	1	0	1	0	1	100	0	50	0	63.7854	99.99417
2016-09-10	34	0	50	0	100	0	100	0	0	1	0	1	0	1	0	1	0	1	0	1	0	1	0	1	100	0	75	0	67.37407	99.99604
2016-09-11	34	0	50	0	100	0	100	0	0	1	0	1	0	1	0	1	0	1	0	1	0	1	0	1	100	0	75	0	69.81437	99.99731
2016-09-12	34	0	50	0	100	0	100	0	0	1	0	1	0	1	0	1	0	1	0	1	0	1	0	1	100	0	75	0	71.47377	99.99817
2016-09-13	34	0	50	0	100	0	100	0	0	1	0	1	0	1	0	1	0	1	0	1	0	1	0	1	100	0	75	0	72.60217	99.99876
2016-09-14	34	0	50	0	100	0	100	0	0	1	0	1	0	1	0	1	0	1	0	1	0	1	0	1	100	0	75	0	73.36948	99.99915
2016-09-15	34	0	50	0	0	1	100	0	0	1	0	1	0	1	0	1	0	1	0	1	0	1	0	1	100	0	50	0	65.89124	99.99943
2016-09-16	34	0	50	0	100	0	100	0	0	1	0	1	0	1	0	1	0	1	0	1	0	1	0	1	100	0	75	0	68.80605	99.99961
2016-09-17	34	0	50	0	0	1	100	0	0	1	0	1	0	1	0	1	0	1	0	1	0	1	0	1	100	0	50	0	62.78811	99.99973
2016-09-18	34	0	50	0	100	0	100	0	0	1	0	1	0	1	0	1	0	1	0	1	0	1	0	1	100	0	75	0	66.69592	99.99982
2016-09-19	34	0	75	0	0	1	100	0	0	1	0	1	0	1	0	1	0	1	0	1	0	1	0	1	100	0	75	0	69.35323	99.99988
2016-09-20	34	0	25	0	0	1	100	0	0	1	0	1	0	1	0	1	0	1	0	1	0	1	0	1	100	0	25	0	55.16019	99.99992
2016-09-21	34	0	75	0	0	1	100	0	0	1	0	1	0	1	0	1	0	1	0	1	0	1	0	1	100	0	75	0	61.50893	99.99995
2016-09-22	34	0	50	0	0	1	100	0	0	1	0	1	0	1	0	1	0	1	0	1	0	1	0	1	100	0	50	0	57.82608	99.99996
2016-09-23	34	0	50	0	0	1	100	0	0	1	0	1	0	1	0	1	0	1	0	1	0	1	0	1	100	0	50	0	55.32173	99.99998
2016-09-24	34	0	25	0	0	1	100	0	0	1	0	1	0	1	0	1	0	1	0	1	0	1	0	1	100	0	25	0	45.61878	99.99998
2016-09-25	34	0	25	0	100	0	100	0	0	1	0	1	0	1	0	1	0	1	0	1	0	1	0	1	100	0	62.5	0	51.02077	99.99999
2016-09-26	34	0	50	0	0	1	100	0	0	1	0	1	0	1	0	1	0	1	0	1	0	1	0	1	100	0	50	0	50.69412	99.99999
2016-09-27	34	0	50	0	100	0	100	0	0	1	0	1	0	1	0	1	0	1	0	1	0	1	0	1	100	0	75	0	58.472	99.99999
2016-09-28	34	0	50	0	0	1	100	0	0	1	0	1	0	1	0	1	0	1	0	1	0	1	0	1	100	0	50	0	55.76096	99.99999
2016-09-29	34	0	50	0	0	1	100	0	0	1	0	1	0	1	0	1	0	1	0	1	0	1	0	1	100	0	50	0	53.91745	99.99999
2016-09-30	34	0	50	0	0	1	100	0	0	1	0	1	0	1	0	1	0	1	0	1	0	1	0	1	100	0	50	0	52.66387	99.99999
2016-10-01	34	0	50	0	0	1	0	1	0	1	0	1	0	1	0	1	0	1	0	1	0	1	0	1	0	1	50	0	51.81143	89.33333
2016-10-02	34	1	50	0	100	0	0	1	0	1	0	1	0	1	0	1	0	1	0	1	0	1	0	1	0	1	75	0	59.23177	71.41333
2016-10-03	34	0	0	1	0	1	0	1	0	1	0	1	0	1	0	1	0	1	0	1	0	1	0	1	0	1	0	1	56.2776	48.56107
2016-10-04	34	0	0	1	0	1	0	1	0	1	0	1	0	1	0	1	0	1	0	1	0	1	0	1	0	1	0	1	46.26877	33.02153
2016-10-05	34	0	0	1	0	1	0	1	0	1	0	1	0	1	0	1	0	1	0	1	0	1	0	1	0	1	0	1	31.46276	22.45464
2016-10-06	34	0	0	1	0	1	0	1	0	1	0	1	0	1	0	1	0	1	0	1	0	1	0	1	0	1	0	1	21.39468	15.26915
2016-10-07	34	0	0	1	0	1	0	1	0	1	0	1	0	1	0	1	0	1	0	1	0	1	0	1	0	1	0	1	14.54838	10.38302
2016-10-08	34	0	0	1	0	1	0	1	0	1	0	1	0	1	0	1	0	1	0	1	0	1	0	1	0	1	0	1	9.8929	7.060457
2016-10-09	34	0	0	1	0	1	0	1	0	1	0	1	0	1	0	1	0	1	0	1	0	1	0	1	0	1	0	1	6.727172	4.801111
2016-10-10	34	0	0	1	0	1	0	1	0	1	0	1	0	1	0	1	0	1	0	1	0	1	0	1	0	1	0	1	4.574477	3.264755
2016-10-11	34	0	0	1	0	1	0	1	0	1	0	1	0	1	0	1	0	1	0	1	0	1	0	1	0	1	0	1	3.110645	2.220034
2016-10-12	34	0	0	1	0	1	0	1	0	1	0	1	0	1	0	1	0	1	0	1	0	1	0	1	0	1	0	1	2.115238	1.509623
2016-10-13	34	0	0	1	0	1	0	1	0	1	0	1	0	1	0	1	0	1	0	1	0	1	0	1	0	1	0	1	1.438362	1.026544
2016-10-14	34	0	0	1	0	1	0	1	0	1	0	1	0	1	0	1	0	1	0	1	0	1	0	1	0	1	0	1	0.9780862	0.6980497
2016-10-15	34	0	0	1	0	1	0	1	0	1	0	1	0	1	0	1	0	1	0	1	0	1	0	1	0	1	0	1	0.6650987	0.4746738
2016-10-16	34	0	0	1	0	1	100	0	0	1	0	1	0	1	0	1	0	1	0	1	0	1	0	1	100	0	0	1	0.4522671	32.32278
2016-10-17	34	0	75	0	100	0	100	0	0	1	0	1	0	1	0	1	0	1	0	1	0	1	0	1	100	0	87.5	0	28.30754	53.97949
2016-10-18	34	0	0	0	100	0	0	1	0	1	0	1	0	1	0	1	0	1	0	1	0	1	0	1	0	1	50	0	35.24913	58.03938
2016-10-19	34	0	0	1	0	1	0	1	0	1	0	1	0	1	0	1	0	1	0	1	0	1	0	1	0	1	0	1	34.63607	50.13345
2016-10-20	34	1	0	1	0	1	0	1	0	1	0	1	0	1	0	1	0	1	0	1	0	1	0	1	0	1	0	1	28.88586	34.09074
2016-10-21	34	0	0	1	0	1	0	1	0	1	0	1	0	1	0	1	0	1	0	1	0	1	0	1	0	1	0	1	19.64239	23.18171
2016-10-22	34	0	0	1	0	1	0	1	0	1	0	1	0	1	0	1	0	1	0	1	0	1	0	1	0	1	0	1	13.35682	15.76356
2016-10-23	34	0	0	1	0	1	100	0	0	1	0	1	0	1	0	1	0	1	0	1	0	1	0	1	100	0	0	1	9.082641	42.71922
2016-10-24	34	0	50	0	0	1	0	1	0	1	0	1	0	1	0	1	0	1	0	1	0	1	0	1	0	1	50	0	22.1762	50.3824
2016-10-25	34	0	0	1	0	1	0	1	0	1	0	1	0	1	0	1	0	1	0	1	0	1	0	1	0	1	0	1	25.74648	44.9267
2016-10-26	34	0	0	1	0	1	0	1	0	1	0	1	0	1	0	1	0	1	0	1	0	1	0	1	0	1	0	1	22.84094	30.55016
2016-10-27	34	0	0	1	0	1	100	0	0	1	0	1	0	1	0	1	0	1	0	1	0	1	0	1	100	0	0	1	15.53184	52.77411
2016-10-28	34	0	50	0	0	1	100	0	0	1	0	1	0	1	0	1	0	1	0	1	0	1	0	1	100	0	50	0	26.56165	67.8864
2016-10-29	34	0	50	0	0	1	100	0	0	1	0	1	0	1	0	1	0	1	0	1	0	1	0	1	100	0	50	0	34.06192	78.16275
2016-10-30	34	0	50	0	100	0	100	0	0	1	0	1	0	1	0	1	0	1	0	1	0	1	0	1	100	0	75	0	47.16211	85.15067
2016-10-31	34	0	50	0	100	0	100	0	0	1	0	1	0	1	0	1	0	1	0	1	0	1	0	1	100	0	75	0	56.07023	89.90245
2016-11-01	34	0	75	0	0	1	100	0	0	1	0	1	0	1	0	1	0	1	0	1	0	1	0	1	100	0	75	0	62.12776	93.13367
2016-11-02	34	0	75	0	100	0	0	1	0	1	0	1	0	1	0	1	0	1	0	1	0	1	0	1	0	1	87.5	0	70.24687	84.66423
2016-11-03	34	0	0	1	0	1	0	1	0	1	0	1	0	1	0	1	0	1	0	1	0	1	0	1	0	1	0	1	66.43454	68.23834
2016-11-04	34	1	0	1	0	1	0	1	0	1	0	1	0	1	0	1	0	1	0	1	0	1	0	1	0	1	0	1	54.50882	46.40207
2016-11-05	34	0	0	1	0	1	0	1	0	1	0	1	0	1	0	1	0	1	0	1	0	1	0	1	0	1	0	1	37.066	31.55341
2016-11-06	34	0	0	1	0	1	100	0	0	1	0	1	0	1	0	1	0	1	0	1	0	1	0	1	100	0	0	1	25.20488	53.45632
2016-11-07	34	0	50	0	100	0	50	0	0	1	0	1	0	1	0	1	0	1	0	1	0	1	0	1	50	0	75	0	41.13932	52.3503
2016-11-08	34	0	50	0	100	0	0	1	0	1	0	1	0	1	0	1	0	1	0	1	0	1	0	1	0	1	75	0	51.97474	46.26487
2016-11-09	34	0	75	0	100	0	0	1	0	1	0	1	0	1	0	1	0	1	0	1	0	1	0	1	0	1	87.5	0	63.34282	36.79345
2016-11-10	34	0	75	0	100	0	0	1	0	1	0	1	0	1	0	1	0	1	0	1	0	1	0	1	0	1	87.5	0	71.07312	25.01954
2016-11-11	34	0	0	1	100	0	0	1	0	1	0	1	0	1	0	1	0	1	0	1	0	1	0	1	0	1	100	0	80.32973	17.01329
2016-11-12	34	0	0	1	100	0	100	0	0	1	0	1	0	1	0	1	0	1	0	1	0	1	0	1	100	0	100	0	86.62421	43.56904
2016-11-13	34	0	100	0	100	0	100	0	0	1	0	1	0	1	0	1	0	1	0	1	0	1	0	1	100	0	100	0	90.90446	61.62695
2016-11-14	34	0	75	0	100	0	0	1	0	1	0	1	0	1	0	1	0	1	0	1	0	1	0	1	0	1	87.5	0	89.81503	63.23965
2016-11-15	34	0	75	0	0	1	0	1	0	1	0	1	0	1	0	1	0	1	0	1	0	1	0	1	0	1	75	0	85.07422	53.66963
2016-11-16	34	0	0	1	0	1	0	1	0	1	0	1	0	1	0	1	0	1	0	1	0	1	0	1	0	1	0	1	73.85046	36.49535
2016-11-17	34	1	0	1	0	1	0	1	0	1	0	1	0	1	0	1	0	1	0	1	0	1	0	1	0	1	0	1	58.21832	24.81684
2016-11-18	34	0	0	1	0	1	0	1	0	1	0	1	0	1	0	1	0	1	0	1	0	1	0	1	0	1	0	1	39.58846	16.87545
2016-11-19	34	0	0	1	0	1	0	1	0	1	0	1	0	1	0	1	0	1	0	1	0	1	0	1	0	1	0	1	26.92015	11.47531
2016-11-20	34	0	0	1	0	1	0	1	0	1	0	1	0	1	0	1	0	1	0	1	0	1	0	1	0	1	0	1	18.3057	7.803208
2016-11-21	34	0	0	1	0	1	0	1	0	1	0	1	0	1	0	1	0	1	0	1	0	1	0	1	0	1	0	1	12.44788	5.306182
2016-11-22	34	0	0	1	0	1	0	1	0	1	0	1	0	1	0	1	0	1	0	1	0	1	0	1	0	1	0	1	8.464557	3.608204
2016-11-23	34	0	0	1	0	1	0	1	0	1	0	1	0	1	0	1	0	1	0	1	0	1	0	1	0	1	0	1	5.755898	2.453578
2016-11-24	34	0	0	1	0	1	0	1	0	1	0	1	0	1	0	1	0	1	0	1	0	1	0	1	0	1	0	1	3.914011	1.668433
2016-11-25	34	0	0	1	0	1	0	1	0	1	0	1	0	1	0	1	0	1	0	1	0	1	0	1	0	1	0	1	2.661527	1.134535
2016-11-26	34	0	0	1	0	1	0	1	0	1	0	1	0	1	0	1	0	1	0	1	0	1	0	1	0	1	0	1	1.809839	0.7714836
2016-11-27	34	1	0	1	0	1	0	1	0	1	0	1	0	1	0	1	0	1	0	1	0	1	0	1	0	1	0	1	1.23069	0.5246089
2016-11-28	34	0	0	1	0	1	0	1	0	1	0	1	0	1	0	1	0	1	0	1	0	1	0	1	0	1	0	1	0.8368694	0.356734
2016-11-29	34	0	0	1	0	1	0	1	0	1	0	1	0	1	0	1	0	1	0	1	0	1	0	1	0	1	0	1	0.5690712	0.2425791
2016-11-30	34	0	0	1	0	1	0	1	0	1	0	1	0	1	0	1	0	1	0	1	0	1	0	1	0	1	0	1	0.3869684	0.1649538
2016-12-01	34	0	0	1	0	1	0	1	0	1	0	1	0	1	0	1	0	1	0	1	0	1	0	1	0	1	0	1	0.2631385	0.1121686
2016-12-02	34	0	0	1	0	1	0	1	0	1	0	1	0	1	0	1	0	1	0	1	0	1	0	1	0	1	0	1	0.1789342	0.07627465
2016-12-03	34	0	0	1	0	1	0	1	0	1	0	1	0	1	0	1	0	1	0	1	0	1	0	1	0	1	0	1	0.1216752	0.05186676
2016-12-04	34	0	0	1	0	1	0	1	0	1	0	1	0	1	0	1	0	1	0	1	0	1	0	1	0	1	0	1	0.08273917	0.0352694
2016-12-05	34	0	75	0	100	0	100	0	0	1	0	1	0	1	0	1	0	1	0	1	0	1	0	1	100	0	87.5	0	28.05626	32.02398
2016-12-06	34	0	0	1	100	0	0	1	0	1	0	1	0	1	0	1	0	1	0	1	0	1	0	1	0	1	100	0	51.07826	43.10964
2016-12-07	34	0	0	1	100	0	100	0	0	1	0	1	0	1	0	1	0	1	0	1	0	1	0	1	100	0	100	0	66.73322	61.31456
2016-12-08	34	0	0	1	100	0	0	1	0	1	0	1	0	1	0	1	0	1	0	1	0	1	0	1	0	1	100	0	77.37859	63.02723
2016-12-09	34	0	0	1	0	1	100	0	0	1	0	1	0	1	0	1	0	1	0	1	0	1	0	1	100	0	0	1	73.95078	74.85852
2016-12-10	34	0	0	1	100	0	100	0	0	1	0	1	0	1	0	1	0	1	0	1	0	1	0	1	100	0	100	0	82.28653	82.90379
2016-12-11	34	0	75	0	100	0	100	0	0	1	0	1	0	1	0	1	0	1	0	1	0	1	0	1	100	0	87.5	0	83.95484	88.37458
2016-12-12	34	0	25	0	100	0	100	0	0	1	0	1	0	1	0	1	0	1	0	1	0	1	0	1	100	0	62.5	0	77.08929	92.09471
2016-12-13	34	0	75	0	100	0	100	0	0	1	0	1	0	1	0	1	0	1	0	1	0	1	0	1	100	0	87.5	0	80.42072	94.6244
2016-12-14	34	0	0	1	0	1	0	1	0	1	0	1	0	1	0	1	0	1	0	1	0	1	0	1	0	1	0	1	73.35275	85.67793
2016-12-15	34	0	0	1	0	1	100	0	0	1	0	1	0	1	0	1	0	1	0	1	0	1	0	1	100	0	0	1	59.2132	90.26099
2016-12-16	34	0	0	1	0	1	0	1	0	1	0	1	0	1	0	1	0	1	0	1	0	1	0	1	0	1	0	1	40.26498	82.71081
2016-12-17	34	0	0	1	100	0	100	0	0	1	0	1	0	1	0	1	0	1	0	1	0	1	0	1	100	0	100	0	59.38019	88.24335
2016-12-18	34	0	50	0	100	0	100	0	0	1	0	1	0	1	0	1	0	1	0	1	0	1	0	1	100	0	75	0	64.37852	92.00548
2016-12-19	34	0	25	0	100	0	0	1	0	1	0	1	0	1	0	1	0	1	0	1	0	1	0	1	0	1	62.5	0	63.7774	83.89706
2016-12-20	34	0	0	1	0	1	0	1	0	1	0	1	0	1	0	1	0	1	0	1	0	1	0	1	0	1	0	1	56.70196	67.71667
2016-12-21	34	1	0	1	0	1	0	1	0	1	0	1	0	1	0	1	0	1	0	1	0	1	0	1	0	1	0	1	45.224	46.04733
2016-12-22	34	0	0	1	0	1	0	1	0	1	0	1	0	1	0	1	0	1	0	1	0	1	0	1	0	1	0	1	30.75232	31.31219
2016-12-23	34	0	0	1	0	1	0	1	0	1	0	1	0	1	0	1	0	1	0	1	0	1	0	1	0	1	0	1	20.91158	21.29229
2016-12-24	34	0	0	1	0	1	0	1	0	1	0	1	0	1	0	1	0	1	0	1	0	1	0	1	0	1	0	1	14.21987	14.47876
2016-12-25	34	0	0	1	0	1	0	1	0	1	0	1	0	1	0	1	0	1	0	1	0	1	0	1	0	1	0	1	9.669514	9.845554
2016-12-26	34	0	0	1	100	0	100	0	0	1	0	1	0	1	0	1	0	1	0	1	0	1	0	1	100	0	100	0	38.57527	38.69498
2016-12-27	34	0	25	0	100	0	100	0	0	1	0	1	0	1	0	1	0	1	0	1	0	1	0	1	100	0	62.5	0	46.23118	58.31258
2016-12-28	34	0	25	0	0	1	0	1	0	1	0	1	0	1	0	1	0	1	0	1	0	1	0	1	0	1	25	0	39.4372	60.98589
2016-12-29	34	0	0	1	0	1	0	1	0	1	0	1	0	1	0	1	0	1	0	1	0	1	0	1	0	1	0	1	32.15063	52.13707
2016-12-30	34	1	0	1	0	1	0	1	0	1	0	1	0	1	0	1	0	1	0	1	0	1	0	1	0	1	0	1	24.52909	35.45321
2016-12-31	34	0	0	1	0	1	0	1	0	1	0	1	0	1	0	1	0	1	0	1	0	1	0	1	0	1	0	1	16.67978	24.10818
2017-01-01	34	0	0	1	0	1	0	1	0	1	0	1	0	1	0	1	0	1	0	1	0	1	0	1	0	1	0	1	11.34225	16.39356
2017-01-02	34	0	0	1	0	1	0	1	0	1	0	1	0	1	0	1	0	1	0	1	0	1	0	1	0	1	0	1	7.712733	11.14762
2017-01-03	34	0	0	1	0	1	0	1	0	1	0	1	0	1	0	1	0	1	0	1	0	1	0	1	0	1	0	1	5.244658	7.580384
2017-01-04	34	0	0	1	0	1	0	1	0	1	0	1	0	1	0	1	0	1	0	1	0	1	0	1	0	1	0	1	3.566368	5.154661
2017-01-05	34	0	0	1	0	1	0	1	0	1	0	1	0	1	0	1	0	1	0	1	0	1	0	1	0	1	0	1	2.42513	3.50517
2017-01-06	34	0	0	1	0	1	0	1	0	1	0	1	0	1	0	1	0	1	0	1	0	1	0	1	0	1	0	1	1.649089	2.383515
2017-01-07	34	0	0	1	0	1	0	1	0	1	0	1	0	1	0	1	0	1	0	1	0	1	0	1	0	1	0	1	1.12138	1.62079
2017-01-08	34	0	0	1	0	1	0	1	0	1	0	1	0	1	0	1	0	1	0	1	0	1	0	1	0	1	0	1	0.7625386	1.102138
2017-01-09	34	0	50	0	100	0	0	1	0	1	0	1	0	1	0	1	0	1	0	1	0	1	0	1	0	1	75	0	24.51853	0.7494535
2017-01-10	34	0	0	1	0	1	0	1	0	1	0	1	0	1	0	1	0	1	0	1	0	1	0	1	0	1	0	1	32.6726	0.5096284
2017-01-11	34	1	0	1	0	1	0	1	0	1	0	1	0	1	0	1	0	1	0	1	0	1	0	1	0	1	0	1	30.21737	0.3465473
2017-01-12	34	0	0	1	0	1	0	1	0	1	0	1	0	1	0	1	0	1	0	1	0	1	0	1	0	1	0	1	20.54781	0.2356522
2017-01-13	34	0	0	1	0	1	0	1	0	1	0	1	0	1	0	1	0	1	0	1	0	1	0	1	0	1	0	1	13.97251	0.1602435
2017-01-14	34	0	0	1	0	1	0	1	0	1	0	1	0	1	0	1	0	1	0	1	0	1	0	1	0	1	0	1	9.501307	0.1089656
2017-01-15	34	0	0	1	0	1	0	1	0	1	0	1	0	1	0	1	0	1	0	1	0	1	0	1	0	1	0	1	6.460888	0.07409659
2017-01-16	34	0	50	0	100	0	100	0	0	1	0	1	0	1	0	1	0	1	0	1	0	1	0	1	100	0	75	0	28.3934	32.05038
2017-01-17	34	0	50	0	0	1	100	0	0	1	0	1	0	1	0	1	0	1	0	1	0	1	0	1	100	0	50	0	35.30751	53.79426
2017-01-18	34	0	25	0	0	1	100	0	0	1	0	1	0	1	0	1	0	1	0	1	0	1	0	1	100	0	25	0	32.00911	68.58009
2017-01-19	34	0	50	0	0	1	0	1	0	1	0	1	0	1	0	1	0	1	0	1	0	1	0	1	0	1	50	0	37.7662	67.9678
2017-01-20	34	0	0	1	0	1	0	1	0	1	0	1	0	1	0	1	0	1	0	1	0	1	0	1	0	1	0	1	36.34768	56.88477
2017-01-21	34	0	0	1	0	1	0	1	0	1	0	1	0	1	0	1	0	1	0	1	0	1	0	1	0	1	0	1	30.04976	38.68164
2017-01-22	34	0	0	1	0	1	0	1	0	1	0	1	0	1	0	1	0	1	0	1	0	1	0	1	0	1	0	1	20.43383	26.30352
2016-06-21	37	0	0	1	100	0	100	0	0	1	0	1	0	1	0	1	0	1	0	1	0	1	0	1	100	0	100	0	100	72.24219
2016-06-22	37	0	0	1	0	1	100	0	0	1	0	1	0	1	0	1	0	1	0	1	0	1	0	1	100	0	0	1	89.33333	81.12469
2016-06-23	37	0	100	0	0	1	100	0	0	1	0	1	0	1	0	1	0	1	0	1	0	1	0	1	100	0	100	0	92.74666	87.16479
2016-06-24	37	0	0	1	100	0	100	0	0	1	0	1	0	1	0	1	0	1	0	1	0	1	0	1	100	0	100	0	95.06773	91.27206
2016-06-25	37	0	100	0	100	0	100	0	0	1	0	1	0	1	0	1	0	1	0	1	0	1	0	1	100	0	100	0	96.64606	94.065
2016-06-26	37	0	100	0	0	1	100	0	0	1	0	1	0	1	0	1	0	1	0	1	0	1	0	1	100	0	100	0	97.71932	95.9642
2016-06-27	37	0	100	0	100	0	100	0	0	1	0	1	0	1	0	1	0	1	0	1	0	1	0	1	100	0	100	0	98.44914	97.25566
2016-06-28	37	0	100	0	100	0	100	0	0	1	0	1	0	1	0	1	0	1	0	1	0	1	0	1	100	0	100	0	98.94542	98.13385
2016-06-29	37	0	100	0	100	0	0	1	0	1	0	1	0	1	0	1	0	1	0	1	0	1	0	1	0	1	100	0	99.28288	88.06435
2016-06-30	37	0	100	0	100	0	0	1	0	1	0	1	0	1	0	1	0	1	0	1	0	1	0	1	0	1	100	0	99.51236	70.55042
2016-07-01	37	0	0	1	0	1	0	1	0	1	0	1	0	1	0	1	0	1	0	1	0	1	0	1	0	1	0	1	89.00174	47.97429
2016-07-02	37	0	100	0	100	0	100	0	0	1	0	1	0	1	0	1	0	1	0	1	0	1	0	1	100	0	100	0	92.52118	64.62251
2016-07-03	37	0	100	0	100	0	100	0	0	1	0	1	0	1	0	1	0	1	0	1	0	1	0	1	100	0	100	0	94.9144	75.94331
2016-07-04	37	0	100	0	100	0	100	0	0	1	0	1	0	1	0	1	0	1	0	1	0	1	0	1	100	0	100	0	96.54179	83.64145
2016-07-05	37	0	100	0	100	0	100	0	0	1	0	1	0	1	0	1	0	1	0	1	0	1	0	1	100	0	100	0	97.64842	88.87619
2016-07-06	37	0	100	0	0	1	100	0	0	1	0	1	0	1	0	1	0	1	0	1	0	1	0	1	100	0	100	0	98.40092	92.43581
2016-07-07	37	0	100	0	0	1	100	0	0	1	0	1	0	1	0	1	0	1	0	1	0	1	0	1	100	0	100	0	98.91263	94.85635
2016-07-08	37	0	100	0	100	0	0	1	0	1	0	1	0	1	0	1	0	1	0	1	0	1	0	1	0	1	100	0	99.26059	85.83565
2016-07-09	37	0	0	1	100	0	100	0	0	1	0	1	0	1	0	1	0	1	0	1	0	1	0	1	100	0	100	0	99.4972	90.36824
2016-07-10	37	0	100	0	100	0	100	0	0	1	0	1	0	1	0	1	0	1	0	1	0	1	0	1	100	0	100	0	99.6581	93.45041
2016-07-11	37	1	100	0	100	0	100	0	0	1	0	1	0	1	0	1	0	1	0	1	0	1	0	1	100	0	100	0	99.76751	95.54628
2016-07-12	37	0	100	0	100	0	100	0	0	1	0	1	0	1	0	1	0	1	0	1	0	1	0	1	100	0	100	0	99.8419	96.97147
2016-07-13	37	0	100	0	100	0	100	0	0	1	0	1	0	1	0	1	0	1	0	1	0	1	0	1	100	0	100	0	99.89249	97.94061
2016-07-14	37	0	0	1	0	1	0	1	0	1	0	1	0	1	0	1	0	1	0	1	0	1	0	1	0	1	0	1	89.26022	87.93294
2016-07-15	37	0	100	0	100	0	100	0	0	1	0	1	0	1	0	1	0	1	0	1	0	1	0	1	100	0	100	0	92.69695	91.7944
2016-07-16	37	0	100	0	100	0	100	0	0	1	0	1	0	1	0	1	0	1	0	1	0	1	0	1	100	0	100	0	95.03393	94.4202
2016-07-17	37	0	100	0	100	0	100	0	0	1	0	1	0	1	0	1	0	1	0	1	0	1	0	1	100	0	100	0	96.62307	96.20573
2016-07-18	37	0	100	0	100	0	100	0	0	1	0	1	0	1	0	1	0	1	0	1	0	1	0	1	100	0	100	0	97.70369	97.4199
2016-07-19	37	0	100	0	100	0	100	0	0	1	0	1	0	1	0	1	0	1	0	1	0	1	0	1	100	0	100	0	98.43851	98.24553
2016-07-20	37	0	100	0	100	0	0	1	0	1	0	1	0	1	0	1	0	1	0	1	0	1	0	1	0	1	100	0	98.93819	88.14029
2016-07-21	37	0	100	0	100	0	0	1	0	1	0	1	0	1	0	1	0	1	0	1	0	1	0	1	0	1	100	0	99.27797	70.60207
2016-07-22	37	0	0	1	100	0	100	0	0	1	0	1	0	1	0	1	0	1	0	1	0	1	0	1	100	0	100	0	99.50902	80.00941
2016-07-23	37	0	100	0	100	0	100	0	0	1	0	1	0	1	0	1	0	1	0	1	0	1	0	1	100	0	100	0	99.66613	86.4064
2016-07-24	37	1	100	0	0	1	100	0	0	1	0	1	0	1	0	1	0	1	0	1	0	1	0	1	100	0	100	0	99.77297	90.75636
2016-07-25	37	0	100	0	100	0	0	1	0	1	0	1	0	1	0	1	0	1	0	1	0	1	0	1	0	1	100	0	99.84562	83.04765
2016-07-26	37	0	100	0	100	0	100	0	0	1	0	1	0	1	0	1	0	1	0	1	0	1	0	1	100	0	100	0	99.89502	88.4724
2016-07-27	37	0	100	0	100	0	0	1	0	1	0	1	0	1	0	1	0	1	0	1	0	1	0	1	0	1	100	0	99.92861	81.49457
2016-07-28	37	0	100	0	100	0	100	0	0	1	0	1	0	1	0	1	0	1	0	1	0	1	0	1	100	0	100	0	99.95145	87.41631
2016-07-29	37	0	100	0	0	1	0	1	0	1	0	1	0	1	0	1	0	1	0	1	0	1	0	1	0	1	100	0	99.96699	80.77642
2016-07-30	37	1	0	1	0	1	0	1	0	1	0	1	0	1	0	1	0	1	0	1	0	1	0	1	0	1	0	1	89.31088	65.59464
2016-07-31	37	0	0	1	0	1	0	1	0	1	0	1	0	1	0	1	0	1	0	1	0	1	0	1	0	1	0	1	71.39806	44.60435
2016-08-01	37	0	0	1	0	1	0	1	0	1	0	1	0	1	0	1	0	1	0	1	0	1	0	1	0	1	0	1	48.55068	30.33096
2016-08-02	37	0	0	1	100	0	100	0	0	1	0	1	0	1	0	1	0	1	0	1	0	1	0	1	100	0	100	0	65.01447	52.62505
2016-08-03	37	0	100	0	100	0	100	0	0	1	0	1	0	1	0	1	0	1	0	1	0	1	0	1	100	0	100	0	76.20984	67.78503
2016-08-04	37	0	100	0	100	0	100	0	0	1	0	1	0	1	0	1	0	1	0	1	0	1	0	1	100	0	100	0	83.82269	78.09383
2016-08-05	37	0	100	0	100	0	100	0	0	1	0	1	0	1	0	1	0	1	0	1	0	1	0	1	100	0	100	0	88.99944	85.10381
2016-08-06	37	0	100	0	100	0	100	0	0	1	0	1	0	1	0	1	0	1	0	1	0	1	0	1	100	0	100	0	92.51962	89.87059
2016-08-07	37	0	100	0	100	0	100	0	0	1	0	1	0	1	0	1	0	1	0	1	0	1	0	1	100	0	100	0	94.91334	93.112
2016-08-08	37	0	100	0	100	0	100	0	0	1	0	1	0	1	0	1	0	1	0	1	0	1	0	1	100	0	100	0	96.54107	95.31616
2016-08-09	37	0	100	0	100	0	100	0	0	1	0	1	0	1	0	1	0	1	0	1	0	1	0	1	100	0	100	0	97.64793	96.81499
2016-08-10	37	0	100	0	100	0	100	0	0	1	0	1	0	1	0	1	0	1	0	1	0	1	0	1	100	0	100	0	98.40059	97.83419
2016-08-11	37	0	100	0	100	0	100	0	0	1	0	1	0	1	0	1	0	1	0	1	0	1	0	1	100	0	100	0	98.9124	98.52725
2016-08-12	37	0	100	0	100	0	100	0	0	1	0	1	0	1	0	1	0	1	0	1	0	1	0	1	100	0	100	0	99.26043	98.99854
2016-08-13	37	0	100	0	100	0	100	0	0	1	0	1	0	1	0	1	0	1	0	1	0	1	0	1	100	0	100	0	99.49709	99.31901
2016-08-14	37	0	100	0	100	0	100	0	0	1	0	1	0	1	0	1	0	1	0	1	0	1	0	1	100	0	100	0	99.65803	99.53693
2016-08-15	37	0	100	0	100	0	100	0	0	1	0	1	0	1	0	1	0	1	0	1	0	1	0	1	100	0	100	0	99.76746	99.68511
2016-08-16	37	0	100	0	100	0	100	0	0	1	0	1	0	1	0	1	0	1	0	1	0	1	0	1	100	0	100	0	99.84187	99.78587
2016-08-17	37	0	100	0	100	0	0	1	0	1	0	1	0	1	0	1	0	1	0	1	0	1	0	1	0	1	100	0	99.89247	89.18773
2016-08-18	37	1	100	0	100	0	100	0	0	1	0	1	0	1	0	1	0	1	0	1	0	1	0	1	100	0	100	0	99.92688	92.64766
2016-08-19	37	0	100	0	0	1	100	0	0	1	0	1	0	1	0	1	0	1	0	1	0	1	0	1	100	0	100	0	99.95028	95.00041
2016-08-20	37	0	100	0	100	0	100	0	0	1	0	1	0	1	0	1	0	1	0	1	0	1	0	1	100	0	100	0	99.96619	96.60028
2016-08-21	37	0	100	0	100	0	100	0	0	1	0	1	0	1	0	1	0	1	0	1	0	1	0	1	100	0	100	0	99.97701	97.68819
2016-08-22	37	0	100	0	0	1	100	0	0	1	0	1	0	1	0	1	0	1	0	1	0	1	0	1	100	0	100	0	99.98437	98.42797
2016-08-23	37	0	100	0	100	0	100	0	0	1	0	1	0	1	0	1	0	1	0	1	0	1	0	1	100	0	100	0	99.98937	98.93102
2016-08-24	37	0	100	0	100	0	100	0	0	1	0	1	0	1	0	1	0	1	0	1	0	1	0	1	100	0	100	0	99.99277	99.27309
2016-08-25	37	0	100	0	100	0	100	0	0	1	0	1	0	1	0	1	0	1	0	1	0	1	0	1	100	0	100	0	99.99509	99.50571
2016-08-26	37	0	100	0	100	0	100	0	0	1	0	1	0	1	0	1	0	1	0	1	0	1	0	1	100	0	100	0	99.99666	99.66388
2016-08-27	37	0	100	0	100	0	100	0	0	1	0	1	0	1	0	1	0	1	0	1	0	1	0	1	100	0	100	0	99.99773	99.77144
2016-08-28	37	0	100	0	100	0	100	0	0	1	0	1	0	1	0	1	0	1	0	1	0	1	0	1	100	0	100	0	99.99845	99.84458
2016-08-29	37	0	100	0	100	0	100	0	0	1	0	1	0	1	0	1	0	1	0	1	0	1	0	1	100	0	100	0	99.99895	99.89432
2016-08-30	37	0	100	0	100	0	100	0	0	1	0	1	0	1	0	1	0	1	0	1	0	1	0	1	100	0	100	0	99.99928	99.92814
2016-08-31	37	0	100	0	100	0	100	0	0	1	0	1	0	1	0	1	0	1	0	1	0	1	0	1	100	0	100	0	99.99951	99.95113
2016-09-01	37	0	100	0	100	0	100	0	0	1	0	1	0	1	0	1	0	1	0	1	0	1	0	1	100	0	100	0	99.99967	99.96677
2016-09-02	37	0	100	0	100	0	100	0	0	1	0	1	0	1	0	1	0	1	0	1	0	1	0	1	100	0	100	0	99.99978	99.97741
2016-09-03	37	0	0	1	100	0	100	0	0	1	0	1	0	1	0	1	0	1	0	1	0	1	0	1	100	0	100	0	99.99985	99.98464
2016-09-04	37	0	100	0	100	0	0	1	0	1	0	1	0	1	0	1	0	1	0	1	0	1	0	1	0	1	100	0	99.99989	89.32289
2016-09-05	37	0	100	0	100	0	100	0	0	1	0	1	0	1	0	1	0	1	0	1	0	1	0	1	100	0	100	0	99.99993	92.73956
2016-09-06	37	0	100	0	100	0	100	0	0	1	0	1	0	1	0	1	0	1	0	1	0	1	0	1	100	0	100	0	99.99995	95.0629
2016-09-07	37	0	100	0	100	0	100	0	0	1	0	1	0	1	0	1	0	1	0	1	0	1	0	1	100	0	100	0	99.99997	96.64278
2016-09-08	37	0	100	0	100	0	100	0	0	1	0	1	0	1	0	1	0	1	0	1	0	1	0	1	100	0	100	0	99.99998	97.71709
2016-09-09	37	0	100	0	100	0	100	0	0	1	0	1	0	1	0	1	0	1	0	1	0	1	0	1	100	0	100	0	99.99998	98.44762
2016-09-10	37	0	100	0	100	0	100	0	0	1	0	1	0	1	0	1	0	1	0	1	0	1	0	1	100	0	100	0	99.99999	98.94438
2016-09-11	37	0	100	0	100	0	100	0	0	1	0	1	0	1	0	1	0	1	0	1	0	1	0	1	100	0	100	0	99.99999	99.28218
2016-09-12	37	0	100	0	100	0	100	0	0	1	0	1	0	1	0	1	0	1	0	1	0	1	0	1	100	0	100	0	99.99999	99.51189
2016-09-13	37	0	100	0	100	0	100	0	0	1	0	1	0	1	0	1	0	1	0	1	0	1	0	1	100	0	100	0	99.99999	99.66808
2016-09-14	37	0	100	0	100	0	100	0	0	1	0	1	0	1	0	1	0	1	0	1	0	1	0	1	100	0	100	0	99.99999	99.7743
2016-09-15	37	0	100	0	100	0	100	0	0	1	0	1	0	1	0	1	0	1	0	1	0	1	0	1	100	0	100	0	99.99999	99.84653
2016-09-16	37	0	100	0	100	0	100	0	0	1	0	1	0	1	0	1	0	1	0	1	0	1	0	1	100	0	100	0	99.99999	99.89564
2016-09-17	37	0	100	0	100	0	100	0	0	1	0	1	0	1	0	1	0	1	0	1	0	1	0	1	100	0	100	0	99.99999	99.92903
2016-09-18	37	0	100	0	100	0	100	0	0	1	0	1	0	1	0	1	0	1	0	1	0	1	0	1	100	0	100	0	99.99999	99.95174
2016-09-19	37	0	100	0	100	0	100	0	0	1	0	1	0	1	0	1	0	1	0	1	0	1	0	1	100	0	100	0	99.99999	99.96719
2016-09-20	37	0	100	0	100	0	100	0	0	1	0	1	0	1	0	1	0	1	0	1	0	1	0	1	100	0	100	0	99.99999	99.97768
2016-09-21	37	0	100	0	100	0	100	0	0	1	0	1	0	1	0	1	0	1	0	1	0	1	0	1	100	0	100	0	99.99999	99.98483
2016-09-22	37	0	100	0	100	0	100	0	0	1	0	1	0	1	0	1	0	1	0	1	0	1	0	1	100	0	100	0	99.99999	99.98969
2016-09-23	37	0	100	0	100	0	100	0	0	1	0	1	0	1	0	1	0	1	0	1	0	1	0	1	100	0	100	0	99.99999	99.99299
2016-09-24	37	0	100	0	100	0	100	0	0	1	0	1	0	1	0	1	0	1	0	1	0	1	0	1	100	0	100	0	99.99999	99.99523
2016-09-25	37	0	100	0	100	0	100	0	0	1	0	1	0	1	0	1	0	1	0	1	0	1	0	1	100	0	100	0	99.99999	99.99676
2016-09-26	37	0	100	0	100	0	100	0	0	1	0	1	0	1	0	1	0	1	0	1	0	1	0	1	100	0	100	0	99.99999	99.9978
2016-09-27	37	0	100	0	100	0	100	0	0	1	0	1	0	1	0	1	0	1	0	1	0	1	0	1	100	0	100	0	99.99999	99.9985
2016-09-28	37	0	100	0	100	0	100	0	0	1	0	1	0	1	0	1	0	1	0	1	0	1	0	1	100	0	100	0	99.99999	99.99899
2016-09-29	37	0	100	0	100	0	100	0	0	1	0	1	0	1	0	1	0	1	0	1	0	1	0	1	100	0	100	0	99.99999	99.99931
2016-09-30	37	0	100	0	100	0	100	0	0	1	0	1	0	1	0	1	0	1	0	1	0	1	0	1	100	0	100	0	99.99999	99.99953
2016-10-01	37	0	100	0	100	0	100	0	0	1	0	1	0	1	0	1	0	1	0	1	0	1	0	1	100	0	100	0	99.99999	99.99969
2016-10-02	37	1	100	0	100	0	100	0	0	1	0	1	0	1	0	1	0	1	0	1	0	1	0	1	100	0	100	0	99.99999	99.99979
2016-10-03	37	0	100	0	100	0	100	0	0	1	0	1	0	1	0	1	0	1	0	1	0	1	0	1	100	0	100	0	99.99999	99.99986
2016-10-04	37	0	100	0	100	0	100	0	0	1	0	1	0	1	0	1	0	1	0	1	0	1	0	1	100	0	100	0	99.99999	99.9999
2016-10-05	37	0	100	0	100	0	100	0	0	1	0	1	0	1	0	1	0	1	0	1	0	1	0	1	100	0	100	0	99.99999	99.99993
2016-10-06	37	0	100	0	100	0	100	0	0	1	0	1	0	1	0	1	0	1	0	1	0	1	0	1	100	0	100	0	99.99999	99.99995
2016-10-07	37	0	100	0	100	0	100	0	0	1	0	1	0	1	0	1	0	1	0	1	0	1	0	1	100	0	100	0	99.99999	99.99997
2016-10-08	37	0	100	0	100	0	100	0	0	1	0	1	0	1	0	1	0	1	0	1	0	1	0	1	100	0	100	0	99.99999	99.99998
2016-10-09	37	0	100	0	100	0	100	0	0	1	0	1	0	1	0	1	0	1	0	1	0	1	0	1	100	0	100	0	99.99999	99.99998
2016-10-10	37	0	100	0	100	0	100	0	0	1	0	1	0	1	0	1	0	1	0	1	0	1	0	1	100	0	100	0	99.99999	99.99999
2016-10-11	37	0	100	0	100	0	100	0	0	1	0	1	0	1	0	1	0	1	0	1	0	1	0	1	100	0	100	0	99.99999	99.99999
2016-10-12	37	0	100	0	100	0	100	0	0	1	0	1	0	1	0	1	0	1	0	1	0	1	0	1	100	0	100	0	99.99999	99.99999
2016-10-13	37	0	100	0	100	0	100	0	0	1	0	1	0	1	0	1	0	1	0	1	0	1	0	1	100	0	100	0	99.99999	99.99999
2016-10-14	37	0	100	0	100	0	100	0	0	1	0	1	0	1	0	1	0	1	0	1	0	1	0	1	100	0	100	0	99.99999	99.99999
2016-10-15	37	0	100	0	100	0	100	0	0	1	0	1	0	1	0	1	0	1	0	1	0	1	0	1	100	0	100	0	99.99999	99.99999
2016-10-16	37	0	100	0	100	0	100	0	0	1	0	1	0	1	0	1	0	1	0	1	0	1	0	1	100	0	100	0	99.99999	99.99999
[truncated: 82,421 more rows]
