# Supplementary material for: Processing incomplete questionnaire data into continuous digital biomarkers for addiction monitoring
Source: PLoS One. 2022 Jul 14;17(7):e0271465. doi: 10.1371/journal.pone.0271465 (PMC9282457; doi:10.1371/journal.pone.0271465)
Supplement: S1 Dataset — (ZIP) [file pone.0271465.s001.zip › validation.csv]

Date	PatientId	IsEEL2Started	Raw_Value_Sleep	Sleep_Missing	Raw_Value_Routine	Routine_Missing	Raw_Value_SelfRel	SelfRel_Missing	Raw_Value_Angry	Angry_Missing	Raw_Value_Confidence	Confidence_Missing	Raw_Value_Eat	Eat_Missing	Raw_Value_Exercise	Exercise_Missing	Raw_Value_HowWas	HowWas_Missing	Raw_Value_Socialized	Socialized_Missing	Raw_Value_Stress	Stress_Missing	Raw_Value_WorkSchool	WorkSchool_Missing	Raw_Value_MotivationAgg	MotivationAgg_Missing	Raw_Value_WellbeingAgg	WellbeingAgg_Missing	Raw_WellbeingIndex	Raw_MotivationIndex
2015-11-23	23	0	100	0	100	0	100	0	0	1	0	1	0	1	0	1	0	1	0	1	0	1	0	1	100	0	100	0	100	100
2015-11-24	23	0	25	0	100	0	100	0	0	1	0	1	0	1	0	1	0	1	0	1	0	1	0	1	100	0	62.5	0	88	100
2015-11-25	23	0	0	1	0	1	100	0	0	1	0	1	0	1	0	1	0	1	0	1	0	1	0	1	100	0	0	1	73.17333	100
2015-11-26	23	0	100	0	100	0	100	0	0	1	0	1	0	1	0	1	0	1	0	1	0	1	0	1	100	0	100	0	81.75787	100
2015-11-27	23	0	100	0	0	1	0	1	0	1	0	1	0	1	0	1	0	1	0	1	0	1	0	1	0	1	100	0	87.59535	89.33333
2015-11-28	23	0	0	1	100	0	100	0	0	1	0	1	0	1	0	1	0	1	0	1	0	1	0	1	100	0	100	0	91.56483	92.74666
2015-11-29	23	0	100	0	100	0	100	0	0	1	0	1	0	1	0	1	0	1	0	1	0	1	0	1	100	0	100	0	94.26408	95.06773
2015-11-30	23	0	100	0	0	1	100	0	0	1	0	1	0	1	0	1	0	1	0	1	0	1	0	1	100	0	100	0	96.09958	96.64606
2015-12-01	23	0	100	0	100	0	100	0	0	1	0	1	0	1	0	1	0	1	0	1	0	1	0	1	100	0	100	0	97.34772	97.71932
2015-12-02	23	0	100	0	100	0	0	1	0	1	0	1	0	1	0	1	0	1	0	1	0	1	0	1	0	1	100	0	98.19645	87.78247
2015-12-03	23	0	100	0	0	1	0	1	0	1	0	1	0	1	0	1	0	1	0	1	0	1	0	1	0	1	100	0	98.77358	70.35875
2015-12-04	23	0	0	0	100	0	100	0	0	1	0	1	0	1	0	1	0	1	0	1	0	1	0	1	100	0	50	0	83.16604	79.84395
2015-12-05	23	0	100	0	0	1	100	0	0	1	0	1	0	1	0	1	0	1	0	1	0	1	0	1	100	0	100	0	88.5529	86.29388
2015-12-06	23	0	100	0	100	0	100	0	0	1	0	1	0	1	0	1	0	1	0	1	0	1	0	1	100	0	100	0	92.21597	90.67984
2015-12-07	23	0	100	0	0	1	100	0	0	1	0	1	0	1	0	1	0	1	0	1	0	1	0	1	100	0	100	0	94.70686	93.66229
2015-12-08	23	0	0	0	100	0	100	0	0	1	0	1	0	1	0	1	0	1	0	1	0	1	0	1	100	0	50	0	80.40067	95.69036
2015-12-09	23	0	0	1	100	0	100	0	0	1	0	1	0	1	0	1	0	1	0	1	0	1	0	1	100	0	100	0	86.67245	97.06944
2015-12-10	23	0	100	0	100	0	100	0	0	1	0	1	0	1	0	1	0	1	0	1	0	1	0	1	100	0	100	0	90.93727	98.00723
2015-12-11	23	0	100	0	100	0	100	0	0	1	0	1	0	1	0	1	0	1	0	1	0	1	0	1	100	0	100	0	93.83734	98.64491
2015-12-12	23	0	100	0	0	1	100	0	0	1	0	1	0	1	0	1	0	1	0	1	0	1	0	1	100	0	100	0	95.80939	99.07854
2015-12-13	23	1	100	0	100	0	100	0	0	1	0	1	0	1	0	1	0	1	0	1	0	1	0	1	100	0	100	0	97.15038	99.37341
2015-12-14	23	0	100	0	0	1	100	0	0	1	0	1	0	1	0	1	0	1	0	1	0	1	0	1	100	0	100	0	98.06226	99.57392
2015-12-15	23	0	100	0	0	1	100	0	0	1	0	1	0	1	0	1	0	1	0	1	0	1	0	1	100	0	100	0	98.68234	99.71027
2015-12-16	23	0	100	0	100	0	100	0	0	1	0	1	0	1	0	1	0	1	0	1	0	1	0	1	100	0	100	0	99.104	99.80298
2015-12-17	23	0	0	1	0	1	100	0	0	1	0	1	0	1	0	1	0	1	0	1	0	1	0	1	100	0	0	1	88.72404	99.86603
2015-12-18	23	1	100	0	100	0	100	0	0	1	0	1	0	1	0	1	0	1	0	1	0	1	0	1	100	0	100	0	92.33235	99.9089
2015-12-19	23	0	0	1	100	0	100	0	0	1	0	1	0	1	0	1	0	1	0	1	0	1	0	1	100	0	100	0	94.786	99.93805
2015-12-20	23	0	100	0	100	0	100	0	0	1	0	1	0	1	0	1	0	1	0	1	0	1	0	1	100	0	100	0	96.45448	99.95787
2015-12-21	23	0	100	0	100	0	0	1	0	1	0	1	0	1	0	1	0	1	0	1	0	1	0	1	0	1	100	0	97.58904	89.30469
2015-12-22	23	0	100	0	0	1	100	0	0	1	0	1	0	1	0	1	0	1	0	1	0	1	0	1	100	0	100	0	98.36055	92.72719
2015-12-23	23	1	100	0	100	0	100	0	0	1	0	1	0	1	0	1	0	1	0	1	0	1	0	1	100	0	100	0	98.88518	95.05449
2015-12-24	23	0	100	0	0	1	0	1	0	1	0	1	0	1	0	1	0	1	0	1	0	1	0	1	0	1	100	0	99.24192	85.97038
2015-12-25	23	0	100	0	100	0	100	0	0	1	0	1	0	1	0	1	0	1	0	1	0	1	0	1	100	0	100	0	99.4845	90.45986
2015-12-26	23	0	100	0	100	0	100	0	0	1	0	1	0	1	0	1	0	1	0	1	0	1	0	1	100	0	100	0	99.64947	93.51271
2015-12-27	23	0	100	0	0	1	100	0	0	1	0	1	0	1	0	1	0	1	0	1	0	1	0	1	100	0	100	0	99.76163	95.58864
2015-12-28	23	0	100	0	100	0	100	0	0	1	0	1	0	1	0	1	0	1	0	1	0	1	0	1	100	0	100	0	99.83791	97.00027
2015-12-29	23	0	100	0	100	0	100	0	0	1	0	1	0	1	0	1	0	1	0	1	0	1	0	1	100	0	100	0	99.88978	97.96019
2015-12-30	23	0	100	0	100	0	100	0	0	1	0	1	0	1	0	1	0	1	0	1	0	1	0	1	100	0	100	0	99.92505	98.61293
2015-12-31	23	0	0	1	100	0	100	0	0	1	0	1	0	1	0	1	0	1	0	1	0	1	0	1	100	0	100	0	99.94904	99.05679
2016-01-01	23	0	0	1	100	0	100	0	0	1	0	1	0	1	0	1	0	1	0	1	0	1	0	1	100	0	100	0	99.96535	99.35862
2016-01-02	23	0	100	0	100	0	100	0	0	1	0	1	0	1	0	1	0	1	0	1	0	1	0	1	100	0	100	0	99.97644	99.56387
2016-01-03	23	0	100	0	100	0	100	0	0	1	0	1	0	1	0	1	0	1	0	1	0	1	0	1	100	0	100	0	99.98398	99.70343
2016-01-04	23	0	100	0	100	0	100	0	0	1	0	1	0	1	0	1	0	1	0	1	0	1	0	1	100	0	100	0	99.98911	99.79833
2016-01-05	23	0	100	0	100	0	100	0	0	1	0	1	0	1	0	1	0	1	0	1	0	1	0	1	100	0	100	0	99.99259	99.86287
2016-01-06	23	0	100	0	100	0	100	0	0	1	0	1	0	1	0	1	0	1	0	1	0	1	0	1	100	0	100	0	99.99496	99.90675
2016-01-07	23	0	100	0	100	0	100	0	0	1	0	1	0	1	0	1	0	1	0	1	0	1	0	1	100	0	100	0	99.99657	99.93659
2016-01-08	23	0	100	0	100	0	100	0	0	1	0	1	0	1	0	1	0	1	0	1	0	1	0	1	100	0	100	0	99.99767	99.95689
2016-01-09	23	0	0	1	100	0	100	0	0	1	0	1	0	1	0	1	0	1	0	1	0	1	0	1	100	0	100	0	99.99842	99.97068
2016-01-10	23	0	100	0	100	0	100	0	0	1	0	1	0	1	0	1	0	1	0	1	0	1	0	1	100	0	100	0	99.99892	99.98006
2016-01-11	23	0	100	0	100	0	100	0	0	1	0	1	0	1	0	1	0	1	0	1	0	1	0	1	100	0	100	0	99.99927	99.98644
2016-01-12	23	0	100	0	0	0	100	0	0	1	0	1	0	1	0	1	0	1	0	1	0	1	0	1	100	0	50	0	83.9995	99.99078
2016-01-13	23	0	0	1	0	1	100	0	0	1	0	1	0	1	0	1	0	1	0	1	0	1	0	1	100	0	0	1	67.78633	99.99374
2016-01-14	23	0	100	0	100	0	0	1	0	1	0	1	0	1	0	1	0	1	0	1	0	1	0	1	0	1	100	0	78.09471	89.32907
2016-01-15	23	0	100	0	0	1	0	1	0	1	0	1	0	1	0	1	0	1	0	1	0	1	0	1	0	1	100	0	85.1044	71.41044
2016-01-16	23	0	0	1	100	0	100	0	0	1	0	1	0	1	0	1	0	1	0	1	0	1	0	1	100	0	100	0	89.87099	80.5591
2016-01-17	23	0	100	0	100	0	100	0	0	1	0	1	0	1	0	1	0	1	0	1	0	1	0	1	100	0	100	0	93.11227	86.78018
2016-01-18	23	0	100	0	0	1	0	1	0	1	0	1	0	1	0	1	0	1	0	1	0	1	0	1	0	1	100	0	95.31635	80.34386
2016-01-19	23	0	100	0	100	0	100	0	0	1	0	1	0	1	0	1	0	1	0	1	0	1	0	1	100	0	100	0	96.81512	86.63382
2016-01-20	23	0	100	0	100	0	100	0	0	1	0	1	0	1	0	1	0	1	0	1	0	1	0	1	100	0	100	0	97.83428	90.911
2016-01-21	23	0	100	0	0	1	100	0	0	1	0	1	0	1	0	1	0	1	0	1	0	1	0	1	100	0	100	0	98.52731	93.81947
2016-01-22	23	0	100	0	100	0	100	0	0	1	0	1	0	1	0	1	0	1	0	1	0	1	0	1	100	0	100	0	98.99857	95.79724
2016-01-23	23	0	100	0	0	1	100	0	0	1	0	1	0	1	0	1	0	1	0	1	0	1	0	1	100	0	100	0	99.31903	97.14213
2016-01-24	23	0	0	1	100	0	100	0	0	1	0	1	0	1	0	1	0	1	0	1	0	1	0	1	100	0	100	0	99.53694	98.05665
2016-01-25	23	0	100	0	0	1	100	0	0	1	0	1	0	1	0	1	0	1	0	1	0	1	0	1	100	0	100	0	99.68512	98.67852
2016-01-26	23	0	100	0	100	0	100	0	0	1	0	1	0	1	0	1	0	1	0	1	0	1	0	1	100	0	100	0	99.78588	99.10139
2016-01-27	23	0	100	0	0	1	100	0	0	1	0	1	0	1	0	1	0	1	0	1	0	1	0	1	100	0	100	0	99.8544	99.38895
2016-01-28	23	0	100	0	0	1	100	0	0	1	0	1	0	1	0	1	0	1	0	1	0	1	0	1	100	0	100	0	99.90099	99.58449
2016-01-29	23	0	100	0	100	0	100	0	0	1	0	1	0	1	0	1	0	1	0	1	0	1	0	1	100	0	100	0	99.93268	99.71745
2016-01-30	23	0	0	1	100	0	100	0	0	1	0	1	0	1	0	1	0	1	0	1	0	1	0	1	100	0	100	0	99.95422	99.80787
2016-01-31	23	0	100	0	100	0	100	0	0	1	0	1	0	1	0	1	0	1	0	1	0	1	0	1	100	0	100	0	99.96887	99.86935
2016-02-01	23	0	100	0	100	0	0	1	0	1	0	1	0	1	0	1	0	1	0	1	0	1	0	1	0	1	100	0	99.97884	89.24449
2016-02-02	23	0	100	0	100	0	0	1	0	1	0	1	0	1	0	1	0	1	0	1	0	1	0	1	0	1	100	0	99.98561	71.35292
2016-02-03	23	0	100	0	100	0	100	0	0	1	0	1	0	1	0	1	0	1	0	1	0	1	0	1	100	0	100	0	99.99022	80.51999
2016-02-04	23	0	100	0	100	0	0	1	0	1	0	1	0	1	0	1	0	1	0	1	0	1	0	1	0	1	100	0	99.99335	76.08693
2016-02-05	23	1	0	1	100	0	100	0	0	1	0	1	0	1	0	1	0	1	0	1	0	1	0	1	100	0	100	0	99.99548	83.73911
2016-02-06	23	0	100	0	100	0	100	0	0	1	0	1	0	1	0	1	0	1	0	1	0	1	0	1	100	0	100	0	99.99693	88.9426
2016-02-07	23	0	100	0	0	1	0	1	0	1	0	1	0	1	0	1	0	1	0	1	0	1	0	1	0	1	100	0	99.99791	81.8143
2016-02-08	23	0	100	0	0	1	100	0	0	1	0	1	0	1	0	1	0	1	0	1	0	1	0	1	100	0	100	0	99.99858	87.63373
2016-02-09	23	0	100	0	0	1	0	1	0	1	0	1	0	1	0	1	0	1	0	1	0	1	0	1	0	1	100	0	99.99904	80.92427
2016-02-10	23	0	100	0	50	0	100	0	0	1	0	1	0	1	0	1	0	1	0	1	0	1	0	1	100	0	75	0	91.99934	87.0285
2016-02-11	23	0	50	0	50	0	100	0	0	1	0	1	0	1	0	1	0	1	0	1	0	1	0	1	100	0	50	0	78.55956	91.17938
2016-02-12	23	0	100	0	100	0	100	0	0	1	0	1	0	1	0	1	0	1	0	1	0	1	0	1	100	0	100	0	85.4205	94.00198
2016-02-13	23	0	0	1	100	0	100	0	0	1	0	1	0	1	0	1	0	1	0	1	0	1	0	1	100	0	100	0	90.08594	95.92135
2016-02-14	23	0	100	0	100	0	100	0	0	1	0	1	0	1	0	1	0	1	0	1	0	1	0	1	100	0	100	0	93.25844	97.22652
2016-02-15	23	0	0	1	100	0	100	0	0	1	0	1	0	1	0	1	0	1	0	1	0	1	0	1	100	0	100	0	95.41574	98.11403
2016-02-16	23	0	100	0	100	0	100	0	0	1	0	1	0	1	0	1	0	1	0	1	0	1	0	1	100	0	100	0	96.88271	98.71754
2016-02-17	23	0	100	0	100	0	100	0	0	1	0	1	0	1	0	1	0	1	0	1	0	1	0	1	100	0	100	0	97.88024	99.12792
2016-02-18	23	0	100	0	0	1	100	0	0	1	0	1	0	1	0	1	0	1	0	1	0	1	0	1	100	0	100	0	98.55856	99.40699
2016-02-19	23	0	100	0	100	0	0	1	0	1	0	1	0	1	0	1	0	1	0	1	0	1	0	1	0	1	100	0	99.01982	88.93008
2016-02-20	23	0	100	0	0	1	0	1	0	1	0	1	0	1	0	1	0	1	0	1	0	1	0	1	0	1	100	0	99.33348	71.13912
2016-02-21	23	0	100	0	0	1	0	1	0	1	0	1	0	1	0	1	0	1	0	1	0	1	0	1	0	1	100	0	99.54677	48.3746
2016-02-22	23	0	100	0	0	1	100	0	0	1	0	1	0	1	0	1	0	1	0	1	0	1	0	1	100	0	100	0	99.6918	64.89473
2016-02-23	23	0	100	0	100	0	100	0	0	1	0	1	0	1	0	1	0	1	0	1	0	1	0	1	100	0	100	0	99.79043	76.12842
2016-02-24	23	0	100	0	100	0	100	0	0	1	0	1	0	1	0	1	0	1	0	1	0	1	0	1	100	0	100	0	99.85749	83.76733
2016-02-25	23	0	100	0	0	1	0	1	0	1	0	1	0	1	0	1	0	1	0	1	0	1	0	1	0	1	100	0	99.90309	78.29512
2016-02-26	23	0	100	0	0	1	100	0	0	1	0	1	0	1	0	1	0	1	0	1	0	1	0	1	100	0	100	0	99.9341	85.24068
2016-02-27	23	0	0	1	0	1	100	0	0	1	0	1	0	1	0	1	0	1	0	1	0	1	0	1	100	0	0	1	89.28853	89.96366
2016-02-28	23	0	100	0	100	0	0	1	0	1	0	1	0	1	0	1	0	1	0	1	0	1	0	1	0	1	100	0	92.7162	82.50862
2016-02-29	23	0	100	0	100	0	100	0	0	1	0	1	0	1	0	1	0	1	0	1	0	1	0	1	100	0	100	0	95.04701	88.10587
2016-03-01	23	0	0	1	0	1	0	1	0	1	0	1	0	1	0	1	0	1	0	1	0	1	0	1	0	1	0	1	85.9653	81.24532
2016-03-02	23	0	0	1	0	1	100	0	0	1	0	1	0	1	0	1	0	1	0	1	0	1	0	1	100	0	0	1	69.12307	87.24681
2016-03-03	23	0	0	1	100	0	0	1	0	1	0	1	0	1	0	1	0	1	0	1	0	1	0	1	0	1	100	0	79.00369	80.66116
2016-03-04	23	0	100	0	100	0	100	0	0	1	0	1	0	1	0	1	0	1	0	1	0	1	0	1	100	0	100	0	85.72251	86.84959
2016-03-05	23	0	0	1	0	1	0	1	0	1	0	1	0	1	0	1	0	1	0	1	0	1	0	1	0	1	0	1	79.62464	80.39105
2016-03-06	23	0	100	0	100	0	100	0	0	1	0	1	0	1	0	1	0	1	0	1	0	1	0	1	100	0	100	0	86.14476	86.66592
2016-03-07	23	0	100	0	0	1	100	0	0	1	0	1	0	1	0	1	0	1	0	1	0	1	0	1	100	0	100	0	90.57844	90.93282
2016-03-08	23	0	50	0	25	0	100	0	0	1	0	1	0	1	0	1	0	1	0	1	0	1	0	1	100	0	37.5	0	73.59334	93.83432
2016-03-09	23	0	100	0	100	0	100	0	0	1	0	1	0	1	0	1	0	1	0	1	0	1	0	1	100	0	100	0	82.04347	95.80734
2016-03-10	23	0	100	0	0	1	0	1	0	1	0	1	0	1	0	1	0	1	0	1	0	1	0	1	0	1	100	0	87.78957	86.48233
2016-03-11	23	0	100	0	0	1	100	0	0	1	0	1	0	1	0	1	0	1	0	1	0	1	0	1	100	0	100	0	91.69691	90.80798
2016-03-12	23	0	100	0	100	0	0	1	0	1	0	1	0	1	0	1	0	1	0	1	0	1	0	1	0	1	100	0	94.3539	83.08276
2016-03-13	23	0	100	0	100	0	100	0	0	1	0	1	0	1	0	1	0	1	0	1	0	1	0	1	100	0	100	0	96.16065	88.49628
2016-03-14	23	0	100	0	100	0	100	0	0	1	0	1	0	1	0	1	0	1	0	1	0	1	0	1	100	0	100	0	97.38924	92.17747
2016-03-15	23	0	100	0	100	0	100	0	0	1	0	1	0	1	0	1	0	1	0	1	0	1	0	1	100	0	100	0	98.22469	94.68068
2016-03-16	23	0	100	0	100	0	0	1	0	1	0	1	0	1	0	1	0	1	0	1	0	1	0	1	0	1	100	0	98.79279	85.7162
2016-03-17	23	0	100	0	100	0	100	0	0	1	0	1	0	1	0	1	0	1	0	1	0	1	0	1	100	0	100	0	99.17909	90.28702
2016-03-18	23	0	100	0	100	0	100	0	0	1	0	1	0	1	0	1	0	1	0	1	0	1	0	1	100	0	100	0	99.44178	93.39517
2016-03-19	23	0	0	1	100	0	100	0	0	1	0	1	0	1	0	1	0	1	0	1	0	1	0	1	100	0	100	0	99.62041	95.50871
2016-03-20	23	0	100	0	100	0	100	0	0	1	0	1	0	1	0	1	0	1	0	1	0	1	0	1	100	0	100	0	99.74188	96.94592
2016-03-21	23	0	100	0	100	0	0	1	0	1	0	1	0	1	0	1	0	1	0	1	0	1	0	1	0	1	100	0	99.82448	87.25656
2016-03-22	23	0	100	0	100	0	100	0	0	1	0	1	0	1	0	1	0	1	0	1	0	1	0	1	100	0	100	0	99.88065	91.33446
2016-03-23	23	0	100	0	0	1	100	0	0	1	0	1	0	1	0	1	0	1	0	1	0	1	0	1	100	0	100	0	99.91884	94.10744
2016-03-24	23	0	100	0	100	0	100	0	0	1	0	1	0	1	0	1	0	1	0	1	0	1	0	1	100	0	100	0	99.94481	95.99306
2016-03-25	23	0	100	0	100	0	100	0	0	1	0	1	0	1	0	1	0	1	0	1	0	1	0	1	100	0	100	0	99.96247	97.27528
2016-03-26	23	0	100	0	100	0	100	0	0	1	0	1	0	1	0	1	0	1	0	1	0	1	0	1	100	0	100	0	99.97448	98.14719
2016-03-27	23	0	100	0	100	0	100	0	0	1	0	1	0	1	0	1	0	1	0	1	0	1	0	1	100	0	100	0	99.98264	98.74009
2016-03-28	23	0	100	0	100	0	100	0	0	1	0	1	0	1	0	1	0	1	0	1	0	1	0	1	100	0	100	0	99.9882	99.14326
2016-03-29	23	0	100	0	100	0	0	1	0	1	0	1	0	1	0	1	0	1	0	1	0	1	0	1	0	1	100	0	99.99197	88.75075
2016-03-30	23	0	0	1	0	1	100	0	0	1	0	1	0	1	0	1	0	1	0	1	0	1	0	1	100	0	0	1	89.32788	92.35051
2016-03-31	23	0	100	0	0	1	100	0	0	1	0	1	0	1	0	1	0	1	0	1	0	1	0	1	100	0	100	0	92.74296	94.79835
2016-04-01	23	0	100	0	100	0	100	0	0	1	0	1	0	1	0	1	0	1	0	1	0	1	0	1	100	0	100	0	95.06522	96.46288
2016-04-02	23	0	100	0	100	0	100	0	0	1	0	1	0	1	0	1	0	1	0	1	0	1	0	1	100	0	100	0	96.64435	97.59476
2016-04-03	23	0	100	0	100	0	100	0	0	1	0	1	0	1	0	1	0	1	0	1	0	1	0	1	100	0	100	0	97.71815	98.36443
2016-04-04	23	0	100	0	0	1	100	0	0	1	0	1	0	1	0	1	0	1	0	1	0	1	0	1	100	0	100	0	98.44835	98.88782
2016-04-05	23	0	0	1	100	0	100	0	0	1	0	1	0	1	0	1	0	1	0	1	0	1	0	1	100	0	100	0	98.94488	99.24371
2016-04-06	23	0	100	0	0	1	100	0	0	1	0	1	0	1	0	1	0	1	0	1	0	1	0	1	100	0	100	0	99.28252	99.48573
2016-04-07	23	0	100	0	0	1	100	0	0	1	0	1	0	1	0	1	0	1	0	1	0	1	0	1	100	0	100	0	99.51212	99.65029
2016-04-08	23	0	100	0	0	1	0	1	0	1	0	1	0	1	0	1	0	1	0	1	0	1	0	1	0	1	100	0	99.66824	89.09554
2016-04-09	23	0	100	0	0	1	0	1	0	1	0	1	0	1	0	1	0	1	0	1	0	1	0	1	0	1	100	0	99.7744	71.25163
2016-04-10	23	0	0	1	100	0	0	1	0	1	0	1	0	1	0	1	0	1	0	1	0	1	0	1	0	1	100	0	99.84659	48.45111
2016-04-11	23	0	100	0	100	0	100	0	0	1	0	1	0	1	0	1	0	1	0	1	0	1	0	1	100	0	100	0	99.89568	64.94675
2016-04-12	23	0	100	0	0	1	0	1	0	1	0	1	0	1	0	1	0	1	0	1	0	1	0	1	0	1	100	0	99.92906	65.49712
2016-04-13	23	0	100	0	100	0	100	0	0	1	0	1	0	1	0	1	0	1	0	1	0	1	0	1	100	0	100	0	99.95176	76.53804
2016-04-14	23	0	100	0	0	1	100	0	0	1	0	1	0	1	0	1	0	1	0	1	0	1	0	1	100	0	100	0	99.96719	84.04587
2016-04-15	23	0	100	0	100	0	0	1	0	1	0	1	0	1	0	1	0	1	0	1	0	1	0	1	0	1	100	0	99.97769	78.48453
2016-04-16	23	0	100	0	100	0	100	0	0	1	0	1	0	1	0	1	0	1	0	1	0	1	0	1	100	0	100	0	99.98483	85.36948
2016-04-17	23	0	100	0	100	0	0	1	0	1	0	1	0	1	0	1	0	1	0	1	0	1	0	1	0	1	100	0	99.98969	79.38457
2016-04-18	23	0	100	0	100	0	100	0	0	1	0	1	0	1	0	1	0	1	0	1	0	1	0	1	100	0	100	0	99.99299	85.98151
2016-04-19	23	0	100	0	100	0	100	0	0	1	0	1	0	1	0	1	0	1	0	1	0	1	0	1	100	0	100	0	99.99523	90.46742
2016-04-20	23	0	100	0	100	0	100	0	0	1	0	1	0	1	0	1	0	1	0	1	0	1	0	1	100	0	100	0	99.99676	93.51785
2016-04-21	23	0	100	0	0	1	100	0	0	1	0	1	0	1	0	1	0	1	0	1	0	1	0	1	100	0	100	0	99.9978	95.59214
2016-04-22	23	0	100	0	100	0	100	0	0	1	0	1	0	1	0	1	0	1	0	1	0	1	0	1	100	0	100	0	99.9985	97.00266
2016-04-23	23	0	100	0	100	0	100	0	0	1	0	1	0	1	0	1	0	1	0	1	0	1	0	1	100	0	100	0	99.99899	97.96181
2016-04-24	23	0	100	0	0	1	100	0	0	1	0	1	0	1	0	1	0	1	0	1	0	1	0	1	100	0	100	0	99.99931	98.61403
2016-04-25	23	0	100	0	100	0	100	0	0	1	0	1	0	1	0	1	0	1	0	1	0	1	0	1	100	0	100	0	99.99953	99.05754
2016-04-26	23	0	100	0	100	0	0	1	0	1	0	1	0	1	0	1	0	1	0	1	0	1	0	1	0	1	100	0	99.99969	88.69246
2016-04-27	23	0	100	0	100	0	100	0	0	1	0	1	0	1	0	1	0	1	0	1	0	1	0	1	100	0	100	0	99.99979	92.31087
2016-04-28	23	0	100	0	100	0	100	0	0	1	0	1	0	1	0	1	0	1	0	1	0	1	0	1	100	0	100	0	99.99986	94.77139
2016-04-29	23	0	100	0	100	0	0	1	0	1	0	1	0	1	0	1	0	1	0	1	0	1	0	1	0	1	100	0	99.9999	85.77788
2016-04-30	23	0	100	0	100	0	100	0	0	1	0	1	0	1	0	1	0	1	0	1	0	1	0	1	100	0	100	0	99.99993	90.32896
2016-05-01	23	0	100	0	0	1	100	0	0	1	0	1	0	1	0	1	0	1	0	1	0	1	0	1	100	0	100	0	99.99995	93.42369
2016-05-02	23	0	100	0	0	1	100	0	0	1	0	1	0	1	0	1	0	1	0	1	0	1	0	1	100	0	100	0	99.99997	95.52811
2016-05-03	23	0	100	0	100	0	100	0	0	1	0	1	0	1	0	1	0	1	0	1	0	1	0	1	100	0	100	0	99.99998	96.95911
2016-05-04	23	0	100	0	100	0	100	0	0	1	0	1	0	1	0	1	0	1	0	1	0	1	0	1	100	0	100	0	99.99998	97.9322
2016-05-05	23	0	100	0	100	0	100	0	0	1	0	1	0	1	0	1	0	1	0	1	0	1	0	1	100	0	100	0	99.99999	98.59389
2016-05-06	23	0	100	0	100	0	100	0	0	1	0	1	0	1	0	1	0	1	0	1	0	1	0	1	100	0	100	0	99.99999	99.04385
2016-05-07	23	0	100	0	100	0	0	1	0	1	0	1	0	1	0	1	0	1	0	1	0	1	0	1	0	1	100	0	99.99999	88.68315
2016-05-08	23	0	100	0	100	0	0	1	0	1	0	1	0	1	0	1	0	1	0	1	0	1	0	1	0	1	100	0	99.99999	70.97121
2016-05-09	23	0	0	1	0	1	100	0	0	1	0	1	0	1	0	1	0	1	0	1	0	1	0	1	100	0	0	1	89.33333	80.26042
2016-05-10	23	0	100	0	0	1	100	0	0	1	0	1	0	1	0	1	0	1	0	1	0	1	0	1	100	0	100	0	92.74666	86.57709
2016-05-11	23	0	100	0	100	0	100	0	0	1	0	1	0	1	0	1	0	1	0	1	0	1	0	1	100	0	100	0	95.06773	90.87242
2016-05-12	23	0	100	0	100	0	100	0	0	1	0	1	0	1	0	1	0	1	0	1	0	1	0	1	100	0	100	0	96.64606	93.79324
2016-05-13	23	0	100	0	0	1	100	0	0	1	0	1	0	1	0	1	0	1	0	1	0	1	0	1	100	0	100	0	97.71932	95.7794
2016-05-14	23	0	100	0	100	0	100	0	0	1	0	1	0	1	0	1	0	1	0	1	0	1	0	1	100	0	100	0	98.44914	97.13
2016-05-15	23	0	100	0	100	0	100	0	0	1	0	1	0	1	0	1	0	1	0	1	0	1	0	1	100	0	100	0	98.94542	98.0484
2016-05-16	23	0	0	1	100	0	0	1	0	1	0	1	0	1	0	1	0	1	0	1	0	1	0	1	0	1	100	0	99.28288	88.00624
2016-05-17	23	0	100	0	0	1	0	1	0	1	0	1	0	1	0	1	0	1	0	1	0	1	0	1	0	1	100	0	99.51236	70.51091
2016-05-18	23	0	0	1	100	0	100	0	0	1	0	1	0	1	0	1	0	1	0	1	0	1	0	1	100	0	100	0	99.6684	79.94742
2016-05-19	23	0	100	0	100	0	100	0	0	1	0	1	0	1	0	1	0	1	0	1	0	1	0	1	100	0	100	0	99.77451	86.36424
2016-05-20	23	0	100	0	100	0	0	1	0	1	0	1	0	1	0	1	0	1	0	1	0	1	0	1	0	1	100	0	99.84667	80.06102
2016-05-21	23	1	0	1	0	1	100	0	0	1	0	1	0	1	0	1	0	1	0	1	0	1	0	1	100	0	0	1	89.22906	86.4415
2016-05-22	23	0	100	0	0	1	100	0	0	1	0	1	0	1	0	1	0	1	0	1	0	1	0	1	100	0	100	0	92.67577	90.78022
2016-05-23	23	0	100	0	100	0	100	0	0	1	0	1	0	1	0	1	0	1	0	1	0	1	0	1	100	0	100	0	95.01952	93.73055
2016-05-24	23	0	100	0	100	0	100	0	0	1	0	1	0	1	0	1	0	1	0	1	0	1	0	1	100	0	100	0	96.61327	95.73677
2016-05-25	23	0	100	0	0	1	0	1	0	1	0	1	0	1	0	1	0	1	0	1	0	1	0	1	0	1	100	0	97.69703	86.43434
2016-05-26	23	0	100	0	100	0	100	0	0	1	0	1	0	1	0	1	0	1	0	1	0	1	0	1	100	0	100	0	98.43398	90.77535
2016-05-27	23	0	100	0	100	0	100	0	0	1	0	1	0	1	0	1	0	1	0	1	0	1	0	1	100	0	100	0	98.93511	93.72724
2016-05-28	23	0	100	0	100	0	100	0	0	1	0	1	0	1	0	1	0	1	0	1	0	1	0	1	100	0	100	0	99.27588	95.73453
2016-05-29	23	0	100	0	100	0	100	0	0	1	0	1	0	1	0	1	0	1	0	1	0	1	0	1	100	0	100	0	99.5076	97.09948
2016-05-30	23	0	0	1	100	0	100	0	0	1	0	1	0	1	0	1	0	1	0	1	0	1	0	1	100	0	100	0	99.66517	98.02765
2016-05-31	23	0	100	0	100	0	100	0	0	1	0	1	0	1	0	1	0	1	0	1	0	1	0	1	100	0	100	0	99.77232	98.6588
2016-06-01	23	0	100	0	100	0	0	1	0	1	0	1	0	1	0	1	0	1	0	1	0	1	0	1	0	1	100	0	99.84518	88.42131
2016-06-02	23	0	100	0	100	0	0	1	0	1	0	1	0	1	0	1	0	1	0	1	0	1	0	1	0	1	100	0	99.89472	70.79316
2016-06-03	23	0	100	0	100	0	100	0	0	1	0	1	0	1	0	1	0	1	0	1	0	1	0	1	100	0	100	0	99.92841	80.13934
2016-06-04	23	0	100	0	100	0	0	1	0	1	0	1	0	1	0	1	0	1	0	1	0	1	0	1	0	1	100	0	99.95132	75.82809
2016-06-05	23	0	100	0	0	1	0	1	0	1	0	1	0	1	0	1	0	1	0	1	0	1	0	1	0	1	100	0	99.9669	62.22977
2016-06-06	23	0	0	1	100	0	0	1	0	1	0	1	0	1	0	1	0	1	0	1	0	1	0	1	0	1	100	0	99.97749	42.31624
2016-06-07	23	0	100	0	100	0	100	0	0	1	0	1	0	1	0	1	0	1	0	1	0	1	0	1	100	0	100	0	99.9847	60.77505
2016-06-08	23	0	100	0	100	0	100	0	0	1	0	1	0	1	0	1	0	1	0	1	0	1	0	1	100	0	100	0	99.98959	73.32703
2016-06-09	23	0	100	0	0	1	100	0	0	1	0	1	0	1	0	1	0	1	0	1	0	1	0	1	100	0	100	0	99.99293	81.86238
2016-06-10	23	0	100	0	100	0	0	1	0	1	0	1	0	1	0	1	0	1	0	1	0	1	0	1	0	1	100	0	99.99519	76.99976
2016-06-11	23	0	0	1	0	1	0	1	0	1	0	1	0	1	0	1	0	1	0	1	0	1	0	1	0	1	0	1	89.33006	63.0265
2016-06-12	23	0	100	0	100	0	100	0	0	1	0	1	0	1	0	1	0	1	0	1	0	1	0	1	100	0	100	0	92.74445	74.85802
2016-06-13	23	0	100	0	0	1	100	0	0	1	0	1	0	1	0	1	0	1	0	1	0	1	0	1	100	0	100	0	95.06622	82.90346
2016-06-14	23	0	100	0	100	0	100	0	0	1	0	1	0	1	0	1	0	1	0	1	0	1	0	1	100	0	100	0	96.64503	88.37435
2016-06-15	23	0	100	0	100	0	100	0	0	1	0	1	0	1	0	1	0	1	0	1	0	1	0	1	100	0	100	0	97.71863	92.09456
2016-06-16	23	0	100	0	100	0	100	0	0	1	0	1	0	1	0	1	0	1	0	1	0	1	0	1	100	0	100	0	98.44867	94.6243
2016-06-17	23	0	100	0	100	0	100	0	0	1	0	1	0	1	0	1	0	1	0	1	0	1	0	1	100	0	100	0	98.9451	96.34452
2016-06-18	23	0	100	0	100	0	100	0	0	1	0	1	0	1	0	1	0	1	0	1	0	1	0	1	100	0	100	0	99.28267	97.51427
2016-06-19	23	0	100	0	0	1	100	0	0	1	0	1	0	1	0	1	0	1	0	1	0	1	0	1	100	0	100	0	99.51221	98.30971
2016-06-20	23	0	100	0	100	0	100	0	0	1	0	1	0	1	0	1	0	1	0	1	0	1	0	1	100	0	100	0	99.6683	98.8506
2016-06-21	23	0	100	0	100	0	100	0	0	1	0	1	0	1	0	1	0	1	0	1	0	1	0	1	100	0	100	0	99.77444	99.21841
2016-06-22	23	0	100	0	100	0	100	0	0	1	0	1	0	1	0	1	0	1	0	1	0	1	0	1	100	0	100	0	99.84663	99.46851
2016-06-23	23	0	100	0	100	0	100	0	0	1	0	1	0	1	0	1	0	1	0	1	0	1	0	1	100	0	100	0	99.89571	99.63859
2016-06-24	23	0	0	1	100	0	100	0	0	1	0	1	0	1	0	1	0	1	0	1	0	1	0	1	100	0	100	0	99.92908	99.75424
2016-06-25	23	0	100	0	100	0	100	0	0	1	0	1	0	1	0	1	0	1	0	1	0	1	0	1	100	0	100	0	99.95177	99.83289
2016-06-26	23	0	100	0	100	0	100	0	0	1	0	1	0	1	0	1	0	1	0	1	0	1	0	1	100	0	100	0	99.96721	99.88636
2016-06-27	23	0	100	0	100	0	100	0	0	1	0	1	0	1	0	1	0	1	0	1	0	1	0	1	100	0	100	0	99.9777	99.92272
2016-06-28	23	0	100	0	0	1	0	1	0	1	0	1	0	1	0	1	0	1	0	1	0	1	0	1	0	1	100	0	99.98483	89.28078
2016-06-29	23	0	0	1	100	0	0	1	0	1	0	1	0	1	0	1	0	1	0	1	0	1	0	1	0	1	100	0	99.98969	71.37759
2016-06-30	23	0	100	0	0	1	100	0	0	1	0	1	0	1	0	1	0	1	0	1	0	1	0	1	100	0	100	0	99.99299	80.53677
2016-07-01	23	0	100	0	100	0	100	0	0	1	0	1	0	1	0	1	0	1	0	1	0	1	0	1	100	0	100	0	99.99523	86.765
2016-07-02	23	0	100	0	0	1	100	0	0	1	0	1	0	1	0	1	0	1	0	1	0	1	0	1	100	0	100	0	99.99676	91.0002
2016-07-03	23	0	100	0	100	0	100	0	0	1	0	1	0	1	0	1	0	1	0	1	0	1	0	1	100	0	100	0	99.9978	93.88013
2016-07-04	23	0	100	0	100	0	100	0	0	1	0	1	0	1	0	1	0	1	0	1	0	1	0	1	100	0	100	0	99.9985	95.83849
2016-07-05	23	0	0	1	100	0	0	1	0	1	0	1	0	1	0	1	0	1	0	1	0	1	0	1	0	1	100	0	99.99899	86.50351
2016-07-06	23	0	100	0	0	1	100	0	0	1	0	1	0	1	0	1	0	1	0	1	0	1	0	1	100	0	100	0	99.99931	90.82239
2016-07-07	23	0	0	1	100	0	100	0	0	1	0	1	0	1	0	1	0	1	0	1	0	1	0	1	100	0	100	0	99.99953	93.75922
2016-07-08	23	0	100	0	0	1	100	0	0	1	0	1	0	1	0	1	0	1	0	1	0	1	0	1	100	0	100	0	99.99969	95.75627
2016-07-09	23	0	100	0	100	0	100	0	0	1	0	1	0	1	0	1	0	1	0	1	0	1	0	1	100	0	100	0	99.99979	97.11427
2016-07-10	23	0	0	1	0	1	0	1	0	1	0	1	0	1	0	1	0	1	0	1	0	1	0	1	0	1	0	1	89.33319	87.37103
2016-07-11	23	0	100	0	100	0	0	1	0	1	0	1	0	1	0	1	0	1	0	1	0	1	0	1	0	1	100	0	92.74657	70.07897
2016-07-12	23	0	100	0	0	1	0	1	0	1	0	1	0	1	0	1	0	1	0	1	0	1	0	1	0	1	100	0	95.06767	47.6537
2016-07-13	23	1	0	1	0	1	0	1	0	1	0	1	0	1	0	1	0	1	0	1	0	1	0	1	0	1	0	1	85.97934	32.40452
2016-07-14	23	0	0	1	0	1	0	1	0	1	0	1	0	1	0	1	0	1	0	1	0	1	0	1	0	1	0	1	69.13261	22.03507
2016-07-15	23	0	0	1	0	1	0	1	0	1	0	1	0	1	0	1	0	1	0	1	0	1	0	1	0	1	0	1	47.01018	14.98385
2016-07-16	23	0	0	1	0	1	0	1	0	1	0	1	0	1	0	1	0	1	0	1	0	1	0	1	0	1	0	1	31.96692	10.18902
2016-07-17	23	0	0	1	0	1	0	1	0	1	0	1	0	1	0	1	0	1	0	1	0	1	0	1	0	1	0	1	21.73751	6.928533
2016-07-18	23	0	0	1	0	1	0	1	0	1	0	1	0	1	0	1	0	1	0	1	0	1	0	1	0	1	0	1	14.7815	4.711402
2016-07-19	23	0	0	1	0	1	0	1	0	1	0	1	0	1	0	1	0	1	0	1	0	1	0	1	0	1	0	1	10.05142	3.203754
2016-07-20	23	0	0	1	0	1	0	1	0	1	0	1	0	1	0	1	0	1	0	1	0	1	0	1	0	1	0	1	6.834968	2.178553
2016-07-21	23	0	0	1	0	1	0	1	0	1	0	1	0	1	0	1	0	1	0	1	0	1	0	1	0	1	0	1	4.647778	1.481416
2016-07-22	23	0	0	1	0	1	0	1	0	1	0	1	0	1	0	1	0	1	0	1	0	1	0	1	0	1	0	1	3.160489	1.007363
2016-07-23	23	0	0	1	0	1	0	1	0	1	0	1	0	1	0	1	0	1	0	1	0	1	0	1	0	1	0	1	2.149132	0.6850067
2016-07-24	23	0	0	1	0	1	0	1	0	1	0	1	0	1	0	1	0	1	0	1	0	1	0	1	0	1	0	1	1.46141	0.4658045
2016-07-25	23	0	0	1	0	1	0	1	0	1	0	1	0	1	0	1	0	1	0	1	0	1	0	1	0	1	0	1	1.46141	0.4658045
2016-07-26	23	0	0	1	0	1	0	1	0	1	0	1	0	1	0	1	0	1	0	1	0	1	0	1	0	1	0	1	1.46141	0.4658045
2016-07-27	23	0	0	1	0	1	0	1	0	1	0	1	0	1	0	1	0	1	0	1	0	1	0	1	0	1	0	1	1.46141	0.4658045
2016-07-28	23	0	0	1	0	1	0	1	0	1	0	1	0	1	0	1	0	1	0	1	0	1	0	1	0	1	0	1	1.46141	0.4658045
2016-07-29	23	0	0	1	0	1	0	1	0	1	0	1	0	1	0	1	0	1	0	1	0	1	0	1	0	1	0	1	1.46141	0.4658045
2016-07-30	23	0	0	1	0	1	0	1	0	1	0	1	0	1	0	1	0	1	0	1	0	1	0	1	0	1	0	1	1.46141	0.4658045
2016-07-31	23	0	0	1	0	1	0	1	0	1	0	1	0	1	0	1	0	1	0	1	0	1	0	1	0	1	0	1	1.46141	0.4658045
2016-08-01	23	0	0	1	0	1	0	1	0	1	0	1	0	1	0	1	0	1	0	1	0	1	0	1	0	1	0	1	1.46141	0.4658045
2016-08-02	23	0	0	1	0	1	0	1	0	1	0	1	0	1	0	1	0	1	0	1	0	1	0	1	0	1	0	1	1.46141	0.4658045
2016-08-03	23	0	0	1	0	1	0	1	0	1	0	1	0	1	0	1	0	1	0	1	0	1	0	1	0	1	0	1	1.46141	0.4658045
2016-08-04	23	0	0	1	0	1	0	1	0	1	0	1	0	1	0	1	0	1	0	1	0	1	0	1	0	1	0	1	1.46141	0.4658045
2016-08-05	23	0	0	1	0	1	0	1	0	1	0	1	0	1	0	1	0	1	0	1	0	1	0	1	0	1	0	1	1.46141	0.4658045
2016-08-06	23	0	0	1	0	1	0	1	0	1	0	1	0	1	0	1	0	1	0	1	0	1	0	1	0	1	0	1	1.46141	0.4658045
2016-08-07	23	0	0	1	0	1	0	1	0	1	0	1	0	1	0	1	0	1	0	1	0	1	0	1	0	1	0	1	1.46141	0.4658045
2016-08-08	23	0	0	1	0	1	0	1	0	1	0	1	0	1	0	1	0	1	0	1	0	1	0	1	0	1	0	1	0.9937589	0.3167471
2016-08-09	23	0	0	1	0	1	0	1	0	1	0	1	0	1	0	1	0	1	0	1	0	1	0	1	0	1	0	1	0.6757561	0.215388
2016-08-10	23	0	0	1	0	1	0	1	0	1	0	1	0	1	0	1	0	1	0	1	0	1	0	1	0	1	0	1	0.4595141	0.1464639
2016-08-11	23	0	0	1	0	1	0	1	0	1	0	1	0	1	0	1	0	1	0	1	0	1	0	1	0	1	0	1	0.3124696	0.09959542
2016-08-12	23	0	0	1	0	1	0	1	0	1	0	1	0	1	0	1	0	1	0	1	0	1	0	1	0	1	0	1	0.2124794	0.06772488
2016-08-13	23	0	0	1	0	1	0	1	0	1	0	1	0	1	0	1	0	1	0	1	0	1	0	1	0	1	0	1	0.144486	0.04605292
2016-08-14	23	0	0	1	0	1	0	1	0	1	0	1	0	1	0	1	0	1	0	1	0	1	0	1	0	1	0	1	0.09825046	0.03131599
2016-08-15	23	0	0	1	0	1	0	1	0	1	0	1	0	1	0	1	0	1	0	1	0	1	0	1	0	1	0	1	0.06681031	0.02129487
2016-08-16	23	0	0	1	0	1	0	1	0	1	0	1	0	1	0	1	0	1	0	1	0	1	0	1	0	1	0	1	0.04543101	0.01448051
2016-08-17	23	0	0	1	0	1	0	1	0	1	0	1	0	1	0	1	0	1	0	1	0	1	0	1	0	1	0	1	0.03089309	0.009846749
2016-08-18	23	0	0	1	0	1	100	0	0	1	0	1	0	1	0	1	0	1	0	1	0	1	0	1	100	0	0	1	0.0210073	32.00669
2016-08-19	23	0	100	0	100	0	100	0	0	1	0	1	0	1	0	1	0	1	0	1	0	1	0	1	100	0	100	0	32.01429	53.76455
2016-08-20	23	0	100	0	0	1	0	1	0	1	0	1	0	1	0	1	0	1	0	1	0	1	0	1	0	1	100	0	53.76971	57.89323
2016-08-21	23	0	0	1	0	1	0	1	0	1	0	1	0	1	0	1	0	1	0	1	0	1	0	1	0	1	0	1	57.89674	50.03407
2016-08-22	23	0	100	0	100	0	100	0	0	1	0	1	0	1	0	1	0	1	0	1	0	1	0	1	100	0	100	0	71.36978	66.02316
2016-08-23	23	0	0	1	100	0	100	0	0	1	0	1	0	1	0	1	0	1	0	1	0	1	0	1	100	0	100	0	80.53145	76.89575
2016-08-24	23	0	100	0	0	1	0	1	0	1	0	1	0	1	0	1	0	1	0	1	0	1	0	1	0	1	100	0	86.76138	73.62244
2016-08-25	23	0	0	1	0	1	0	1	0	1	0	1	0	1	0	1	0	1	0	1	0	1	0	1	0	1	0	1	80.33107	60.72993
2016-08-26	23	0	0	1	0	1	100	0	0	1	0	1	0	1	0	1	0	1	0	1	0	1	0	1	100	0	0	1	65.29179	73.29636
2016-08-27	23	0	100	0	0	1	100	0	0	1	0	1	0	1	0	1	0	1	0	1	0	1	0	1	100	0	100	0	76.39842	81.84152
2016-08-28	23	0	0	1	0	1	100	0	0	1	0	1	0	1	0	1	0	1	0	1	0	1	0	1	100	0	0	1	73.28426	87.65224
2016-08-29	23	0	0	1	100	0	100	0	0	1	0	1	0	1	0	1	0	1	0	1	0	1	0	1	100	0	100	0	81.8333	91.60352
2016-08-30	23	0	100	0	0	1	100	0	0	1	0	1	0	1	0	1	0	1	0	1	0	1	0	1	100	0	100	0	87.64664	94.2904
2016-08-31	23	0	100	0	0	1	100	0	0	1	0	1	0	1	0	1	0	1	0	1	0	1	0	1	100	0	100	0	91.59972	96.11747
2016-09-01	23	0	100	0	100	0	0	1	0	1	0	1	0	1	0	1	0	1	0	1	0	1	0	1	0	1	100	0	94.28781	86.69321
2016-09-02	23	0	0	1	0	1	0	1	0	1	0	1	0	1	0	1	0	1	0	1	0	1	0	1	0	1	0	1	85.44905	69.61805
2016-09-03	23	1	0	1	0	1	0	1	0	1	0	1	0	1	0	1	0	1	0	1	0	1	0	1	0	1	0	1	68.77202	47.34027
2016-09-04	23	0	0	1	0	1	0	1	0	1	0	1	0	1	0	1	0	1	0	1	0	1	0	1	0	1	0	1	46.76497	32.19139
2016-09-05	23	0	0	1	0	1	0	1	0	1	0	1	0	1	0	1	0	1	0	1	0	1	0	1	0	1	0	1	31.80018	21.89014
2016-09-06	23	0	0	1	0	1	0	1	0	1	0	1	0	1	0	1	0	1	0	1	0	1	0	1	0	1	0	1	21.62412	14.8853
2016-09-07	23	0	0	1	0	1	0	1	0	1	0	1	0	1	0	1	0	1	0	1	0	1	0	1	0	1	0	1	14.7044	10.122
2016-09-08	23	0	0	1	0	1	0	1	0	1	0	1	0	1	0	1	0	1	0	1	0	1	0	1	0	1	0	1	9.998996	6.882963
2016-09-09	23	0	0	1	0	1	0	1	0	1	0	1	0	1	0	1	0	1	0	1	0	1	0	1	0	1	0	1	6.799317	4.680415
2016-09-10	23	0	0	1	100	0	100	0	0	1	0	1	0	1	0	1	0	1	0	1	0	1	0	1	100	0	100	0	36.62354	35.18268
2016-09-11	23	0	0	1	100	0	100	0	0	1	0	1	0	1	0	1	0	1	0	1	0	1	0	1	100	0	100	0	56.90401	55.92422
2016-09-12	23	0	100	0	100	0	100	0	0	1	0	1	0	1	0	1	0	1	0	1	0	1	0	1	100	0	100	0	70.69473	70.02847
2016-09-13	23	0	100	0	100	0	100	0	0	1	0	1	0	1	0	1	0	1	0	1	0	1	0	1	100	0	100	0	80.07242	79.61936
2016-09-14	23	0	100	0	100	0	100	0	0	1	0	1	0	1	0	1	0	1	0	1	0	1	0	1	100	0	100	0	86.44925	86.14117
2016-09-15	23	0	100	0	0	1	100	0	0	1	0	1	0	1	0	1	0	1	0	1	0	1	0	1	100	0	100	0	90.78549	90.57599
2016-09-16	23	0	100	0	100	0	0	1	0	1	0	1	0	1	0	1	0	1	0	1	0	1	0	1	0	1	100	0	93.73413	82.925
2016-09-17	23	0	0	1	0	1	100	0	0	1	0	1	0	1	0	1	0	1	0	1	0	1	0	1	100	0	0	1	85.07254	88.38901
2016-09-18	23	0	0	1	0	1	0	1	0	1	0	1	0	1	0	1	0	1	0	1	0	1	0	1	0	1	0	1	68.51599	81.43786
2016-09-19	23	0	100	0	0	1	100	0	0	1	0	1	0	1	0	1	0	1	0	1	0	1	0	1	100	0	100	0	78.59087	87.37775
2016-09-20	23	0	100	0	100	0	100	0	0	1	0	1	0	1	0	1	0	1	0	1	0	1	0	1	100	0	100	0	85.4418	91.41687
2016-09-21	23	0	100	0	0	1	0	1	0	1	0	1	0	1	0	1	0	1	0	1	0	1	0	1	0	1	100	0	90.10042	83.4968
2016-09-22	23	0	0	1	0	1	0	1	0	1	0	1	0	1	0	1	0	1	0	1	0	1	0	1	0	1	0	1	82.60162	67.4445
2016-09-23	23	0	0	1	0	1	0	1	0	1	0	1	0	1	0	1	0	1	0	1	0	1	0	1	0	1	0	1	66.83576	45.86226
2016-09-24	23	0	100	0	100	0	100	0	0	1	0	1	0	1	0	1	0	1	0	1	0	1	0	1	100	0	100	0	77.44832	63.18634
2016-09-25	23	0	0	1	100	0	100	0	0	1	0	1	0	1	0	1	0	1	0	1	0	1	0	1	100	0	100	0	84.66486	74.96671
2016-09-26	23	0	100	0	100	0	0	1	0	1	0	1	0	1	0	1	0	1	0	1	0	1	0	1	0	1	100	0	89.5721	72.31069
2016-09-27	23	0	100	0	100	0	100	0	0	1	0	1	0	1	0	1	0	1	0	1	0	1	0	1	100	0	100	0	92.90903	81.17127
2016-09-28	23	0	100	0	0	1	0	1	0	1	0	1	0	1	0	1	0	1	0	1	0	1	0	1	0	1	100	0	95.17814	76.5298
2016-09-29	23	0	100	0	100	0	100	0	0	1	0	1	0	1	0	1	0	1	0	1	0	1	0	1	100	0	100	0	96.72114	84.04027
2016-09-30	23	0	100	0	0	1	0	1	0	1	0	1	0	1	0	1	0	1	0	1	0	1	0	1	0	1	100	0	97.77038	78.48071
2016-10-01	23	0	0	1	0	1	0	1	0	1	0	1	0	1	0	1	0	1	0	1	0	1	0	1	0	1	0	1	87.81718	64.03355
2016-10-02	23	0	0	1	0	1	0	1	0	1	0	1	0	1	0	1	0	1	0	1	0	1	0	1	0	1	0	1	70.38235	43.54282
2016-10-03	23	0	0	1	0	1	100	0	0	1	0	1	0	1	0	1	0	1	0	1	0	1	0	1	100	0	0	1	47.86	61.60912
2016-10-04	23	0	100	0	0	1	0	1	0	1	0	1	0	1	0	1	0	1	0	1	0	1	0	1	0	1	100	0	64.5448	63.22753
2016-10-05	23	0	100	0	0	1	100	0	0	1	0	1	0	1	0	1	0	1	0	1	0	1	0	1	100	0	100	0	75.89046	74.99472
2016-10-06	23	0	100	0	0	1	0	1	0	1	0	1	0	1	0	1	0	1	0	1	0	1	0	1	0	1	100	0	83.60551	72.32974
2016-10-07	23	1	0	1	0	1	0	1	0	1	0	1	0	1	0	1	0	1	0	1	0	1	0	1	0	1	0	1	78.18508	59.85089
2016-10-08	23	0	0	1	0	1	0	1	0	1	0	1	0	1	0	1	0	1	0	1	0	1	0	1	0	1	0	1	63.83252	40.6986
2016-10-09	23	0	0	1	0	1	0	1	0	1	0	1	0	1	0	1	0	1	0	1	0	1	0	1	0	1	0	1	43.40611	27.67505
2016-10-10	23	0	0	1	0	1	0	1	0	1	0	1	0	1	0	1	0	1	0	1	0	1	0	1	0	1	0	1	29.51616	18.81903
2016-10-11	23	0	0	1	100	0	0	1	0	1	0	1	0	1	0	1	0	1	0	1	0	1	0	1	0	1	100	0	52.07099	12.79694
2016-10-12	23	0	100	0	0	1	100	0	0	1	0	1	0	1	0	1	0	1	0	1	0	1	0	1	100	0	100	0	67.40827	40.70192
2016-10-13	23	0	100	0	100	0	0	1	0	1	0	1	0	1	0	1	0	1	0	1	0	1	0	1	0	1	100	0	77.83762	49.01064
2016-10-14	23	0	100	0	100	0	0	1	0	1	0	1	0	1	0	1	0	1	0	1	0	1	0	1	0	1	100	0	84.92958	43.9939
2016-10-15	23	0	0	1	0	1	0	1	0	1	0	1	0	1	0	1	0	1	0	1	0	1	0	1	0	1	0	1	79.08545	29.91585
2016-10-16	23	0	100	0	100	0	100	0	0	1	0	1	0	1	0	1	0	1	0	1	0	1	0	1	100	0	100	0	85.77811	52.34278
2016-10-17	23	0	100	0	0	1	0	1	0	1	0	1	0	1	0	1	0	1	0	1	0	1	0	1	0	1	100	0	90.32912	56.92642
2016-10-18	23	0	100	0	0	1	0	1	0	1	0	1	0	1	0	1	0	1	0	1	0	1	0	1	0	1	100	0	93.4238	49.37663
2016-10-19	23	0	0	1	0	1	0	1	0	1	0	1	0	1	0	1	0	1	0	1	0	1	0	1	0	1	0	1	84.86151	33.57611
2016-10-20	23	0	100	0	100	0	0	1	0	1	0	1	0	1	0	1	0	1	0	1	0	1	0	1	0	1	100	0	89.70583	22.83175
2016-10-21	23	0	0	1	0	1	0	1	0	1	0	1	0	1	0	1	0	1	0	1	0	1	0	1	0	1	0	1	82.3333	15.52559
2016-10-22	23	0	0	1	100	0	100	0	0	1	0	1	0	1	0	1	0	1	0	1	0	1	0	1	100	0	100	0	87.98665	42.5574
2016-10-23	23	0	0	1	0	1	0	1	0	1	0	1	0	1	0	1	0	1	0	1	0	1	0	1	0	1	0	1	81.16425	50.27237
2016-10-24	23	0	0	1	0	1	0	1	0	1	0	1	0	1	0	1	0	1	0	1	0	1	0	1	0	1	0	1	65.85836	44.85188
2016-10-25	23	0	0	1	0	1	100	0	0	1	0	1	0	1	0	1	0	1	0	1	0	1	0	1	100	0	0	1	44.78368	62.49928
2016-10-26	23	0	100	0	0	1	100	0	0	1	0	1	0	1	0	1	0	1	0	1	0	1	0	1	100	0	100	0	62.4529	74.49951
2016-10-27	23	0	100	0	100	0	0	1	0	1	0	1	0	1	0	1	0	1	0	1	0	1	0	1	0	1	100	0	74.46797	71.993
2016-10-28	23	0	0	1	0	1	100	0	0	1	0	1	0	1	0	1	0	1	0	1	0	1	0	1	100	0	0	1	71.97156	80.95524
2016-10-29	23	0	100	0	0	1	100	0	0	1	0	1	0	1	0	1	0	1	0	1	0	1	0	1	100	0	100	0	80.94066	87.04956
2016-10-30	23	0	100	0	0	1	0	1	0	1	0	1	0	1	0	1	0	1	0	1	0	1	0	1	0	1	100	0	87.03965	80.52704
2016-10-31	23	0	100	0	0	1	100	0	0	1	0	1	0	1	0	1	0	1	0	1	0	1	0	1	100	0	100	0	91.18697	86.75839
2015-12-04	26	0	100	0	100	0	100	0	0	1	0	1	0	1	0	1	0	1	0	1	0	1	0	1	100	0	100	0	100	100
2015-12-05	26	0	75	0	100	0	100	0	0	1	0	1	0	1	0	1	0	1	0	1	0	1	0	1	100	0	87.5	0	96	100
2015-12-06	26	0	100	0	100	0	100	0	0	1	0	1	0	1	0	1	0	1	0	1	0	1	0	1	100	0	100	0	97.28	100
2015-12-07	26	0	100	0	100	0	100	0	0	1	0	1	0	1	0	1	0	1	0	1	0	1	0	1	100	0	100	0	98.1504	100
2015-12-08	26	0	100	0	100	0	100	0	0	1	0	1	0	1	0	1	0	1	0	1	0	1	0	1	100	0	100	0	98.74227	100
2015-12-09	26	0	100	0	100	0	100	0	0	1	0	1	0	1	0	1	0	1	0	1	0	1	0	1	100	0	100	0	99.14474	100
2015-12-10	26	0	100	0	100	0	100	0	0	1	0	1	0	1	0	1	0	1	0	1	0	1	0	1	100	0	100	0	99.41843	100
2015-12-11	26	0	100	0	100	0	100	0	0	1	0	1	0	1	0	1	0	1	0	1	0	1	0	1	100	0	100	0	99.60453	100
2015-12-12	26	0	100	0	100	0	100	0	0	1	0	1	0	1	0	1	0	1	0	1	0	1	0	1	100	0	100	0	99.73108	100
2015-12-13	26	0	0	1	100	0	100	0	0	1	0	1	0	1	0	1	0	1	0	1	0	1	0	1	100	0	100	0	99.81713	100
2015-12-14	26	0	100	0	100	0	100	0	0	1	0	1	0	1	0	1	0	1	0	1	0	1	0	1	100	0	100	0	99.87565	100
2015-12-15	26	0	100	0	100	0	100	0	0	1	0	1	0	1	0	1	0	1	0	1	0	1	0	1	100	0	100	0	99.91544	100
2015-12-16	26	0	100	0	100	0	100	0	0	1	0	1	0	1	0	1	0	1	0	1	0	1	0	1	100	0	100	0	99.9425	100
2015-12-17	26	0	100	0	100	0	100	0	0	1	0	1	0	1	0	1	0	1	0	1	0	1	0	1	100	0	100	0	99.96091	100
2015-12-18	26	0	100	0	100	0	100	0	0	1	0	1	0	1	0	1	0	1	0	1	0	1	0	1	100	0	100	0	99.97342	100
2015-12-19	26	0	100	0	100	0	100	0	0	1	0	1	0	1	0	1	0	1	0	1	0	1	0	1	100	0	100	0	99.98193	100
2015-12-20	26	0	100	0	100	0	0	1	0	1	0	1	0	1	0	1	0	1	0	1	0	1	0	1	0	1	100	0	99.98771	89.33333
2015-12-21	26	0	100	0	100	0	100	0	0	1	0	1	0	1	0	1	0	1	0	1	0	1	0	1	100	0	100	0	99.99165	92.74666
2015-12-22	26	0	100	0	100	0	100	0	0	1	0	1	0	1	0	1	0	1	0	1	0	1	0	1	100	0	100	0	99.99432	95.06773
2015-12-23	26	0	0	1	100	0	100	0	0	1	0	1	0	1	0	1	0	1	0	1	0	1	0	1	100	0	100	0	99.99613	96.64606
2015-12-24	26	1	0	1	100	0	0	1	0	1	0	1	0	1	0	1	0	1	0	1	0	1	0	1	0	1	100	0	99.99737	87.05266
2015-12-25	26	0	100	0	100	0	100	0	0	1	0	1	0	1	0	1	0	1	0	1	0	1	0	1	100	0	100	0	99.99821	91.19581
2015-12-26	26	0	100	0	0	1	100	0	0	1	0	1	0	1	0	1	0	1	0	1	0	1	0	1	100	0	100	0	99.99878	94.01315
2015-12-27	26	0	100	0	0	1	100	0	0	1	0	1	0	1	0	1	0	1	0	1	0	1	0	1	100	0	100	0	99.99917	95.92894
2015-12-28	26	0	100	0	100	0	100	0	0	1	0	1	0	1	0	1	0	1	0	1	0	1	0	1	100	0	100	0	99.99944	97.23168
2015-12-29	26	0	100	0	100	0	100	0	0	1	0	1	0	1	0	1	0	1	0	1	0	1	0	1	100	0	100	0	99.99962	98.11755
2015-12-30	26	0	100	0	100	0	100	0	0	1	0	1	0	1	0	1	0	1	0	1	0	1	0	1	100	0	100	0	99.99974	98.71993
2015-12-31	26	1	100	0	100	0	0	1	0	1	0	1	0	1	0	1	0	1	0	1	0	1	0	1	0	1	100	0	99.99982	88.46289
2016-01-01	26	0	0	1	100	0	100	0	0	1	0	1	0	1	0	1	0	1	0	1	0	1	0	1	100	0	100	0	99.99988	92.15477
2016-01-02	26	0	100	0	100	0	0	1	0	1	0	1	0	1	0	1	0	1	0	1	0	1	0	1	0	1	100	0	99.99992	83.99858
2016-01-03	26	0	100	0	100	0	100	0	0	1	0	1	0	1	0	1	0	1	0	1	0	1	0	1	100	0	100	0	99.99995	89.11903
2016-01-04	26	0	0	1	100	0	100	0	0	1	0	1	0	1	0	1	0	1	0	1	0	1	0	1	100	0	100	0	99.99996	92.60094
2016-01-05	26	0	100	0	0	1	0	1	0	1	0	1	0	1	0	1	0	1	0	1	0	1	0	1	0	1	100	0	99.99998	84.30197
2016-01-06	26	0	0	1	0	1	100	0	0	1	0	1	0	1	0	1	0	1	0	1	0	1	0	1	100	0	0	1	89.33331	89.32534
2016-01-07	26	0	100	0	100	0	0	1	0	1	0	1	0	1	0	1	0	1	0	1	0	1	0	1	0	1	100	0	92.74666	82.07457
2016-01-08	26	0	100	0	100	0	100	0	0	1	0	1	0	1	0	1	0	1	0	1	0	1	0	1	100	0	100	0	95.06773	87.81071
2016-01-09	26	0	100	0	100	0	100	0	0	1	0	1	0	1	0	1	0	1	0	1	0	1	0	1	100	0	100	0	96.64606	91.71128
2016-01-10	26	0	100	0	100	0	100	0	0	1	0	1	0	1	0	1	0	1	0	1	0	1	0	1	100	0	100	0	97.71932	94.36367
2016-01-11	26	0	100	0	100	0	100	0	0	1	0	1	0	1	0	1	0	1	0	1	0	1	0	1	100	0	100	0	98.44914	96.1673
2016-01-12	26	0	100	0	100	0	100	0	0	1	0	1	0	1	0	1	0	1	0	1	0	1	0	1	100	0	100	0	98.94542	97.39376
2016-01-13	26	0	100	0	100	0	100	0	0	1	0	1	0	1	0	1	0	1	0	1	0	1	0	1	100	0	100	0	99.28288	98.22776
2016-01-14	26	0	100	0	100	0	100	0	0	1	0	1	0	1	0	1	0	1	0	1	0	1	0	1	100	0	100	0	99.51236	98.79488
2016-01-15	26	0	100	0	100	0	0	1	0	1	0	1	0	1	0	1	0	1	0	1	0	1	0	1	0	1	100	0	99.6684	88.51385
2016-01-16	26	0	100	0	100	0	0	1	0	1	0	1	0	1	0	1	0	1	0	1	0	1	0	1	0	1	100	0	99.77451	70.85609
2016-01-17	26	1	100	0	100	0	0	1	0	1	0	1	0	1	0	1	0	1	0	1	0	1	0	1	0	1	100	0	99.84667	48.18214
2016-01-18	26	0	100	0	100	0	100	0	0	1	0	1	0	1	0	1	0	1	0	1	0	1	0	1	100	0	100	0	99.89574	64.76385
2016-01-19	26	0	100	0	100	0	100	0	0	1	0	1	0	1	0	1	0	1	0	1	0	1	0	1	100	0	100	0	99.9291	76.03942
2016-01-20	26	0	100	0	100	0	100	0	0	1	0	1	0	1	0	1	0	1	0	1	0	1	0	1	100	0	100	0	99.95179	83.7068
2016-01-21	26	0	100	0	100	0	100	0	0	1	0	1	0	1	0	1	0	1	0	1	0	1	0	1	100	0	100	0	99.96722	88.92062
2016-01-22	26	1	100	0	100	0	100	0	0	1	0	1	0	1	0	1	0	1	0	1	0	1	0	1	100	0	100	0	99.97771	92.46603
2016-01-23	26	0	0	1	100	0	100	0	0	1	0	1	0	1	0	1	0	1	0	1	0	1	0	1	100	0	100	0	99.98484	94.8769
2016-01-24	26	0	100	0	100	0	100	0	0	1	0	1	0	1	0	1	0	1	0	1	0	1	0	1	100	0	100	0	99.98969	96.51629
2016-01-25	26	0	100	0	100	0	100	0	0	1	0	1	0	1	0	1	0	1	0	1	0	1	0	1	100	0	100	0	99.99299	97.63108
2016-01-26	26	1	100	0	100	0	100	0	0	1	0	1	0	1	0	1	0	1	0	1	0	1	0	1	100	0	100	0	99.99523	98.38914
2016-01-27	26	0	100	0	100	0	100	0	0	1	0	1	0	1	0	1	0	1	0	1	0	1	0	1	100	0	100	0	99.99676	98.90462
2016-01-28	26	0	100	0	100	0	100	0	0	1	0	1	0	1	0	1	0	1	0	1	0	1	0	1	100	0	100	0	99.9978	99.25514
2016-01-29	26	0	100	0	100	0	100	0	0	1	0	1	0	1	0	1	0	1	0	1	0	1	0	1	100	0	100	0	99.9985	99.4935
2016-01-30	26	0	0	1	100	0	100	0	0	1	0	1	0	1	0	1	0	1	0	1	0	1	0	1	100	0	100	0	99.99899	99.65558
2016-01-31	26	0	100	0	100	0	100	0	0	1	0	1	0	1	0	1	0	1	0	1	0	1	0	1	100	0	100	0	99.99931	99.76579
2016-02-01	26	0	100	0	100	0	100	0	0	1	0	1	0	1	0	1	0	1	0	1	0	1	0	1	100	0	100	0	99.99953	99.84074
2016-02-02	26	0	100	0	100	0	100	0	0	1	0	1	0	1	0	1	0	1	0	1	0	1	0	1	100	0	100	0	99.99969	99.8917
2016-02-03	26	0	0	1	100	0	100	0	0	1	0	1	0	1	0	1	0	1	0	1	0	1	0	1	100	0	100	0	99.99979	99.92635
2016-02-04	26	0	100	0	100	0	100	0	0	1	0	1	0	1	0	1	0	1	0	1	0	1	0	1	100	0	100	0	99.99986	99.94992
2016-02-05	26	0	100	0	100	0	100	0	0	1	0	1	0	1	0	1	0	1	0	1	0	1	0	1	100	0	100	0	99.9999	99.96595
2016-02-06	26	0	0	1	100	0	100	0	0	1	0	1	0	1	0	1	0	1	0	1	0	1	0	1	100	0	100	0	99.99993	99.97684
2016-02-07	26	1	100	0	100	0	100	0	0	1	0	1	0	1	0	1	0	1	0	1	0	1	0	1	100	0	100	0	99.99995	99.98425
2016-02-08	26	0	100	0	100	0	100	0	0	1	0	1	0	1	0	1	0	1	0	1	0	1	0	1	100	0	100	0	99.99997	99.9893
2016-02-09	26	0	100	0	100	0	100	0	0	1	0	1	0	1	0	1	0	1	0	1	0	1	0	1	100	0	100	0	99.99998	99.99272
2016-02-10	26	0	100	0	100	0	100	0	0	1	0	1	0	1	0	1	0	1	0	1	0	1	0	1	100	0	100	0	99.99998	99.99505
2016-02-11	26	0	100	0	100	0	100	0	0	1	0	1	0	1	0	1	0	1	0	1	0	1	0	1	100	0	100	0	99.99999	99.99664
2016-02-12	26	0	100	0	100	0	100	0	0	1	0	1	0	1	0	1	0	1	0	1	0	1	0	1	100	0	100	0	99.99999	99.99771
2016-02-13	26	0	100	0	100	0	100	0	0	1	0	1	0	1	0	1	0	1	0	1	0	1	0	1	100	0	100	0	99.99999	99.99844
2016-02-14	26	0	100	0	100	0	100	0	0	1	0	1	0	1	0	1	0	1	0	1	0	1	0	1	100	0	100	0	99.99999	99.99894
2016-02-15	26	0	100	0	100	0	100	0	0	1	0	1	0	1	0	1	0	1	0	1	0	1	0	1	100	0	100	0	99.99999	99.99928
2016-02-16	26	0	100	0	0	1	100	0	0	1	0	1	0	1	0	1	0	1	0	1	0	1	0	1	100	0	100	0	99.99999	99.99951
2016-02-17	26	0	100	0	100	0	100	0	0	1	0	1	0	1	0	1	0	1	0	1	0	1	0	1	100	0	100	0	99.99999	99.99967
2016-02-18	26	0	100	0	0	1	100	0	0	1	0	1	0	1	0	1	0	1	0	1	0	1	0	1	100	0	100	0	99.99999	99.99978
2016-02-19	26	0	100	0	0	1	100	0	0	1	0	1	0	1	0	1	0	1	0	1	0	1	0	1	100	0	100	0	99.99999	99.99985
2016-02-20	26	0	0	1	0	1	0	1	0	1	0	1	0	1	0	1	0	1	0	1	0	1	0	1	0	1	0	1	89.33333	89.33322
2016-02-21	26	1	0	1	0	1	0	1	0	1	0	1	0	1	0	1	0	1	0	1	0	1	0	1	0	1	0	1	71.41333	71.41325
2016-02-22	26	0	0	1	0	1	100	0	0	1	0	1	0	1	0	1	0	1	0	1	0	1	0	1	100	0	0	1	48.56107	80.56101
2016-02-23	26	0	100	0	0	1	100	0	0	1	0	1	0	1	0	1	0	1	0	1	0	1	0	1	100	0	100	0	65.02153	86.78149
2016-02-24	26	0	100	0	0	1	0	1	0	1	0	1	0	1	0	1	0	1	0	1	0	1	0	1	0	1	100	0	76.21465	80.34475
2016-02-25	26	0	100	0	0	1	100	0	0	1	0	1	0	1	0	1	0	1	0	1	0	1	0	1	100	0	100	0	83.82596	86.63443
2016-02-26	26	0	100	0	0	1	0	1	0	1	0	1	0	1	0	1	0	1	0	1	0	1	0	1	0	1	100	0	89.00165	80.24474
2016-02-27	26	0	100	0	0	1	100	0	0	1	0	1	0	1	0	1	0	1	0	1	0	1	0	1	100	0	100	0	92.52112	86.56642
2016-02-28	26	0	100	0	0	1	100	0	0	1	0	1	0	1	0	1	0	1	0	1	0	1	0	1	100	0	100	0	94.91436	90.86517
2016-02-29	26	0	100	0	0	1	100	0	0	1	0	1	0	1	0	1	0	1	0	1	0	1	0	1	100	0	100	0	96.54176	93.78831
2016-03-01	26	0	100	0	0	1	100	0	0	1	0	1	0	1	0	1	0	1	0	1	0	1	0	1	100	0	100	0	97.6484	95.77605
2016-03-02	26	0	100	0	0	1	100	0	0	1	0	1	0	1	0	1	0	1	0	1	0	1	0	1	100	0	100	0	98.40091	97.12772
2016-03-03	26	0	100	0	0	1	100	0	0	1	0	1	0	1	0	1	0	1	0	1	0	1	0	1	100	0	100	0	98.91262	98.04684
2016-03-04	26	0	100	0	0	1	100	0	0	1	0	1	0	1	0	1	0	1	0	1	0	1	0	1	100	0	100	0	99.26058	98.67185
2016-03-05	26	0	100	0	0	1	100	0	0	1	0	1	0	1	0	1	0	1	0	1	0	1	0	1	100	0	100	0	99.4972	99.09686
2016-03-06	26	0	100	0	0	1	0	1	0	1	0	1	0	1	0	1	0	1	0	1	0	1	0	1	0	1	100	0	99.6581	88.71919
2016-03-07	26	0	100	0	0	1	100	0	0	1	0	1	0	1	0	1	0	1	0	1	0	1	0	1	100	0	100	0	99.76751	92.32906
2016-03-08	26	0	100	0	0	1	100	0	0	1	0	1	0	1	0	1	0	1	0	1	0	1	0	1	100	0	100	0	99.8419	94.78376
2016-03-09	26	0	100	0	0	1	100	0	0	1	0	1	0	1	0	1	0	1	0	1	0	1	0	1	100	0	100	0	99.89249	96.45296
2016-03-10	26	0	100	0	0	1	100	0	0	1	0	1	0	1	0	1	0	1	0	1	0	1	0	1	100	0	100	0	99.9269	97.58801
2016-03-11	26	0	100	0	0	1	0	1	0	1	0	1	0	1	0	1	0	1	0	1	0	1	0	1	0	1	100	0	99.95029	87.69318
2016-03-12	26	0	100	0	0	1	100	0	0	1	0	1	0	1	0	1	0	1	0	1	0	1	0	1	100	0	100	0	99.96619	91.63136
2016-03-13	26	1	100	0	0	1	100	0	0	1	0	1	0	1	0	1	0	1	0	1	0	1	0	1	100	0	100	0	99.97701	94.30933
2016-03-14	26	0	100	0	0	1	100	0	0	1	0	1	0	1	0	1	0	1	0	1	0	1	0	1	100	0	100	0	99.98437	96.13034
2016-03-15	26	0	100	0	0	1	100	0	0	1	0	1	0	1	0	1	0	1	0	1	0	1	0	1	100	0	100	0	99.98937	97.36863
2016-03-16	26	0	100	0	0	1	100	0	0	1	0	1	0	1	0	1	0	1	0	1	0	1	0	1	100	0	100	0	99.99277	98.21067
2016-03-17	26	0	100	0	0	1	100	0	0	1	0	1	0	1	0	1	0	1	0	1	0	1	0	1	100	0	100	0	99.99509	98.78326
2016-03-18	26	0	100	0	0	1	100	0	0	1	0	1	0	1	0	1	0	1	0	1	0	1	0	1	100	0	100	0	99.99666	99.17262
2016-03-19	26	0	100	0	0	1	100	0	0	1	0	1	0	1	0	1	0	1	0	1	0	1	0	1	100	0	100	0	99.99773	99.43738
2016-03-20	26	0	100	0	0	1	100	0	0	1	0	1	0	1	0	1	0	1	0	1	0	1	0	1	100	0	100	0	99.99845	99.61742
2016-03-21	26	0	100	0	0	1	100	0	0	1	0	1	0	1	0	1	0	1	0	1	0	1	0	1	100	0	100	0	99.99895	99.73985
2016-03-22	26	0	100	0	0	1	100	0	0	1	0	1	0	1	0	1	0	1	0	1	0	1	0	1	100	0	100	0	99.99928	99.8231
2016-03-23	26	0	100	0	0	1	0	1	0	1	0	1	0	1	0	1	0	1	0	1	0	1	0	1	0	1	100	0	99.99951	89.21304
2016-03-24	26	0	100	0	0	1	100	0	0	1	0	1	0	1	0	1	0	1	0	1	0	1	0	1	100	0	100	0	99.99967	92.66487
2016-03-25	26	0	100	0	0	1	100	0	0	1	0	1	0	1	0	1	0	1	0	1	0	1	0	1	100	0	100	0	99.99978	95.01212
2016-03-26	26	0	100	0	0	1	100	0	0	1	0	1	0	1	0	1	0	1	0	1	0	1	0	1	100	0	100	0	99.99985	96.60824
2016-03-27	26	0	100	0	0	1	100	0	0	1	0	1	0	1	0	1	0	1	0	1	0	1	0	1	100	0	100	0	99.99989	97.6936
2016-03-28	26	0	100	0	0	1	100	0	0	1	0	1	0	1	0	1	0	1	0	1	0	1	0	1	100	0	100	0	99.99993	98.43165
2016-03-29	26	0	100	0	0	1	100	0	0	1	0	1	0	1	0	1	0	1	0	1	0	1	0	1	100	0	100	0	99.99995	98.93353
2016-03-30	26	0	100	0	0	1	100	0	0	1	0	1	0	1	0	1	0	1	0	1	0	1	0	1	100	0	100	0	99.99997	99.2748
2016-03-31	26	0	100	0	0	1	100	0	0	1	0	1	0	1	0	1	0	1	0	1	0	1	0	1	100	0	100	0	99.99998	99.50686
2016-04-01	26	0	100	0	0	1	100	0	0	1	0	1	0	1	0	1	0	1	0	1	0	1	0	1	100	0	100	0	99.99998	99.66467
2016-04-02	26	0	100	0	0	1	0	1	0	1	0	1	0	1	0	1	0	1	0	1	0	1	0	1	0	1	100	0	99.99999	89.1053
2016-04-03	26	1	100	0	0	1	0	1	0	1	0	1	0	1	0	1	0	1	0	1	0	1	0	1	0	1	100	0	99.99999	71.25827
2016-04-04	26	0	100	0	0	1	100	0	0	1	0	1	0	1	0	1	0	1	0	1	0	1	0	1	100	0	100	0	99.99999	80.45563
2016-04-05	26	0	0	1	0	1	100	0	0	1	0	1	0	1	0	1	0	1	0	1	0	1	0	1	100	0	0	1	89.33333	86.70982
2016-04-06	26	0	100	0	0	1	100	0	0	1	0	1	0	1	0	1	0	1	0	1	0	1	0	1	100	0	100	0	92.74666	90.96268
2016-04-07	26	0	100	0	0	1	100	0	0	1	0	1	0	1	0	1	0	1	0	1	0	1	0	1	100	0	100	0	95.06773	93.85462
2016-04-08	26	0	100	0	0	1	100	0	0	1	0	1	0	1	0	1	0	1	0	1	0	1	0	1	100	0	100	0	96.64606	95.82114
2016-04-09	26	0	100	0	0	1	100	0	0	1	0	1	0	1	0	1	0	1	0	1	0	1	0	1	100	0	100	0	97.71932	97.15838
2016-04-10	26	0	100	0	0	1	100	0	0	1	0	1	0	1	0	1	0	1	0	1	0	1	0	1	100	0	100	0	98.44914	98.0677
2016-04-11	26	0	100	0	0	1	100	0	0	1	0	1	0	1	0	1	0	1	0	1	0	1	0	1	100	0	100	0	98.94542	98.68604
2016-04-12	26	0	100	0	0	1	100	0	0	1	0	1	0	1	0	1	0	1	0	1	0	1	0	1	100	0	100	0	99.28288	99.10651
2016-04-13	26	0	100	0	0	1	100	0	0	1	0	1	0	1	0	1	0	1	0	1	0	1	0	1	100	0	100	0	99.51236	99.39243
2016-04-14	26	0	100	0	0	1	100	0	0	1	0	1	0	1	0	1	0	1	0	1	0	1	0	1	100	0	100	0	99.6684	99.58685
2016-04-15	26	0	100	0	0	1	100	0	0	1	0	1	0	1	0	1	0	1	0	1	0	1	0	1	100	0	100	0	99.77451	99.71906
2016-04-16	26	0	100	0	0	1	100	0	0	1	0	1	0	1	0	1	0	1	0	1	0	1	0	1	100	0	100	0	99.84667	99.80896
2016-04-17	26	0	100	0	0	1	100	0	0	1	0	1	0	1	0	1	0	1	0	1	0	1	0	1	100	0	100	0	99.89574	99.87009
2016-04-18	26	0	100	0	0	1	100	0	0	1	0	1	0	1	0	1	0	1	0	1	0	1	0	1	100	0	100	0	99.9291	99.91167
2016-04-19	26	0	100	0	0	1	100	0	0	1	0	1	0	1	0	1	0	1	0	1	0	1	0	1	100	0	100	0	99.95179	99.93993
2016-04-20	26	0	100	0	0	1	100	0	0	1	0	1	0	1	0	1	0	1	0	1	0	1	0	1	100	0	100	0	99.96722	99.95915
2016-04-21	26	0	100	0	0	1	100	0	0	1	0	1	0	1	0	1	0	1	0	1	0	1	0	1	100	0	100	0	99.97771	99.97222
2016-04-22	26	1	100	0	0	1	100	0	0	1	0	1	0	1	0	1	0	1	0	1	0	1	0	1	100	0	100	0	99.98484	99.98111
2016-04-23	26	0	100	0	0	1	0	1	0	1	0	1	0	1	0	1	0	1	0	1	0	1	0	1	0	1	100	0	99.98969	89.32048
2016-04-24	26	0	100	0	0	1	100	0	0	1	0	1	0	1	0	1	0	1	0	1	0	1	0	1	100	0	100	0	99.99299	92.73793
2016-04-25	26	0	100	0	0	1	0	1	0	1	0	1	0	1	0	1	0	1	0	1	0	1	0	1	0	1	100	0	99.99523	84.39513
2016-02-19	31	0	100	0	0	1	100	0	0	1	0	1	0	1	0	1	0	1	0	1	0	1	0	1	100	0	100	0	100	100
2016-02-20	31	0	75	0	0	1	75	0	0	1	0	1	0	1	0	1	0	1	0	1	0	1	0	1	75	0	75	0	92	92
2016-02-21	31	0	100	0	0	1	75	0	0	1	0	1	0	1	0	1	0	1	0	1	0	1	0	1	75	0	100	0	94.56	86.56
2016-02-22	31	0	100	0	0	1	75	0	0	1	0	1	0	1	0	1	0	1	0	1	0	1	0	1	75	0	100	0	96.3008	82.86079
2016-02-23	31	0	75	0	0	1	100	0	0	1	0	1	0	1	0	1	0	1	0	1	0	1	0	1	100	0	75	0	89.48454	88.34534
2016-02-24	31	0	100	0	0	1	100	0	0	1	0	1	0	1	0	1	0	1	0	1	0	1	0	1	100	0	100	0	92.84949	92.07483
2016-02-25	31	0	75	0	0	1	100	0	0	1	0	1	0	1	0	1	0	1	0	1	0	1	0	1	100	0	75	0	87.13765	94.61089
2016-02-26	31	0	75	0	0	1	100	0	0	1	0	1	0	1	0	1	0	1	0	1	0	1	0	1	100	0	75	0	83.2536	96.3354
2016-02-27	31	0	75	0	0	1	100	0	0	1	0	1	0	1	0	1	0	1	0	1	0	1	0	1	100	0	75	0	80.61245	97.50807
2016-02-28	31	0	50	0	0	1	100	0	0	1	0	1	0	1	0	1	0	1	0	1	0	1	0	1	100	0	50	0	70.81647	98.30549
2016-02-29	31	0	100	0	0	1	0	1	0	1	0	1	0	1	0	1	0	1	0	1	0	1	0	1	0	1	100	0	80.1552	88.18106
2016-03-01	31	0	50	0	0	1	100	0	0	1	0	1	0	1	0	1	0	1	0	1	0	1	0	1	100	0	50	0	70.50554	91.96312
2016-03-02	31	0	100	0	0	1	100	0	0	1	0	1	0	1	0	1	0	1	0	1	0	1	0	1	100	0	100	0	79.94377	94.53493
2016-03-03	31	0	100	0	0	1	100	0	0	1	0	1	0	1	0	1	0	1	0	1	0	1	0	1	100	0	100	0	86.36177	96.28375
2016-03-04	31	0	100	0	0	1	100	0	0	1	0	1	0	1	0	1	0	1	0	1	0	1	0	1	100	0	100	0	90.72601	97.47295
2016-03-05	31	0	100	0	0	1	100	0	0	1	0	1	0	1	0	1	0	1	0	1	0	1	0	1	100	0	100	0	93.69368	98.28161
2016-03-06	31	0	100	0	0	1	100	0	0	1	0	1	0	1	0	1	0	1	0	1	0	1	0	1	100	0	100	0	95.7117	98.8315
2016-03-07	31	0	100	0	0	1	100	0	0	1	0	1	0	1	0	1	0	1	0	1	0	1	0	1	100	0	100	0	97.08395	99.20542
2016-03-08	31	0	100	0	0	1	100	0	0	1	0	1	0	1	0	1	0	1	0	1	0	1	0	1	100	0	100	0	98.01709	99.45969
2016-03-09	31	0	75	0	0	1	100	0	0	1	0	1	0	1	0	1	0	1	0	1	0	1	0	1	100	0	75	0	90.65162	99.63258
2016-03-10	31	0	75	0	0	1	100	0	0	1	0	1	0	1	0	1	0	1	0	1	0	1	0	1	100	0	75	0	85.6431	99.75016
2016-03-11	31	0	100	0	0	1	100	0	0	1	0	1	0	1	0	1	0	1	0	1	0	1	0	1	100	0	100	0	90.2373	99.83011
2016-03-12	31	0	100	0	0	1	100	0	0	1	0	1	0	1	0	1	0	1	0	1	0	1	0	1	100	0	100	0	93.36137	99.88448
2016-03-13	31	0	100	0	0	1	100	0	0	1	0	1	0	1	0	1	0	1	0	1	0	1	0	1	100	0	100	0	95.48573	99.92145
2016-03-14	31	0	100	0	0	1	100	0	0	1	0	1	0	1	0	1	0	1	0	1	0	1	0	1	100	0	100	0	96.9303	99.94659
2016-03-15	31	0	75	0	0	1	100	0	0	1	0	1	0	1	0	1	0	1	0	1	0	1	0	1	100	0	75	0	89.91261	99.96368
2016-03-16	31	0	100	0	0	1	100	0	0	1	0	1	0	1	0	1	0	1	0	1	0	1	0	1	100	0	100	0	93.14057	99.9753
2016-03-17	31	0	75	0	0	1	100	0	0	1	0	1	0	1	0	1	0	1	0	1	0	1	0	1	100	0	75	0	87.33559	99.98321
2016-03-18	31	0	75	0	0	1	100	0	0	1	0	1	0	1	0	1	0	1	0	1	0	1	0	1	100	0	75	0	83.3882	99.98858
2016-03-19	31	0	100	0	0	1	100	0	0	1	0	1	0	1	0	1	0	1	0	1	0	1	0	1	100	0	100	0	88.70398	99.99223
2016-03-20	31	0	100	0	0	1	100	0	0	1	0	1	0	1	0	1	0	1	0	1	0	1	0	1	100	0	100	0	92.31871	99.99472
2016-03-21	31	0	100	0	0	1	100	0	0	1	0	1	0	1	0	1	0	1	0	1	0	1	0	1	100	0	100	0	94.77672	99.99641
2016-03-22	31	0	100	0	0	1	100	0	0	1	0	1	0	1	0	1	0	1	0	1	0	1	0	1	100	0	100	0	96.44817	99.99756
2016-03-23	31	0	100	0	0	1	100	0	0	1	0	1	0	1	0	1	0	1	0	1	0	1	0	1	100	0	100	0	97.58475	99.99834
2016-03-24	31	0	100	0	0	1	100	0	0	1	0	1	0	1	0	1	0	1	0	1	0	1	0	1	100	0	100	0	98.35764	99.99887
2016-03-25	31	0	100	0	0	1	100	0	0	1	0	1	0	1	0	1	0	1	0	1	0	1	0	1	100	0	100	0	98.88319	99.99923
2016-03-26	31	0	75	0	0	1	100	0	0	1	0	1	0	1	0	1	0	1	0	1	0	1	0	1	100	0	75	0	91.24057	99.99947
2016-03-27	31	0	100	0	0	1	100	0	0	1	0	1	0	1	0	1	0	1	0	1	0	1	0	1	100	0	100	0	94.04359	99.99964
2016-03-28	31	0	100	0	0	1	100	0	0	1	0	1	0	1	0	1	0	1	0	1	0	1	0	1	100	0	100	0	95.94964	99.99976
2016-03-29	31	0	100	0	0	1	100	0	0	1	0	1	0	1	0	1	0	1	0	1	0	1	0	1	100	0	100	0	97.24576	99.99983
2016-03-30	31	0	75	0	0	1	100	0	0	1	0	1	0	1	0	1	0	1	0	1	0	1	0	1	100	0	75	0	90.12711	99.99989
2016-03-31	31	0	100	0	0	1	100	0	0	1	0	1	0	1	0	1	0	1	0	1	0	1	0	1	100	0	100	0	93.28644	99.99992
2016-04-01	31	0	100	0	0	1	100	0	0	1	0	1	0	1	0	1	0	1	0	1	0	1	0	1	100	0	100	0	95.43478	99.99995
2016-04-02	31	0	100	0	0	1	100	0	0	1	0	1	0	1	0	1	0	1	0	1	0	1	0	1	100	0	100	0	96.89565	99.99996
2016-04-03	31	0	75	0	0	1	100	0	0	1	0	1	0	1	0	1	0	1	0	1	0	1	0	1	100	0	75	0	89.88905	99.99998
2016-04-04	31	0	100	0	0	1	100	0	0	1	0	1	0	1	0	1	0	1	0	1	0	1	0	1	100	0	100	0	93.12455	99.99998
2016-04-05	31	0	100	0	0	1	100	0	0	1	0	1	0	1	0	1	0	1	0	1	0	1	0	1	100	0	100	0	95.32469	99.99999
2016-04-06	31	0	100	0	0	1	100	0	0	1	0	1	0	1	0	1	0	1	0	1	0	1	0	1	100	0	100	0	96.82079	99.99999
2016-04-07	31	0	100	0	0	1	100	0	0	1	0	1	0	1	0	1	0	1	0	1	0	1	0	1	100	0	100	0	97.83814	99.99999
2016-04-08	31	0	100	0	0	1	100	0	0	1	0	1	0	1	0	1	0	1	0	1	0	1	0	1	100	0	100	0	98.52994	99.99999
2016-04-09	31	0	75	0	0	1	100	0	0	1	0	1	0	1	0	1	0	1	0	1	0	1	0	1	100	0	75	0	91.00036	99.99999
2016-04-10	31	0	100	0	0	1	100	0	0	1	0	1	0	1	0	1	0	1	0	1	0	1	0	1	100	0	100	0	93.88025	99.99999
2016-04-11	31	0	100	0	0	1	100	0	0	1	0	1	0	1	0	1	0	1	0	1	0	1	0	1	100	0	100	0	95.83857	99.99999
2016-04-12	31	0	100	0	0	1	100	0	0	1	0	1	0	1	0	1	0	1	0	1	0	1	0	1	100	0	100	0	97.17023	99.99999
2016-04-13	31	0	100	0	0	1	0	1	0	1	0	1	0	1	0	1	0	1	0	1	0	1	0	1	0	1	100	0	98.07575	89.33333
2016-04-14	31	0	100	0	0	1	100	0	0	1	0	1	0	1	0	1	0	1	0	1	0	1	0	1	100	0	100	0	98.69151	92.74666
2016-04-15	31	0	100	0	0	1	100	0	0	1	0	1	0	1	0	1	0	1	0	1	0	1	0	1	100	0	100	0	99.11023	95.06773
2016-04-16	31	0	75	0	0	1	100	0	0	1	0	1	0	1	0	1	0	1	0	1	0	1	0	1	100	0	75	0	91.39496	96.64606
2016-04-17	31	0	50	0	0	1	100	0	0	1	0	1	0	1	0	1	0	1	0	1	0	1	0	1	100	0	50	0	78.14857	97.71932
2016-04-18	31	0	50	0	0	1	100	0	0	1	0	1	0	1	0	1	0	1	0	1	0	1	0	1	100	0	50	0	69.14104	98.44914
2016-04-19	31	0	100	0	0	1	100	0	0	1	0	1	0	1	0	1	0	1	0	1	0	1	0	1	100	0	100	0	79.01591	98.94542
2016-04-20	31	0	100	0	0	1	100	0	0	1	0	1	0	1	0	1	0	1	0	1	0	1	0	1	100	0	100	0	85.73082	99.28288
2016-04-21	31	0	75	0	0	1	100	0	0	1	0	1	0	1	0	1	0	1	0	1	0	1	0	1	100	0	75	0	82.29696	99.51236
2016-04-22	31	0	100	0	0	1	100	0	0	1	0	1	0	1	0	1	0	1	0	1	0	1	0	1	100	0	100	0	87.96193	99.6684
2016-04-23	31	0	100	0	0	1	100	0	0	1	0	1	0	1	0	1	0	1	0	1	0	1	0	1	100	0	100	0	91.81412	99.77451
2016-04-24	31	0	100	0	0	1	100	0	0	1	0	1	0	1	0	1	0	1	0	1	0	1	0	1	100	0	100	0	94.4336	99.84667
2016-04-25	31	0	100	0	0	1	100	0	0	1	0	1	0	1	0	1	0	1	0	1	0	1	0	1	100	0	100	0	96.21485	99.89574
2016-04-26	31	0	100	0	0	1	100	0	0	1	0	1	0	1	0	1	0	1	0	1	0	1	0	1	100	0	100	0	97.4261	99.9291
2016-04-27	31	0	100	0	0	1	100	0	0	1	0	1	0	1	0	1	0	1	0	1	0	1	0	1	100	0	100	0	98.24975	99.95179
2016-04-28	31	0	100	0	0	1	100	0	0	1	0	1	0	1	0	1	0	1	0	1	0	1	0	1	100	0	100	0	98.80983	99.96722
2016-04-29	31	0	100	0	0	1	100	0	0	1	0	1	0	1	0	1	0	1	0	1	0	1	0	1	100	0	100	0	99.19068	99.97771
2016-04-30	31	0	100	0	0	1	100	0	0	1	0	1	0	1	0	1	0	1	0	1	0	1	0	1	100	0	100	0	99.44966	99.98484
2016-05-01	31	0	100	0	0	1	100	0	0	1	0	1	0	1	0	1	0	1	0	1	0	1	0	1	100	0	100	0	99.62577	99.98969
2016-05-02	31	0	100	0	0	1	100	0	0	1	0	1	0	1	0	1	0	1	0	1	0	1	0	1	100	0	100	0	99.74552	99.99299
2016-05-03	31	0	100	0	0	1	100	0	0	1	0	1	0	1	0	1	0	1	0	1	0	1	0	1	100	0	100	0	99.82696	99.99523
2016-05-04	31	0	100	0	0	1	100	0	0	1	0	1	0	1	0	1	0	1	0	1	0	1	0	1	100	0	100	0	99.88233	99.99676
2016-05-05	31	0	100	0	0	1	100	0	0	1	0	1	0	1	0	1	0	1	0	1	0	1	0	1	100	0	100	0	99.91998	99.9978
2016-05-06	31	0	100	0	0	1	100	0	0	1	0	1	0	1	0	1	0	1	0	1	0	1	0	1	100	0	100	0	99.94559	99.9985
2016-05-07	31	0	100	0	0	1	100	0	0	1	0	1	0	1	0	1	0	1	0	1	0	1	0	1	100	0	100	0	99.963	99.99899
2016-05-08	31	0	100	0	0	1	100	0	0	1	0	1	0	1	0	1	0	1	0	1	0	1	0	1	100	0	100	0	99.97484	99.99931
2016-05-09	31	0	75	0	0	1	100	0	0	1	0	1	0	1	0	1	0	1	0	1	0	1	0	1	100	0	75	0	91.98289	99.99953
2016-05-10	31	0	100	0	0	1	100	0	0	1	0	1	0	1	0	1	0	1	0	1	0	1	0	1	100	0	100	0	94.54836	99.99969
2016-05-11	31	0	100	0	0	1	100	0	0	1	0	1	0	1	0	1	0	1	0	1	0	1	0	1	100	0	100	0	96.29288	99.99979
2016-05-12	31	0	100	0	0	1	100	0	0	1	0	1	0	1	0	1	0	1	0	1	0	1	0	1	100	0	100	0	97.47916	99.99986
2016-05-13	31	0	100	0	0	1	100	0	0	1	0	1	0	1	0	1	0	1	0	1	0	1	0	1	100	0	100	0	98.28584	99.9999
2016-05-14	31	0	50	0	0	1	100	0	0	1	0	1	0	1	0	1	0	1	0	1	0	1	0	1	100	0	50	0	82.83437	99.99993
2016-05-15	31	0	100	0	0	1	100	0	0	1	0	1	0	1	0	1	0	1	0	1	0	1	0	1	100	0	100	0	88.32737	99.99995
2016-05-16	31	0	100	0	0	1	100	0	0	1	0	1	0	1	0	1	0	1	0	1	0	1	0	1	100	0	100	0	92.06261	99.99997
2016-05-17	31	0	100	0	0	1	100	0	0	1	0	1	0	1	0	1	0	1	0	1	0	1	0	1	100	0	100	0	94.60257	99.99998
2016-05-18	31	0	75	0	0	1	100	0	0	1	0	1	0	1	0	1	0	1	0	1	0	1	0	1	100	0	75	0	88.32975	99.99998
2016-05-19	31	0	100	0	0	1	100	0	0	1	0	1	0	1	0	1	0	1	0	1	0	1	0	1	100	0	100	0	92.06423	99.99999
2016-05-20	31	0	100	0	0	1	100	0	0	1	0	1	0	1	0	1	0	1	0	1	0	1	0	1	100	0	100	0	94.60368	99.99999
2016-05-21	31	0	75	0	0	1	100	0	0	1	0	1	0	1	0	1	0	1	0	1	0	1	0	1	100	0	75	0	88.33051	99.99999
2016-05-22	31	0	100	0	0	1	100	0	0	1	0	1	0	1	0	1	0	1	0	1	0	1	0	1	100	0	100	0	92.06474	99.99999
2016-05-23	31	0	100	0	0	1	100	0	0	1	0	1	0	1	0	1	0	1	0	1	0	1	0	1	100	0	100	0	94.60403	99.99999
2016-05-24	31	0	100	0	0	1	100	0	0	1	0	1	0	1	0	1	0	1	0	1	0	1	0	1	100	0	100	0	96.33074	99.99999
2016-05-25	31	0	100	0	0	1	100	0	0	1	0	1	0	1	0	1	0	1	0	1	0	1	0	1	100	0	100	0	97.50491	99.99999
2016-05-26	31	0	100	0	0	1	100	0	0	1	0	1	0	1	0	1	0	1	0	1	0	1	0	1	100	0	100	0	98.30334	99.99999
2016-05-27	31	0	100	0	0	1	100	0	0	1	0	1	0	1	0	1	0	1	0	1	0	1	0	1	100	0	100	0	98.84627	99.99999
2016-05-28	31	0	100	0	0	1	100	0	0	1	0	1	0	1	0	1	0	1	0	1	0	1	0	1	100	0	100	0	99.21546	99.99999
2016-05-29	31	0	100	0	0	1	100	0	0	1	0	1	0	1	0	1	0	1	0	1	0	1	0	1	100	0	100	0	99.46651	99.99999
2016-05-30	31	0	100	0	0	1	100	0	0	1	0	1	0	1	0	1	0	1	0	1	0	1	0	1	100	0	100	0	99.63723	99.99999
2016-05-31	31	0	75	0	0	1	100	0	0	1	0	1	0	1	0	1	0	1	0	1	0	1	0	1	100	0	75	0	91.75332	99.99999
2016-06-01	31	0	75	0	0	1	100	0	0	1	0	1	0	1	0	1	0	1	0	1	0	1	0	1	100	0	75	0	86.39226	99.99999
2016-06-02	31	0	100	0	0	1	100	0	0	1	0	1	0	1	0	1	0	1	0	1	0	1	0	1	100	0	100	0	90.74673	99.99999
2016-06-03	31	0	100	0	0	1	100	0	0	1	0	1	0	1	0	1	0	1	0	1	0	1	0	1	100	0	100	0	93.70778	99.99999
2016-06-04	31	0	100	0	0	1	100	0	0	1	0	1	0	1	0	1	0	1	0	1	0	1	0	1	100	0	100	0	95.72129	99.99999
2016-06-05	31	0	100	0	0	1	100	0	0	1	0	1	0	1	0	1	0	1	0	1	0	1	0	1	100	0	100	0	97.09048	99.99999
2016-06-06	31	0	100	0	0	1	100	0	0	1	0	1	0	1	0	1	0	1	0	1	0	1	0	1	100	0	100	0	98.02152	99.99999
2016-06-07	31	0	100	0	0	1	100	0	0	1	0	1	0	1	0	1	0	1	0	1	0	1	0	1	100	0	100	0	98.65463	99.99999
2016-06-08	31	0	75	0	0	1	100	0	0	1	0	1	0	1	0	1	0	1	0	1	0	1	0	1	100	0	75	0	91.08515	99.99999
2016-06-09	31	0	100	0	0	1	100	0	0	1	0	1	0	1	0	1	0	1	0	1	0	1	0	1	100	0	100	0	93.9379	99.99999
2016-06-10	31	0	100	0	0	1	100	0	0	1	0	1	0	1	0	1	0	1	0	1	0	1	0	1	100	0	100	0	95.87778	99.99999
2016-06-11	31	0	100	0	0	1	100	0	0	1	0	1	0	1	0	1	0	1	0	1	0	1	0	1	100	0	100	0	97.19689	99.99999
2016-06-12	31	0	100	0	0	1	100	0	0	1	0	1	0	1	0	1	0	1	0	1	0	1	0	1	100	0	100	0	98.09389	99.99999
2016-06-13	31	0	100	0	0	1	100	0	0	1	0	1	0	1	0	1	0	1	0	1	0	1	0	1	100	0	100	0	98.70384	99.99999
2016-06-14	31	0	100	0	0	1	100	0	0	1	0	1	0	1	0	1	0	1	0	1	0	1	0	1	100	0	100	0	99.11861	99.99999
2016-06-15	31	0	100	0	0	1	100	0	0	1	0	1	0	1	0	1	0	1	0	1	0	1	0	1	100	0	100	0	99.40066	99.99999
2016-06-16	31	0	100	0	0	1	100	0	0	1	0	1	0	1	0	1	0	1	0	1	0	1	0	1	100	0	100	0	99.59245	99.99999
2016-06-17	31	0	75	0	0	1	100	0	0	1	0	1	0	1	0	1	0	1	0	1	0	1	0	1	100	0	75	0	91.72286	99.99999
2016-06-18	31	0	100	0	0	1	100	0	0	1	0	1	0	1	0	1	0	1	0	1	0	1	0	1	100	0	100	0	94.37155	99.99999
2016-06-19	31	0	100	0	0	1	100	0	0	1	0	1	0	1	0	1	0	1	0	1	0	1	0	1	100	0	100	0	96.17265	99.99999
2016-06-20	31	0	100	0	0	1	100	0	0	1	0	1	0	1	0	1	0	1	0	1	0	1	0	1	100	0	100	0	97.39741	99.99999
2016-06-21	31	0	100	0	0	1	100	0	0	1	0	1	0	1	0	1	0	1	0	1	0	1	0	1	100	0	100	0	98.23024	99.99999
2016-06-22	31	0	100	0	0	1	100	0	0	1	0	1	0	1	0	1	0	1	0	1	0	1	0	1	100	0	100	0	98.79656	99.99999
2016-06-23	31	0	100	0	0	1	100	0	0	1	0	1	0	1	0	1	0	1	0	1	0	1	0	1	100	0	100	0	99.18166	99.99999
2016-06-24	31	0	100	0	0	1	100	0	0	1	0	1	0	1	0	1	0	1	0	1	0	1	0	1	100	0	100	0	99.44353	99.99999
2016-06-25	31	0	100	0	0	1	100	0	0	1	0	1	0	1	0	1	0	1	0	1	0	1	0	1	100	0	100	0	99.6216	99.99999
2016-06-26	31	0	100	0	0	1	100	0	0	1	0	1	0	1	0	1	0	1	0	1	0	1	0	1	100	0	100	0	99.74269	99.99999
2016-06-27	31	0	100	0	0	1	100	0	0	1	0	1	0	1	0	1	0	1	0	1	0	1	0	1	100	0	100	0	99.82503	99.99999
2016-06-28	31	0	100	0	0	1	100	0	0	1	0	1	0	1	0	1	0	1	0	1	0	1	0	1	100	0	100	0	99.88102	99.99999
2016-06-29	31	0	100	0	0	1	100	0	0	1	0	1	0	1	0	1	0	1	0	1	0	1	0	1	100	0	100	0	99.91909	99.99999
2016-06-30	31	0	100	0	0	1	100	0	0	1	0	1	0	1	0	1	0	1	0	1	0	1	0	1	100	0	100	0	99.94498	99.99999
2016-07-01	31	0	100	0	0	1	100	0	0	1	0	1	0	1	0	1	0	1	0	1	0	1	0	1	100	0	100	0	99.96259	99.99999
2016-07-02	31	0	100	0	0	1	100	0	0	1	0	1	0	1	0	1	0	1	0	1	0	1	0	1	100	0	100	0	99.97456	99.99999
2016-07-03	31	0	100	0	0	1	100	0	0	1	0	1	0	1	0	1	0	1	0	1	0	1	0	1	100	0	100	0	99.9827	99.99999
2016-07-04	31	0	100	0	0	1	100	0	0	1	0	1	0	1	0	1	0	1	0	1	0	1	0	1	100	0	100	0	99.98824	99.99999
2016-07-05	31	0	100	0	0	1	100	0	0	1	0	1	0	1	0	1	0	1	0	1	0	1	0	1	100	0	100	0	99.992	99.99999
2016-07-06	31	0	100	0	0	1	100	0	0	1	0	1	0	1	0	1	0	1	0	1	0	1	0	1	100	0	100	0	99.99456	99.99999
2016-07-07	31	0	100	0	0	1	100	0	0	1	0	1	0	1	0	1	0	1	0	1	0	1	0	1	100	0	100	0	99.9963	99.99999
2016-07-08	31	0	100	0	0	1	0	1	0	1	0	1	0	1	0	1	0	1	0	1	0	1	0	1	0	1	100	0	99.99748	89.33333
2016-07-09	31	0	100	0	0	1	100	0	0	1	0	1	0	1	0	1	0	1	0	1	0	1	0	1	100	0	100	0	99.99829	92.74666
2016-07-10	31	0	100	0	0	1	100	0	0	1	0	1	0	1	0	1	0	1	0	1	0	1	0	1	100	0	100	0	99.99884	95.06773
2016-07-11	31	0	100	0	0	1	100	0	0	1	0	1	0	1	0	1	0	1	0	1	0	1	0	1	100	0	100	0	99.99921	96.64606
2016-07-12	31	0	100	0	0	1	100	0	0	1	0	1	0	1	0	1	0	1	0	1	0	1	0	1	100	0	100	0	99.99947	97.71932
2016-07-13	31	0	100	0	0	1	100	0	0	1	0	1	0	1	0	1	0	1	0	1	0	1	0	1	100	0	100	0	99.99963	98.44914
2016-07-14	31	0	100	0	0	1	100	0	0	1	0	1	0	1	0	1	0	1	0	1	0	1	0	1	100	0	100	0	99.99975	98.94542
2016-07-15	31	0	100	0	0	1	100	0	0	1	0	1	0	1	0	1	0	1	0	1	0	1	0	1	100	0	100	0	99.99983	99.28288
2016-07-16	31	0	100	0	0	1	100	0	0	1	0	1	0	1	0	1	0	1	0	1	0	1	0	1	100	0	100	0	99.99989	99.51236
2016-07-17	31	0	100	0	0	1	100	0	0	1	0	1	0	1	0	1	0	1	0	1	0	1	0	1	100	0	100	0	99.99992	99.6684
2016-07-18	31	0	100	0	0	1	100	0	0	1	0	1	0	1	0	1	0	1	0	1	0	1	0	1	100	0	100	0	99.99995	99.77451
2016-07-19	31	0	100	0	0	1	100	0	0	1	0	1	0	1	0	1	0	1	0	1	0	1	0	1	100	0	100	0	99.99996	99.84667
2016-07-20	31	0	100	0	0	1	100	0	0	1	0	1	0	1	0	1	0	1	0	1	0	1	0	1	100	0	100	0	99.99998	99.89574
2016-07-21	31	0	100	0	0	1	100	0	0	1	0	1	0	1	0	1	0	1	0	1	0	1	0	1	100	0	100	0	99.99998	99.9291
2016-07-22	31	0	100	0	0	1	100	0	0	1	0	1	0	1	0	1	0	1	0	1	0	1	0	1	100	0	100	0	99.99999	99.95179
2016-07-23	31	0	100	0	0	1	100	0	0	1	0	1	0	1	0	1	0	1	0	1	0	1	0	1	100	0	100	0	99.99999	99.96722
2016-07-24	31	0	100	0	0	1	100	0	0	1	0	1	0	1	0	1	0	1	0	1	0	1	0	1	100	0	100	0	99.99999	99.97771
2016-07-25	31	0	100	0	0	1	100	0	0	1	0	1	0	1	0	1	0	1	0	1	0	1	0	1	100	0	100	0	99.99999	99.98484
2016-07-26	31	0	100	0	0	1	100	0	0	1	0	1	0	1	0	1	0	1	0	1	0	1	0	1	100	0	100	0	99.99999	99.98969
2016-07-27	31	0	100	0	0	1	100	0	0	1	0	1	0	1	0	1	0	1	0	1	0	1	0	1	100	0	100	0	99.99999	99.99299
2016-07-28	31	0	100	0	0	1	100	0	0	1	0	1	0	1	0	1	0	1	0	1	0	1	0	1	100	0	100	0	99.99999	99.99523
2016-07-29	31	0	100	0	0	1	100	0	0	1	0	1	0	1	0	1	0	1	0	1	0	1	0	1	100	0	100	0	99.99999	99.99676
2016-07-30	31	0	100	0	0	1	100	0	0	1	0	1	0	1	0	1	0	1	0	1	0	1	0	1	100	0	100	0	99.99999	99.9978
2016-07-31	31	0	100	0	0	1	100	0	0	1	0	1	0	1	0	1	0	1	0	1	0	1	0	1	100	0	100	0	99.99999	99.9985
2016-08-01	31	0	100	0	0	1	100	0	0	1	0	1	0	1	0	1	0	1	0	1	0	1	0	1	100	0	100	0	99.99999	99.99899
2016-08-02	31	0	100	0	0	1	100	0	0	1	0	1	0	1	0	1	0	1	0	1	0	1	0	1	100	0	100	0	99.99999	99.99931
2016-08-03	31	0	75	0	0	1	100	0	0	1	0	1	0	1	0	1	0	1	0	1	0	1	0	1	100	0	75	0	91.99999	99.99953
2016-08-04	31	0	100	0	0	1	100	0	0	1	0	1	0	1	0	1	0	1	0	1	0	1	0	1	100	0	100	0	94.56	99.99969
2016-08-05	31	0	100	0	0	1	100	0	0	1	0	1	0	1	0	1	0	1	0	1	0	1	0	1	100	0	100	0	96.3008	99.99979
2016-08-06	31	0	100	0	0	1	100	0	0	1	0	1	0	1	0	1	0	1	0	1	0	1	0	1	100	0	100	0	97.48454	99.99986
2016-08-07	31	0	100	0	0	1	100	0	0	1	0	1	0	1	0	1	0	1	0	1	0	1	0	1	100	0	100	0	98.28949	99.9999
2016-08-08	31	0	100	0	0	1	100	0	0	1	0	1	0	1	0	1	0	1	0	1	0	1	0	1	100	0	100	0	98.83685	99.99993
2016-08-09	31	0	100	0	0	1	100	0	0	1	0	1	0	1	0	1	0	1	0	1	0	1	0	1	100	0	100	0	99.20906	99.99995
2016-08-10	31	0	100	0	0	1	100	0	0	1	0	1	0	1	0	1	0	1	0	1	0	1	0	1	100	0	100	0	99.46216	99.99997
2016-08-11	31	0	100	0	0	1	100	0	0	1	0	1	0	1	0	1	0	1	0	1	0	1	0	1	100	0	100	0	99.63427	99.99998
2016-08-12	31	0	100	0	0	1	100	0	0	1	0	1	0	1	0	1	0	1	0	1	0	1	0	1	100	0	100	0	99.7513	99.99998
2016-08-13	31	0	100	0	0	1	100	0	0	1	0	1	0	1	0	1	0	1	0	1	0	1	0	1	100	0	100	0	99.83089	99.99999
2016-08-14	31	0	75	0	0	1	100	0	0	1	0	1	0	1	0	1	0	1	0	1	0	1	0	1	100	0	75	0	91.885	99.99999
2016-08-15	31	0	100	0	0	1	100	0	0	1	0	1	0	1	0	1	0	1	0	1	0	1	0	1	100	0	100	0	94.4818	99.99999
2016-08-16	31	0	100	0	0	1	100	0	0	1	0	1	0	1	0	1	0	1	0	1	0	1	0	1	100	0	100	0	96.24763	99.99999
2016-08-17	31	0	100	0	0	1	100	0	0	1	0	1	0	1	0	1	0	1	0	1	0	1	0	1	100	0	100	0	97.44839	99.99999
2016-08-18	31	0	100	0	0	1	100	0	0	1	0	1	0	1	0	1	0	1	0	1	0	1	0	1	100	0	100	0	98.2649	99.99999
2016-08-19	31	0	100	0	0	1	100	0	0	1	0	1	0	1	0	1	0	1	0	1	0	1	0	1	100	0	100	0	98.82013	99.99999
2016-08-20	31	0	100	0	0	1	100	0	0	1	0	1	0	1	0	1	0	1	0	1	0	1	0	1	100	0	100	0	99.19769	99.99999
2016-08-21	31	0	100	0	0	1	100	0	0	1	0	1	0	1	0	1	0	1	0	1	0	1	0	1	100	0	100	0	99.45443	99.99999
2016-08-22	31	0	100	0	0	1	100	0	0	1	0	1	0	1	0	1	0	1	0	1	0	1	0	1	100	0	100	0	99.62901	99.99999
2016-08-23	31	0	100	0	0	1	100	0	0	1	0	1	0	1	0	1	0	1	0	1	0	1	0	1	100	0	100	0	99.74773	99.99999
2016-08-24	31	0	100	0	0	1	100	0	0	1	0	1	0	1	0	1	0	1	0	1	0	1	0	1	100	0	100	0	99.82845	99.99999
2016-08-25	31	0	75	0	0	1	100	0	0	1	0	1	0	1	0	1	0	1	0	1	0	1	0	1	100	0	75	0	91.88335	99.99999
2016-08-26	31	0	100	0	0	1	100	0	0	1	0	1	0	1	0	1	0	1	0	1	0	1	0	1	100	0	100	0	94.48067	99.99999
2016-08-27	31	0	100	0	0	1	100	0	0	1	0	1	0	1	0	1	0	1	0	1	0	1	0	1	100	0	100	0	96.24686	99.99999
2016-08-28	31	0	100	0	0	1	100	0	0	1	0	1	0	1	0	1	0	1	0	1	0	1	0	1	100	0	100	0	97.44786	99.99999
2016-08-29	31	0	100	0	0	1	100	0	0	1	0	1	0	1	0	1	0	1	0	1	0	1	0	1	100	0	100	0	98.26455	99.99999
2016-08-30	31	0	100	0	0	1	100	0	0	1	0	1	0	1	0	1	0	1	0	1	0	1	0	1	100	0	100	0	98.81989	99.99999
2016-08-31	31	0	100	0	0	1	100	0	0	1	0	1	0	1	0	1	0	1	0	1	0	1	0	1	100	0	100	0	99.19753	99.99999
2016-09-01	31	0	100	0	0	1	100	0	0	1	0	1	0	1	0	1	0	1	0	1	0	1	0	1	100	0	100	0	99.45432	99.99999
2016-09-02	31	0	100	0	0	1	100	0	0	1	0	1	0	1	0	1	0	1	0	1	0	1	0	1	100	0	100	0	99.62894	99.99999
2016-09-03	31	0	100	0	0	1	0	1	0	1	0	1	0	1	0	1	0	1	0	1	0	1	0	1	0	1	100	0	99.74768	89.33333
2016-09-04	31	0	100	0	0	1	100	0	0	1	0	1	0	1	0	1	0	1	0	1	0	1	0	1	100	0	100	0	99.82842	92.74666
2016-09-05	31	0	75	0	0	1	100	0	0	1	0	1	0	1	0	1	0	1	0	1	0	1	0	1	100	0	75	0	91.88333	95.06773
2016-09-06	31	0	75	0	0	1	100	0	0	1	0	1	0	1	0	1	0	1	0	1	0	1	0	1	100	0	75	0	86.48067	96.64606
2016-09-07	31	0	100	0	0	1	100	0	0	1	0	1	0	1	0	1	0	1	0	1	0	1	0	1	100	0	100	0	90.80685	97.71932
2016-09-08	31	0	100	0	0	1	100	0	0	1	0	1	0	1	0	1	0	1	0	1	0	1	0	1	100	0	100	0	93.74866	98.44914
2016-09-09	31	0	100	0	0	1	100	0	0	1	0	1	0	1	0	1	0	1	0	1	0	1	0	1	100	0	100	0	95.74908	98.94542
2016-09-10	31	0	100	0	0	1	100	0	0	1	0	1	0	1	0	1	0	1	0	1	0	1	0	1	100	0	100	0	97.10938	99.28288
2016-09-11	31	0	100	0	0	1	100	0	0	1	0	1	0	1	0	1	0	1	0	1	0	1	0	1	100	0	100	0	98.03438	99.51236
2016-09-12	31	0	100	0	0	1	100	0	0	1	0	1	0	1	0	1	0	1	0	1	0	1	0	1	100	0	100	0	98.66338	99.6684
2016-09-13	31	0	50	0	0	1	100	0	0	1	0	1	0	1	0	1	0	1	0	1	0	1	0	1	100	0	50	0	83.09109	99.77451
2016-09-14	31	0	0	1	0	1	100	0	0	1	0	1	0	1	0	1	0	1	0	1	0	1	0	1	100	0	0	1	67.16861	99.84667
2016-09-15	31	0	75	0	0	1	100	0	0	1	0	1	0	1	0	1	0	1	0	1	0	1	0	1	100	0	75	0	69.67465	99.89574
2016-09-16	31	0	100	0	0	1	100	0	0	1	0	1	0	1	0	1	0	1	0	1	0	1	0	1	100	0	100	0	79.37877	99.9291
2016-09-17	31	0	100	0	0	1	100	0	0	1	0	1	0	1	0	1	0	1	0	1	0	1	0	1	100	0	100	0	85.97756	99.95179
2016-09-18	31	0	100	0	0	1	100	0	0	1	0	1	0	1	0	1	0	1	0	1	0	1	0	1	100	0	100	0	90.46474	99.96722
2016-09-19	31	0	75	0	0	1	100	0	0	1	0	1	0	1	0	1	0	1	0	1	0	1	0	1	100	0	75	0	85.51602	99.97771
2016-09-20	31	0	50	0	0	1	100	0	0	1	0	1	0	1	0	1	0	1	0	1	0	1	0	1	100	0	50	0	74.15089	99.98484
2016-09-21	31	0	100	0	0	1	100	0	0	1	0	1	0	1	0	1	0	1	0	1	0	1	0	1	100	0	100	0	82.42261	99.98969
2016-09-22	31	0	100	0	0	1	100	0	0	1	0	1	0	1	0	1	0	1	0	1	0	1	0	1	100	0	100	0	88.04738	99.99299
2016-09-23	31	0	100	0	0	1	100	0	0	1	0	1	0	1	0	1	0	1	0	1	0	1	0	1	100	0	100	0	91.87222	99.99523
2016-09-24	31	0	100	0	0	1	100	0	0	1	0	1	0	1	0	1	0	1	0	1	0	1	0	1	100	0	100	0	94.47311	99.99676
2016-09-25	31	0	100	0	0	1	100	0	0	1	0	1	0	1	0	1	0	1	0	1	0	1	0	1	100	0	100	0	96.24171	99.9978
2016-09-26	31	0	100	0	0	1	100	0	0	1	0	1	0	1	0	1	0	1	0	1	0	1	0	1	100	0	100	0	97.44437	99.9985
2016-09-27	31	0	100	0	0	1	100	0	0	1	0	1	0	1	0	1	0	1	0	1	0	1	0	1	100	0	100	0	98.26217	99.99899
2016-09-28	31	0	100	0	0	1	100	0	0	1	0	1	0	1	0	1	0	1	0	1	0	1	0	1	100	0	100	0	98.81828	99.99931
2016-09-29	31	0	75	0	0	1	100	0	0	1	0	1	0	1	0	1	0	1	0	1	0	1	0	1	100	0	75	0	91.19643	99.99953
2016-09-30	31	0	75	0	0	1	100	0	0	1	0	1	0	1	0	1	0	1	0	1	0	1	0	1	100	0	75	0	86.01357	99.99969
2016-10-01	31	0	100	0	0	1	100	0	0	1	0	1	0	1	0	1	0	1	0	1	0	1	0	1	100	0	100	0	90.48923	99.99979
2016-10-02	31	0	100	0	0	1	100	0	0	1	0	1	0	1	0	1	0	1	0	1	0	1	0	1	100	0	100	0	93.53268	99.99986
2016-10-03	31	0	100	0	0	1	100	0	0	1	0	1	0	1	0	1	0	1	0	1	0	1	0	1	100	0	100	0	95.60222	99.9999
2016-10-04	31	0	100	0	0	1	100	0	0	1	0	1	0	1	0	1	0	1	0	1	0	1	0	1	100	0	100	0	97.00951	99.99993
2016-10-05	31	0	100	0	0	1	100	0	0	1	0	1	0	1	0	1	0	1	0	1	0	1	0	1	100	0	100	0	97.96646	99.99995
2016-10-06	31	0	75	0	0	1	100	0	0	1	0	1	0	1	0	1	0	1	0	1	0	1	0	1	100	0	75	0	90.6172	99.99997
2016-10-07	31	0	100	0	0	1	100	0	0	1	0	1	0	1	0	1	0	1	0	1	0	1	0	1	100	0	100	0	93.61969	99.99998
2016-10-08	31	0	100	0	0	1	100	0	0	1	0	1	0	1	0	1	0	1	0	1	0	1	0	1	100	0	100	0	95.66139	99.99998
2016-10-09	31	0	100	0	0	1	100	0	0	1	0	1	0	1	0	1	0	1	0	1	0	1	0	1	100	0	100	0	97.04974	99.99999
2016-10-10	31	0	100	0	0	1	100	0	0	1	0	1	0	1	0	1	0	1	0	1	0	1	0	1	100	0	100	0	97.99383	99.99999
2016-10-11	31	0	100	0	0	1	100	0	0	1	0	1	0	1	0	1	0	1	0	1	0	1	0	1	100	0	100	0	98.6358	99.99999
2016-10-12	31	0	100	0	0	1	100	0	0	1	0	1	0	1	0	1	0	1	0	1	0	1	0	1	100	0	100	0	99.07235	99.99999
2016-10-13	31	0	100	0	0	1	100	0	0	1	0	1	0	1	0	1	0	1	0	1	0	1	0	1	100	0	100	0	99.3692	99.99999
2016-10-14	31	0	100	0	0	1	100	0	0	1	0	1	0	1	0	1	0	1	0	1	0	1	0	1	100	0	100	0	99.57106	99.99999
2016-10-15	31	0	100	0	0	1	100	0	0	1	0	1	0	1	0	1	0	1	0	1	0	1	0	1	100	0	100	0	99.70832	99.99999
2016-10-16	31	0	75	0	0	1	100	0	0	1	0	1	0	1	0	1	0	1	0	1	0	1	0	1	100	0	75	0	91.80166	99.99999
2016-10-17	31	0	75	0	0	1	100	0	0	1	0	1	0	1	0	1	0	1	0	1	0	1	0	1	100	0	75	0	86.42513	99.99999
2016-10-18	31	0	100	0	0	1	100	0	0	1	0	1	0	1	0	1	0	1	0	1	0	1	0	1	100	0	100	0	90.76909	99.99999
2016-10-19	31	0	75	0	0	1	100	0	0	1	0	1	0	1	0	1	0	1	0	1	0	1	0	1	100	0	75	0	85.72298	99.99999
2016-10-20	31	0	50	0	0	1	100	0	0	1	0	1	0	1	0	1	0	1	0	1	0	1	0	1	100	0	50	0	74.29163	99.99999
2016-10-21	31	0	100	0	0	1	100	0	0	1	0	1	0	1	0	1	0	1	0	1	0	1	0	1	100	0	100	0	82.51831	99.99999
2016-10-22	31	0	100	0	0	1	100	0	0	1	0	1	0	1	0	1	0	1	0	1	0	1	0	1	100	0	100	0	88.11246	99.99999
2016-10-23	31	0	100	0	0	1	100	0	0	1	0	1	0	1	0	1	0	1	0	1	0	1	0	1	100	0	100	0	91.91647	99.99999
2016-10-24	31	0	100	0	0	1	100	0	0	1	0	1	0	1	0	1	0	1	0	1	0	1	0	1	100	0	100	0	94.5032	99.99999
2016-10-25	31	0	100	0	0	1	100	0	0	1	0	1	0	1	0	1	0	1	0	1	0	1	0	1	100	0	100	0	96.26218	99.99999
2016-10-26	31	0	50	0	0	1	100	0	0	1	0	1	0	1	0	1	0	1	0	1	0	1	0	1	100	0	50	0	81.45828	99.99999
2016-10-27	31	0	100	0	0	1	100	0	0	1	0	1	0	1	0	1	0	1	0	1	0	1	0	1	100	0	100	0	87.39163	99.99999
2016-10-28	31	0	100	0	0	1	100	0	0	1	0	1	0	1	0	1	0	1	0	1	0	1	0	1	100	0	100	0	91.42632	99.99999
2016-10-29	31	0	100	0	0	1	100	0	0	1	0	1	0	1	0	1	0	1	0	1	0	1	0	1	100	0	100	0	94.16989	99.99999
2016-10-30	31	0	100	0	0	1	100	0	0	1	0	1	0	1	0	1	0	1	0	1	0	1	0	1	100	0	100	0	96.03553	99.99999
2016-10-31	31	0	100	0	0	1	100	0	0	1	0	1	0	1	0	1	0	1	0	1	0	1	0	1	100	0	100	0	97.30416	99.99999
2016-11-01	31	0	100	0	0	1	100	0	0	1	0	1	0	1	0	1	0	1	0	1	0	1	0	1	100	0	100	0	98.16683	99.99999
2016-11-02	31	0	100	0	0	1	100	0	0	1	0	1	0	1	0	1	0	1	0	1	0	1	0	1	100	0	100	0	98.75345	99.99999
2016-11-03	31	0	100	0	0	1	100	0	0	1	0	1	0	1	0	1	0	1	0	1	0	1	0	1	100	0	100	0	99.15234	99.99999
2016-11-04	31	0	100	0	0	1	100	0	0	1	0	1	0	1	0	1	0	1	0	1	0	1	0	1	100	0	100	0	99.42359	99.99999
2016-11-05	31	1	100	0	0	1	0	1	0	1	0	1	0	1	0	1	0	1	0	1	0	1	0	1	0	1	100	0	99.60804	89.33333
2016-11-06	31	0	0	1	0	1	0	1	0	1	0	1	0	1	0	1	0	1	0	1	0	1	0	1	0	1	0	1	89.0668	71.41333
2016-11-07	31	0	0	1	0	1	100	0	0	1	0	1	0	1	0	1	0	1	0	1	0	1	0	1	100	0	0	1	71.23209	80.56107
2016-11-08	31	0	100	0	0	1	100	0	0	1	0	1	0	1	0	1	0	1	0	1	0	1	0	1	100	0	100	0	80.43782	86.78152
2016-11-09	31	0	100	0	0	1	100	0	0	1	0	1	0	1	0	1	0	1	0	1	0	1	0	1	100	0	100	0	86.69772	91.01144
2016-11-10	31	0	100	0	0	1	100	0	0	1	0	1	0	1	0	1	0	1	0	1	0	1	0	1	100	0	100	0	90.95445	93.88778
2016-11-11	31	0	100	0	0	1	100	0	0	1	0	1	0	1	0	1	0	1	0	1	0	1	0	1	100	0	100	0	93.84903	95.84369
2016-11-12	31	0	100	0	0	1	100	0	0	1	0	1	0	1	0	1	0	1	0	1	0	1	0	1	100	0	100	0	95.81734	97.17371
2016-11-13	31	0	75	0	0	1	100	0	0	1	0	1	0	1	0	1	0	1	0	1	0	1	0	1	100	0	75	0	89.15579	98.07812
2016-11-14	31	0	100	0	0	1	100	0	0	1	0	1	0	1	0	1	0	1	0	1	0	1	0	1	100	0	100	0	92.62594	98.69312
2016-11-15	31	0	100	0	0	1	100	0	0	1	0	1	0	1	0	1	0	1	0	1	0	1	0	1	100	0	100	0	94.98564	99.11132
2016-11-16	31	0	100	0	0	1	100	0	0	1	0	1	0	1	0	1	0	1	0	1	0	1	0	1	100	0	100	0	96.59024	99.3957
2016-11-17	31	0	100	0	0	1	100	0	0	1	0	1	0	1	0	1	0	1	0	1	0	1	0	1	100	0	100	0	97.68137	99.58907
2016-11-18	31	0	100	0	0	1	100	0	0	1	0	1	0	1	0	1	0	1	0	1	0	1	0	1	100	0	100	0	98.42333	99.72057
2016-11-19	31	0	100	0	0	1	100	0	0	1	0	1	0	1	0	1	0	1	0	1	0	1	0	1	100	0	100	0	98.92786	99.80999
2016-11-20	31	0	100	0	0	1	100	0	0	1	0	1	0	1	0	1	0	1	0	1	0	1	0	1	100	0	100	0	99.27095	99.8708
2016-11-21	31	0	100	0	0	1	100	0	0	1	0	1	0	1	0	1	0	1	0	1	0	1	0	1	100	0	100	0	99.50425	99.91214
2016-11-22	31	0	100	0	0	1	100	0	0	1	0	1	0	1	0	1	0	1	0	1	0	1	0	1	100	0	100	0	99.66289	99.94025
2016-11-23	31	0	100	0	0	1	100	0	0	1	0	1	0	1	0	1	0	1	0	1	0	1	0	1	100	0	100	0	99.77077	99.95937
2016-11-24	31	0	75	0	0	1	100	0	0	1	0	1	0	1	0	1	0	1	0	1	0	1	0	1	100	0	75	0	91.84412	99.97237
2016-11-25	31	0	50	0	0	1	100	0	0	1	0	1	0	1	0	1	0	1	0	1	0	1	0	1	100	0	50	0	78.45401	99.98122
2016-11-26	31	0	75	0	0	1	100	0	0	1	0	1	0	1	0	1	0	1	0	1	0	1	0	1	100	0	75	0	77.34872	99.98723
2016-11-27	31	0	100	0	0	1	100	0	0	1	0	1	0	1	0	1	0	1	0	1	0	1	0	1	100	0	100	0	84.59714	99.99132
2016-11-28	31	0	100	0	0	1	100	0	0	1	0	1	0	1	0	1	0	1	0	1	0	1	0	1	100	0	100	0	89.52605	99.99409
2016-11-29	31	0	75	0	0	1	100	0	0	1	0	1	0	1	0	1	0	1	0	1	0	1	0	1	100	0	75	0	84.87772	99.99599
2016-11-30	31	0	75	0	0	1	100	0	0	1	0	1	0	1	0	1	0	1	0	1	0	1	0	1	100	0	75	0	81.71684	99.99727
2016-12-01	31	0	100	0	0	1	100	0	0	1	0	1	0	1	0	1	0	1	0	1	0	1	0	1	100	0	100	0	87.56746	99.99815
2016-12-02	31	0	25	0	0	1	100	0	0	1	0	1	0	1	0	1	0	1	0	1	0	1	0	1	100	0	25	0	67.54587	99.99874
2016-12-03	31	0	100	0	0	1	100	0	0	1	0	1	0	1	0	1	0	1	0	1	0	1	0	1	100	0	100	0	77.93119	99.99915
2016-12-04	31	0	100	0	0	1	100	0	0	1	0	1	0	1	0	1	0	1	0	1	0	1	0	1	100	0	100	0	84.99321	99.99942
2016-12-05	31	0	100	0	0	1	100	0	0	1	0	1	0	1	0	1	0	1	0	1	0	1	0	1	100	0	100	0	89.79538	99.9996
2016-12-06	31	0	75	0	0	1	100	0	0	1	0	1	0	1	0	1	0	1	0	1	0	1	0	1	100	0	75	0	85.06086	99.99973
2016-12-07	31	0	75	0	0	1	100	0	0	1	0	1	0	1	0	1	0	1	0	1	0	1	0	1	100	0	75	0	81.84138	99.99982
2016-12-08	31	0	100	0	0	1	100	0	0	1	0	1	0	1	0	1	0	1	0	1	0	1	0	1	100	0	100	0	87.65215	99.99988
2016-12-09	31	0	100	0	0	1	100	0	0	1	0	1	0	1	0	1	0	1	0	1	0	1	0	1	100	0	100	0	91.60345	99.99992
2016-12-10	31	0	100	0	0	1	100	0	0	1	0	1	0	1	0	1	0	1	0	1	0	1	0	1	100	0	100	0	94.29034	99.99995
2016-12-11	31	0	100	0	0	1	100	0	0	1	0	1	0	1	0	1	0	1	0	1	0	1	0	1	100	0	100	0	96.11743	99.99996
2016-12-12	31	0	100	0	0	1	100	0	0	1	0	1	0	1	0	1	0	1	0	1	0	1	0	1	100	0	100	0	97.35986	99.99998
2016-12-13	31	0	100	0	0	1	100	0	0	1	0	1	0	1	0	1	0	1	0	1	0	1	0	1	100	0	100	0	98.2047	99.99998
2016-12-14	31	0	75	0	0	1	100	0	0	1	0	1	0	1	0	1	0	1	0	1	0	1	0	1	100	0	75	0	90.7792	99.99999
2016-12-15	31	0	100	0	0	1	100	0	0	1	0	1	0	1	0	1	0	1	0	1	0	1	0	1	100	0	100	0	93.72986	99.99999
2016-12-16	31	0	100	0	0	1	100	0	0	1	0	1	0	1	0	1	0	1	0	1	0	1	0	1	100	0	100	0	95.73631	99.99999
2016-12-17	31	0	75	0	0	1	100	0	0	1	0	1	0	1	0	1	0	1	0	1	0	1	0	1	100	0	75	0	89.10069	99.99999
2016-12-18	31	0	100	0	0	1	0	1	0	1	0	1	0	1	0	1	0	1	0	1	0	1	0	1	0	1	100	0	92.58847	89.33333
2016-12-19	31	0	75	0	0	1	100	0	0	1	0	1	0	1	0	1	0	1	0	1	0	1	0	1	100	0	75	0	86.96016	92.74666
2016-12-20	31	0	100	0	0	1	100	0	0	1	0	1	0	1	0	1	0	1	0	1	0	1	0	1	100	0	100	0	91.1329	95.06773
2016-12-21	31	1	100	0	0	1	0	1	0	1	0	1	0	1	0	1	0	1	0	1	0	1	0	1	0	1	100	0	93.97038	85.97939
2016-12-22	31	0	0	1	0	1	0	1	0	1	0	1	0	1	0	1	0	1	0	1	0	1	0	1	0	1	0	1	85.23318	69.13265
2016-12-23	31	0	100	0	0	1	100	0	0	1	0	1	0	1	0	1	0	1	0	1	0	1	0	1	100	0	100	0	89.95856	79.01021
2016-12-24	31	0	100	0	0	1	100	0	0	1	0	1	0	1	0	1	0	1	0	1	0	1	0	1	100	0	100	0	93.17183	85.72694
2016-12-25	31	0	100	0	0	1	100	0	0	1	0	1	0	1	0	1	0	1	0	1	0	1	0	1	100	0	100	0	95.35684	90.29433
2016-12-26	31	0	100	0	0	1	100	0	0	1	0	1	0	1	0	1	0	1	0	1	0	1	0	1	100	0	100	0	96.84265	93.40015
2016-12-27	31	0	100	0	0	1	100	0	0	1	0	1	0	1	0	1	0	1	0	1	0	1	0	1	100	0	100	0	97.853	95.5121
2016-12-28	31	0	100	0	0	1	100	0	0	1	0	1	0	1	0	1	0	1	0	1	0	1	0	1	100	0	100	0	98.54005	96.94823
2016-12-29	31	0	100	0	0	1	75	0	0	1	0	1	0	1	0	1	0	1	0	1	0	1	0	1	75	0	100	0	99.00723	89.9248
2016-12-30	31	0	75	0	0	1	0	1	0	1	0	1	0	1	0	1	0	1	0	1	0	1	0	1	0	1	75	0	91.32492	77.14886
2016-12-31	31	0	100	0	0	1	100	0	0	1	0	1	0	1	0	1	0	1	0	1	0	1	0	1	100	0	100	0	94.10095	84.46123
2017-01-01	31	0	100	0	0	1	100	0	0	1	0	1	0	1	0	1	0	1	0	1	0	1	0	1	100	0	100	0	95.98865	89.43364
2017-01-02	31	0	75	0	0	1	100	0	0	1	0	1	0	1	0	1	0	1	0	1	0	1	0	1	100	0	75	0	89.27228	92.81488
2017-01-03	31	0	100	0	0	1	100	0	0	1	0	1	0	1	0	1	0	1	0	1	0	1	0	1	100	0	100	0	92.70515	95.11412
2017-01-04	31	0	25	0	0	1	100	0	0	1	0	1	0	1	0	1	0	1	0	1	0	1	0	1	100	0	25	0	71.03951	96.6776
2017-01-05	31	0	75	0	0	1	100	0	0	1	0	1	0	1	0	1	0	1	0	1	0	1	0	1	100	0	75	0	72.30687	97.74077
2017-01-06	31	0	100	0	0	1	100	0	0	1	0	1	0	1	0	1	0	1	0	1	0	1	0	1	100	0	100	0	81.16867	98.46372
2017-01-07	31	0	100	0	0	1	100	0	0	1	0	1	0	1	0	1	0	1	0	1	0	1	0	1	100	0	100	0	87.1947	98.95533
2017-01-08	31	0	100	0	0	1	100	0	0	1	0	1	0	1	0	1	0	1	0	1	0	1	0	1	100	0	100	0	91.2924	99.28963
2017-01-09	31	0	75	0	0	1	100	0	0	1	0	1	0	1	0	1	0	1	0	1	0	1	0	1	100	0	75	0	86.07883	99.51694
2017-01-10	31	0	75	0	0	1	100	0	0	1	0	1	0	1	0	1	0	1	0	1	0	1	0	1	100	0	75	0	82.5336	99.67152
2017-01-11	31	0	100	0	0	1	100	0	0	1	0	1	0	1	0	1	0	1	0	1	0	1	0	1	100	0	100	0	88.12285	99.77663
2017-01-12	31	0	75	0	0	1	100	0	0	1	0	1	0	1	0	1	0	1	0	1	0	1	0	1	100	0	75	0	83.92354	99.84811
2017-01-13	31	0	50	0	0	1	100	0	0	1	0	1	0	1	0	1	0	1	0	1	0	1	0	1	100	0	50	0	73.06801	99.89672
2017-01-14	31	0	100	0	0	1	100	0	0	1	0	1	0	1	0	1	0	1	0	1	0	1	0	1	100	0	100	0	81.68625	99.92977
2017-01-15	31	0	100	0	0	1	100	0	0	1	0	1	0	1	0	1	0	1	0	1	0	1	0	1	100	0	100	0	87.54665	99.95225
2017-01-16	31	0	75	0	0	1	100	0	0	1	0	1	0	1	0	1	0	1	0	1	0	1	0	1	100	0	75	0	83.53172	99.96753
2017-01-17	31	0	100	0	0	1	100	0	0	1	0	1	0	1	0	1	0	1	0	1	0	1	0	1	100	0	100	0	88.80157	99.97792
2017-01-18	31	0	100	0	0	1	100	0	0	1	0	1	0	1	0	1	0	1	0	1	0	1	0	1	100	0	100	0	92.38507	99.98499
2017-01-19	31	0	100	0	0	1	100	0	0	1	0	1	0	1	0	1	0	1	0	1	0	1	0	1	100	0	100	0	94.82185	99.98979
2017-01-20	31	0	100	0	0	1	100	0	0	1	0	1	0	1	0	1	0	1	0	1	0	1	0	1	100	0	100	0	96.47886	99.99306
2017-01-21	31	0	100	0	0	1	100	0	0	1	0	1	0	1	0	1	0	1	0	1	0	1	0	1	100	0	100	0	97.60562	99.99528
2017-01-22	31	0	75	0	0	1	100	0	0	1	0	1	0	1	0	1	0	1	0	1	0	1	0	1	100	0	75	0	90.37183	99.99679
2017-01-23	31	0	75	0	0	1	100	0	0	1	0	1	0	1	0	1	0	1	0	1	0	1	0	1	100	0	75	0	85.45284	99.99782
2017-01-24	31	0	100	0	0	1	100	0	0	1	0	1	0	1	0	1	0	1	0	1	0	1	0	1	100	0	100	0	90.10793	99.99852
2017-01-25	31	0	100	0	0	1	100	0	0	1	0	1	0	1	0	1	0	1	0	1	0	1	0	1	100	0	100	0	93.27339	99.99899
2017-01-26	31	0	100	0	0	1	100	0	0	1	0	1	0	1	0	1	0	1	0	1	0	1	0	1	100	0	100	0	95.4259	99.99931
2017-01-27	31	0	100	0	0	1	100	0	0	1	0	1	0	1	0	1	0	1	0	1	0	1	0	1	100	0	100	0	96.88962	99.99953
2017-01-28	31	0	100	0	0	1	100	0	0	1	0	1	0	1	0	1	0	1	0	1	0	1	0	1	100	0	100	0	97.88494	99.99969
2017-01-29	31	0	100	0	0	1	100	0	0	1	0	1	0	1	0	1	0	1	0	1	0	1	0	1	100	0	100	0	98.56176	99.99979
2017-01-30	31	0	100	0	0	1	100	0	0	1	0	1	0	1	0	1	0	1	0	1	0	1	0	1	100	0	100	0	99.022	99.99986
2017-01-31	31	0	100	0	0	1	100	0	0	1	0	1	0	1	0	1	0	1	0	1	0	1	0	1	100	0	100	0	99.33496	99.9999
2017-02-01	31	0	100	0	0	1	100	0	0	1	0	1	0	1	0	1	0	1	0	1	0	1	0	1	100	0	100	0	99.54778	99.99993
2017-02-02	31	0	75	0	0	1	100	0	0	1	0	1	0	1	0	1	0	1	0	1	0	1	0	1	100	0	75	0	91.69249	99.99995
2017-02-03	31	0	100	0	0	1	100	0	0	1	0	1	0	1	0	1	0	1	0	1	0	1	0	1	100	0	100	0	94.35089	99.99997
2017-02-04	31	0	75	0	0	1	100	0	0	1	0	1	0	1	0	1	0	1	0	1	0	1	0	1	100	0	75	0	88.15861	99.99998
2017-02-05	31	0	75	0	0	1	100	0	0	1	0	1	0	1	0	1	0	1	0	1	0	1	0	1	100	0	75	0	83.94785	99.99998
2017-02-06	31	0	75	0	0	1	100	0	0	1	0	1	0	1	0	1	0	1	0	1	0	1	0	1	100	0	75	0	81.08454	99.99999
2017-02-07	31	0	100	0	0	1	100	0	0	1	0	1	0	1	0	1	0	1	0	1	0	1	0	1	100	0	100	0	87.13749	99.99999
2017-02-08	31	0	50	0	0	1	100	0	0	1	0	1	0	1	0	1	0	1	0	1	0	1	0	1	100	0	50	0	75.25349	99.99999
2017-02-09	31	0	100	0	0	1	100	0	0	1	0	1	0	1	0	1	0	1	0	1	0	1	0	1	100	0	100	0	83.17238	99.99999
2017-02-10	31	0	100	0	0	1	100	0	0	1	0	1	0	1	0	1	0	1	0	1	0	1	0	1	100	0	100	0	88.55722	99.99999
2017-02-11	31	0	100	0	0	1	100	0	0	1	0	1	0	1	0	1	0	1	0	1	0	1	0	1	100	0	100	0	92.21891	99.99999
2017-02-12	31	0	100	0	0	1	100	0	0	1	0	1	0	1	0	1	0	1	0	1	0	1	0	1	100	0	100	0	94.70886	99.99999
2017-02-13	31	0	100	0	0	1	100	0	0	1	0	1	0	1	0	1	0	1	0	1	0	1	0	1	100	0	100	0	96.40202	99.99999
2017-02-14	31	0	100	0	0	1	100	0	0	1	0	1	0	1	0	1	0	1	0	1	0	1	0	1	100	0	100	0	97.55338	99.99999
2017-02-15	31	0	75	0	0	1	100	0	0	1	0	1	0	1	0	1	0	1	0	1	0	1	0	1	100	0	75	0	90.3363	99.99999
2017-02-16	31	0	100	0	0	1	100	0	0	1	0	1	0	1	0	1	0	1	0	1	0	1	0	1	100	0	100	0	93.42868	99.99999
2017-02-17	31	0	100	0	0	1	0	1	0	1	0	1	0	1	0	1	0	1	0	1	0	1	0	1	0	1	100	0	95.5315	89.33333
2017-02-18	31	0	100	0	0	1	100	0	0	1	0	1	0	1	0	1	0	1	0	1	0	1	0	1	100	0	100	0	96.96142	92.74666
2017-02-19	31	0	0	1	0	1	0	1	0	1	0	1	0	1	0	1	0	1	0	1	0	1	0	1	0	1	0	1	96.96142	92.74666
2017-02-20	31	1	0	1	0	1	0	1	0	1	0	1	0	1	0	1	0	1	0	1	0	1	0	1	0	1	0	1	76.60043	73.7344
2017-02-21	31	0	0	1	0	1	0	1	0	1	0	1	0	1	0	1	0	1	0	1	0	1	0	1	0	1	0	1	52.08829	50.13939
2017-02-22	31	0	0	1	0	1	0	1	0	1	0	1	0	1	0	1	0	1	0	1	0	1	0	1	0	1	0	1	35.42004	34.09479
2017-02-23	31	0	100	0	0	1	100	0	0	1	0	1	0	1	0	1	0	1	0	1	0	1	0	1	100	0	100	0	56.08562	55.18446
2017-02-24	31	0	100	0	0	1	100	0	0	1	0	1	0	1	0	1	0	1	0	1	0	1	0	1	100	0	100	0	70.13823	69.52543
2017-02-25	31	0	100	0	0	1	100	0	0	1	0	1	0	1	0	1	0	1	0	1	0	1	0	1	100	0	100	0	79.694	79.27729
2017-02-26	31	0	100	0	0	1	100	0	0	1	0	1	0	1	0	1	0	1	0	1	0	1	0	1	100	0	100	0	86.19193	85.90855
2017-02-27	31	0	100	0	0	1	100	0	0	1	0	1	0	1	0	1	0	1	0	1	0	1	0	1	100	0	100	0	90.6105	90.41782
2017-02-28	31	0	100	0	0	1	0	1	0	1	0	1	0	1	0	1	0	1	0	1	0	1	0	1	0	1	100	0	93.61514	82.81744
2017-03-01	31	0	0	1	0	1	0	1	0	1	0	1	0	1	0	1	0	1	0	1	0	1	0	1	0	1	0	1	84.99163	66.98253
2016-04-22	44	0	0	1	100	0	100	0	0	1	0	1	0	1	0	1	0	1	0	1	0	1	0	1	100	0	100	0	100	100
2016-04-23	44	0	75	0	100	0	100	0	0	1	0	1	0	1	0	1	0	1	0	1	0	1	0	1	100	0	87.5	0	96	100
2016-04-24	44	0	75	0	0	1	0	1	0	1	0	1	0	1	0	1	0	1	0	1	0	1	0	1	0	1	75	0	89.28	89.33333
2016-04-25	44	1	0	1	0	1	0	1	0	1	0	1	0	1	0	1	0	1	0	1	0	1	0	1	0	1	0	1	76.7104	71.41333
2016-04-26	44	0	0	1	0	1	0	1	0	1	0	1	0	1	0	1	0	1	0	1	0	1	0	1	0	1	0	1	60.16307	48.56107
2016-04-27	44	0	0	1	0	1	0	1	0	1	0	1	0	1	0	1	0	1	0	1	0	1	0	1	0	1	0	1	40.91089	33.02153
2016-04-28	44	0	0	1	0	1	0	1	0	1	0	1	0	1	0	1	0	1	0	1	0	1	0	1	0	1	0	1	27.8194	22.45464
2016-04-29	44	0	0	1	0	1	0	1	0	1	0	1	0	1	0	1	0	1	0	1	0	1	0	1	0	1	0	1	18.9172	15.26915
2016-04-30	44	0	0	1	0	1	0	1	0	1	0	1	0	1	0	1	0	1	0	1	0	1	0	1	0	1	0	1	12.86369	10.38302
2016-05-01	44	0	0	1	0	1	100	0	0	1	0	1	0	1	0	1	0	1	0	1	0	1	0	1	100	0	0	1	8.747312	39.06046
2016-05-02	44	0	100	0	100	0	100	0	0	1	0	1	0	1	0	1	0	1	0	1	0	1	0	1	100	0	100	0	37.94817	58.56111
2016-05-03	44	0	100	0	100	0	100	0	0	1	0	1	0	1	0	1	0	1	0	1	0	1	0	1	100	0	100	0	57.80476	71.82156
2016-05-04	44	0	100	0	100	0	100	0	0	1	0	1	0	1	0	1	0	1	0	1	0	1	0	1	100	0	100	0	71.30724	80.83865
2016-05-05	44	0	75	0	0	1	100	0	0	1	0	1	0	1	0	1	0	1	0	1	0	1	0	1	100	0	75	0	72.48892	86.97028
2016-05-06	44	0	50	0	100	0	100	0	0	1	0	1	0	1	0	1	0	1	0	1	0	1	0	1	100	0	75	0	73.29247	91.13979
2016-05-07	44	0	75	0	100	0	100	0	0	1	0	1	0	1	0	1	0	1	0	1	0	1	0	1	100	0	87.5	0	77.83888	93.97506
2016-05-08	44	0	100	0	100	0	100	0	0	1	0	1	0	1	0	1	0	1	0	1	0	1	0	1	100	0	100	0	84.93044	95.90305
2016-05-09	44	0	75	0	100	0	100	0	0	1	0	1	0	1	0	1	0	1	0	1	0	1	0	1	100	0	87.5	0	85.7527	97.21407
2016-05-10	44	0	50	0	100	0	100	0	0	1	0	1	0	1	0	1	0	1	0	1	0	1	0	1	100	0	75	0	82.31184	98.10557
2016-05-11	44	0	75	0	100	0	100	0	0	1	0	1	0	1	0	1	0	1	0	1	0	1	0	1	100	0	87.5	0	83.97205	98.71178
2016-05-12	44	0	75	0	0	1	100	0	0	1	0	1	0	1	0	1	0	1	0	1	0	1	0	1	100	0	75	0	81.10099	99.12402
2016-05-13	44	0	75	0	100	0	100	0	0	1	0	1	0	1	0	1	0	1	0	1	0	1	0	1	100	0	87.5	0	83.14867	99.40434
2016-05-14	44	0	75	0	100	0	100	0	0	1	0	1	0	1	0	1	0	1	0	1	0	1	0	1	100	0	87.5	0	84.5411	99.59495
2016-05-15	44	0	75	0	100	0	100	0	0	1	0	1	0	1	0	1	0	1	0	1	0	1	0	1	100	0	87.5	0	85.48795	99.72456
2016-05-16	44	0	75	0	100	0	100	0	0	1	0	1	0	1	0	1	0	1	0	1	0	1	0	1	100	0	87.5	0	86.13181	99.81271
2016-05-17	44	0	25	0	100	0	100	0	0	1	0	1	0	1	0	1	0	1	0	1	0	1	0	1	100	0	62.5	0	78.56963	99.87264
2016-05-18	44	0	50	0	100	0	100	0	0	1	0	1	0	1	0	1	0	1	0	1	0	1	0	1	100	0	75	0	77.42735	99.9134
2016-05-19	44	0	75	0	100	0	100	0	0	1	0	1	0	1	0	1	0	1	0	1	0	1	0	1	100	0	87.5	0	80.6506	99.94111
2016-05-20	44	0	75	0	100	0	100	0	0	1	0	1	0	1	0	1	0	1	0	1	0	1	0	1	100	0	87.5	0	82.84241	99.95995
2016-05-21	44	0	25	0	100	0	100	0	0	1	0	1	0	1	0	1	0	1	0	1	0	1	0	1	100	0	62.5	0	76.33284	99.97277
2016-05-22	44	0	100	0	100	0	100	0	0	1	0	1	0	1	0	1	0	1	0	1	0	1	0	1	100	0	100	0	83.90633	99.98148
2016-05-23	44	0	100	0	100	0	100	0	0	1	0	1	0	1	0	1	0	1	0	1	0	1	0	1	100	0	100	0	89.0563	99.98741
2016-05-24	44	0	100	0	100	0	100	0	0	1	0	1	0	1	0	1	0	1	0	1	0	1	0	1	100	0	100	0	92.55829	99.99144
2016-05-25	44	0	100	0	100	0	100	0	0	1	0	1	0	1	0	1	0	1	0	1	0	1	0	1	100	0	100	0	94.93964	99.99418
2016-05-26	44	0	100	0	100	0	100	0	0	1	0	1	0	1	0	1	0	1	0	1	0	1	0	1	100	0	100	0	96.55895	99.99604
2016-05-27	44	0	0	1	100	0	100	0	0	1	0	1	0	1	0	1	0	1	0	1	0	1	0	1	100	0	100	0	97.66009	99.99731
2016-05-28	44	0	100	0	0	1	100	0	0	1	0	1	0	1	0	1	0	1	0	1	0	1	0	1	100	0	100	0	98.40886	99.99817
2016-05-29	44	0	100	0	100	0	100	0	0	1	0	1	0	1	0	1	0	1	0	1	0	1	0	1	100	0	100	0	98.91802	99.99876
2016-05-30	44	0	100	0	100	0	100	0	0	1	0	1	0	1	0	1	0	1	0	1	0	1	0	1	100	0	100	0	99.26426	99.99915
2016-05-31	44	0	100	0	100	0	100	0	0	1	0	1	0	1	0	1	0	1	0	1	0	1	0	1	100	0	100	0	99.49969	99.99943
2016-06-01	44	0	75	0	100	0	100	0	0	1	0	1	0	1	0	1	0	1	0	1	0	1	0	1	100	0	87.5	0	95.65979	99.99961
2016-06-02	44	0	75	0	100	0	100	0	0	1	0	1	0	1	0	1	0	1	0	1	0	1	0	1	100	0	87.5	0	93.04866	99.99973
2016-06-03	44	0	100	0	100	0	100	0	0	1	0	1	0	1	0	1	0	1	0	1	0	1	0	1	100	0	100	0	95.27309	99.99982
2016-06-04	44	0	100	0	100	0	100	0	0	1	0	1	0	1	0	1	0	1	0	1	0	1	0	1	100	0	100	0	96.7857	99.99988
2016-06-05	44	0	75	0	100	0	100	0	0	1	0	1	0	1	0	1	0	1	0	1	0	1	0	1	100	0	87.5	0	93.81428	99.99992
2016-06-06	44	0	100	0	100	0	100	0	0	1	0	1	0	1	0	1	0	1	0	1	0	1	0	1	100	0	100	0	95.79371	99.99995
2016-06-07	44	0	75	0	100	0	100	0	0	1	0	1	0	1	0	1	0	1	0	1	0	1	0	1	100	0	87.5	0	93.13972	99.99996
2016-06-08	44	0	100	0	100	0	100	0	0	1	0	1	0	1	0	1	0	1	0	1	0	1	0	1	100	0	100	0	95.33501	99.99998
2016-06-09	44	0	75	0	100	0	100	0	0	1	0	1	0	1	0	1	0	1	0	1	0	1	0	1	100	0	87.5	0	92.82781	99.99998
2016-06-10	44	0	100	0	100	0	100	0	0	1	0	1	0	1	0	1	0	1	0	1	0	1	0	1	100	0	100	0	95.12291	99.99999
2016-06-11	44	0	100	0	100	0	100	0	0	1	0	1	0	1	0	1	0	1	0	1	0	1	0	1	100	0	100	0	96.68358	99.99999
2016-06-12	44	0	100	0	100	0	100	0	0	1	0	1	0	1	0	1	0	1	0	1	0	1	0	1	100	0	100	0	97.74483	99.99999
2016-06-13	44	0	75	0	100	0	100	0	0	1	0	1	0	1	0	1	0	1	0	1	0	1	0	1	100	0	87.5	0	94.46649	99.99999
2016-06-14	44	0	0	1	100	0	100	0	0	1	0	1	0	1	0	1	0	1	0	1	0	1	0	1	100	0	100	0	96.23721	99.99999
2016-06-15	44	0	75	0	100	0	100	0	0	1	0	1	0	1	0	1	0	1	0	1	0	1	0	1	100	0	87.5	0	93.44131	99.99999
2016-06-16	44	0	50	0	100	0	100	0	0	1	0	1	0	1	0	1	0	1	0	1	0	1	0	1	100	0	75	0	87.54008	99.99999
2016-06-17	44	0	75	0	100	0	100	0	0	1	0	1	0	1	0	1	0	1	0	1	0	1	0	1	100	0	87.5	0	87.52726	99.99999
2016-06-18	44	0	100	0	100	0	100	0	0	1	0	1	0	1	0	1	0	1	0	1	0	1	0	1	100	0	100	0	91.51854	99.99999
2016-06-19	44	0	75	0	100	0	100	0	0	1	0	1	0	1	0	1	0	1	0	1	0	1	0	1	100	0	87.5	0	90.2326	99.99999
2016-06-20	44	0	100	0	100	0	100	0	0	1	0	1	0	1	0	1	0	1	0	1	0	1	0	1	100	0	100	0	93.35817	99.99999
2016-06-21	44	0	100	0	100	0	100	0	0	1	0	1	0	1	0	1	0	1	0	1	0	1	0	1	100	0	100	0	95.48355	99.99999
2016-06-22	44	0	100	0	100	0	100	0	0	1	0	1	0	1	0	1	0	1	0	1	0	1	0	1	100	0	100	0	96.92882	99.99999
2016-06-23	44	0	100	0	100	0	100	0	0	1	0	1	0	1	0	1	0	1	0	1	0	1	0	1	100	0	100	0	97.9116	99.99999
2016-06-24	44	0	100	0	100	0	100	0	0	1	0	1	0	1	0	1	0	1	0	1	0	1	0	1	100	0	100	0	98.57989	99.99999
2016-06-25	44	0	100	0	100	0	100	0	0	1	0	1	0	1	0	1	0	1	0	1	0	1	0	1	100	0	100	0	99.03432	99.99999
2016-06-26	44	0	25	0	100	0	100	0	0	1	0	1	0	1	0	1	0	1	0	1	0	1	0	1	100	0	62.5	0	87.34334	99.99999
2016-06-27	44	0	0	1	0	1	0	1	0	1	0	1	0	1	0	1	0	1	0	1	0	1	0	1	0	1	0	1	72.72681	89.33333
2016-06-28	44	1	0	1	0	1	0	1	0	1	0	1	0	1	0	1	0	1	0	1	0	1	0	1	0	1	0	1	56.1209	71.41333
2016-06-29	44	0	0	1	0	1	0	1	0	1	0	1	0	1	0	1	0	1	0	1	0	1	0	1	0	1	0	1	38.16221	48.56107
2016-06-30	44	0	0	1	0	1	0	1	0	1	0	1	0	1	0	1	0	1	0	1	0	1	0	1	0	1	0	1	25.9503	33.02153
2016-07-01	44	0	0	1	0	1	0	1	0	1	0	1	0	1	0	1	0	1	0	1	0	1	0	1	0	1	0	1	17.64621	22.45464
2016-07-02	44	0	100	0	100	0	100	0	0	1	0	1	0	1	0	1	0	1	0	1	0	1	0	1	100	0	100	0	43.99942	47.26915
2016-07-03	44	0	100	0	100	0	100	0	0	1	0	1	0	1	0	1	0	1	0	1	0	1	0	1	100	0	100	0	61.91961	64.14302
2016-07-04	44	0	100	0	100	0	100	0	0	1	0	1	0	1	0	1	0	1	0	1	0	1	0	1	100	0	100	0	74.10533	75.61726
2016-07-05	44	0	100	0	0	1	0	1	0	1	0	1	0	1	0	1	0	1	0	1	0	1	0	1	0	1	100	0	82.39162	72.75307
2016-07-06	44	0	50	0	100	0	100	0	0	1	0	1	0	1	0	1	0	1	0	1	0	1	0	1	100	0	75	0	80.02631	81.47209
2016-07-07	44	0	100	0	100	0	100	0	0	1	0	1	0	1	0	1	0	1	0	1	0	1	0	1	100	0	100	0	86.41789	87.40102
2016-07-08	44	0	100	0	100	0	100	0	0	1	0	1	0	1	0	1	0	1	0	1	0	1	0	1	100	0	100	0	90.76417	91.43269
2016-07-09	44	0	100	0	100	0	100	0	0	1	0	1	0	1	0	1	0	1	0	1	0	1	0	1	100	0	100	0	93.71964	94.17423
2016-07-10	44	0	100	0	100	0	100	0	0	1	0	1	0	1	0	1	0	1	0	1	0	1	0	1	100	0	100	0	95.72935	96.03848
2016-07-11	44	0	100	0	0	1	100	0	0	1	0	1	0	1	0	1	0	1	0	1	0	1	0	1	100	0	100	0	97.09596	97.30616
2016-07-12	44	0	100	0	100	0	100	0	0	1	0	1	0	1	0	1	0	1	0	1	0	1	0	1	100	0	100	0	98.02525	98.16819
2016-07-13	44	0	100	0	100	0	100	0	0	1	0	1	0	1	0	1	0	1	0	1	0	1	0	1	100	0	100	0	98.65717	98.75437
2016-07-14	44	0	50	0	0	1	100	0	0	1	0	1	0	1	0	1	0	1	0	1	0	1	0	1	100	0	50	0	83.08688	99.15298
2016-07-15	44	0	0	1	0	1	100	0	0	1	0	1	0	1	0	1	0	1	0	1	0	1	0	1	100	0	0	1	67.16574	99.42403
2016-07-16	44	0	100	0	100	0	100	0	0	1	0	1	0	1	0	1	0	1	0	1	0	1	0	1	100	0	100	0	77.6727	99.60834
2016-07-17	44	0	100	0	100	0	100	0	0	1	0	1	0	1	0	1	0	1	0	1	0	1	0	1	100	0	100	0	84.81744	99.73367
2016-07-18	44	0	50	0	100	0	100	0	0	1	0	1	0	1	0	1	0	1	0	1	0	1	0	1	100	0	75	0	81.67586	99.8189
2016-07-19	44	0	100	0	0	1	100	0	0	1	0	1	0	1	0	1	0	1	0	1	0	1	0	1	100	0	100	0	87.53958	99.87685
2016-07-20	44	0	100	0	100	0	100	0	0	1	0	1	0	1	0	1	0	1	0	1	0	1	0	1	100	0	100	0	91.52692	99.91626
2016-07-21	44	0	0	1	100	0	100	0	0	1	0	1	0	1	0	1	0	1	0	1	0	1	0	1	100	0	100	0	94.2383	99.94305
2016-07-22	44	0	100	0	100	0	100	0	0	1	0	1	0	1	0	1	0	1	0	1	0	1	0	1	100	0	100	0	96.08205	99.96128
2016-07-23	44	0	0	1	100	0	100	0	0	1	0	1	0	1	0	1	0	1	0	1	0	1	0	1	100	0	100	0	97.33579	99.97367
2016-07-24	44	0	100	0	100	0	100	0	0	1	0	1	0	1	0	1	0	1	0	1	0	1	0	1	100	0	100	0	98.18834	99.98209
2016-07-25	44	0	100	0	100	0	100	0	0	1	0	1	0	1	0	1	0	1	0	1	0	1	0	1	100	0	100	0	98.76807	99.98782
2016-07-26	44	0	100	0	100	0	100	0	0	1	0	1	0	1	0	1	0	1	0	1	0	1	0	1	100	0	100	0	99.16229	99.99172
2016-07-27	44	0	100	0	100	0	100	0	0	1	0	1	0	1	0	1	0	1	0	1	0	1	0	1	100	0	100	0	99.43036	99.99437
2016-07-28	44	0	0	1	100	0	100	0	0	1	0	1	0	1	0	1	0	1	0	1	0	1	0	1	100	0	100	0	99.61265	99.99617
2016-07-29	44	0	100	0	0	1	100	0	0	1	0	1	0	1	0	1	0	1	0	1	0	1	0	1	100	0	100	0	99.7366	99.9974
2016-07-30	44	0	100	0	100	0	100	0	0	1	0	1	0	1	0	1	0	1	0	1	0	1	0	1	100	0	100	0	99.82089	99.99823
2016-07-31	44	0	100	0	100	0	100	0	0	1	0	1	0	1	0	1	0	1	0	1	0	1	0	1	100	0	100	0	99.8782	99.99879
2016-08-01	44	0	50	0	0	1	100	0	0	1	0	1	0	1	0	1	0	1	0	1	0	1	0	1	100	0	50	0	83.91718	99.99918
2016-08-02	44	0	75	0	0	1	100	0	0	1	0	1	0	1	0	1	0	1	0	1	0	1	0	1	100	0	75	0	81.06369	99.99944
2016-08-03	44	0	50	0	100	0	100	0	0	1	0	1	0	1	0	1	0	1	0	1	0	1	0	1	100	0	75	0	79.12331	99.99962
2016-08-04	44	0	75	0	100	0	100	0	0	1	0	1	0	1	0	1	0	1	0	1	0	1	0	1	100	0	87.5	0	81.80385	99.99974
2016-08-05	44	0	50	0	0	1	100	0	0	1	0	1	0	1	0	1	0	1	0	1	0	1	0	1	100	0	50	0	71.62662	99.99982
2016-08-06	44	0	0	1	100	0	100	0	0	1	0	1	0	1	0	1	0	1	0	1	0	1	0	1	100	0	100	0	80.7061	99.99988
2016-08-07	44	0	0	1	100	0	100	0	0	1	0	1	0	1	0	1	0	1	0	1	0	1	0	1	100	0	100	0	86.88015	99.99992
2016-08-08	44	0	50	0	100	0	100	0	0	1	0	1	0	1	0	1	0	1	0	1	0	1	0	1	100	0	75	0	83.07851	99.99995
2016-08-09	44	0	0	1	100	0	100	0	0	1	0	1	0	1	0	1	0	1	0	1	0	1	0	1	100	0	100	0	88.49339	99.99996
2016-08-10	44	0	100	0	100	0	100	0	0	1	0	1	0	1	0	1	0	1	0	1	0	1	0	1	100	0	100	0	92.17551	99.99998
2016-08-11	44	0	100	0	0	1	0	1	0	1	0	1	0	1	0	1	0	1	0	1	0	1	0	1	0	1	100	0	94.67934	89.33331
2016-08-12	44	1	0	1	0	1	0	1	0	1	0	1	0	1	0	1	0	1	0	1	0	1	0	1	0	1	0	1	85.71529	71.41332
2016-08-13	44	0	0	1	0	1	0	1	0	1	0	1	0	1	0	1	0	1	0	1	0	1	0	1	0	1	0	1	68.95306	48.56106
2016-08-14	44	0	0	1	0	1	0	1	0	1	0	1	0	1	0	1	0	1	0	1	0	1	0	1	0	1	0	1	46.88808	33.02152
2016-08-15	44	0	0	1	100	0	100	0	0	1	0	1	0	1	0	1	0	1	0	1	0	1	0	1	100	0	100	0	63.8839	54.45464
2016-08-16	44	0	100	0	0	1	100	0	0	1	0	1	0	1	0	1	0	1	0	1	0	1	0	1	100	0	100	0	75.44106	69.02915
2016-08-17	44	0	75	0	0	1	100	0	0	1	0	1	0	1	0	1	0	1	0	1	0	1	0	1	100	0	75	0	75.29992	78.93982
2016-08-18	44	0	100	0	0	1	100	0	0	1	0	1	0	1	0	1	0	1	0	1	0	1	0	1	100	0	100	0	83.20395	85.67908
2016-08-19	44	0	100	0	100	0	100	0	0	1	0	1	0	1	0	1	0	1	0	1	0	1	0	1	100	0	100	0	88.57869	90.26177
2016-08-20	44	0	75	0	0	1	100	0	0	1	0	1	0	1	0	1	0	1	0	1	0	1	0	1	100	0	75	0	84.23351	93.37801
2016-08-21	44	0	75	0	0	1	100	0	0	1	0	1	0	1	0	1	0	1	0	1	0	1	0	1	100	0	75	0	81.27879	95.49704
2016-08-22	44	0	100	0	100	0	100	0	0	1	0	1	0	1	0	1	0	1	0	1	0	1	0	1	100	0	100	0	87.26958	96.93799
2016-08-23	44	0	100	0	100	0	100	0	0	1	0	1	0	1	0	1	0	1	0	1	0	1	0	1	100	0	100	0	91.34331	97.91783
2016-08-24	44	0	100	0	0	1	100	0	0	1	0	1	0	1	0	1	0	1	0	1	0	1	0	1	100	0	100	0	94.11345	98.58413
2016-08-25	44	0	100	0	100	0	100	0	0	1	0	1	0	1	0	1	0	1	0	1	0	1	0	1	100	0	100	0	95.99715	99.03721
2016-08-26	44	0	0	1	0	1	0	1	0	1	0	1	0	1	0	1	0	1	0	1	0	1	0	1	0	1	0	1	86.61139	88.67863
2016-08-27	44	0	0	1	0	1	0	1	0	1	0	1	0	1	0	1	0	1	0	1	0	1	0	1	0	1	0	1	69.56241	70.96814
2016-08-28	44	0	100	0	100	0	100	0	0	1	0	1	0	1	0	1	0	1	0	1	0	1	0	1	100	0	100	0	79.30244	80.25833
2016-08-29	44	0	100	0	0	1	0	1	0	1	0	1	0	1	0	1	0	1	0	1	0	1	0	1	0	1	100	0	85.92566	75.909
2016-08-30	44	0	100	0	100	0	100	0	0	1	0	1	0	1	0	1	0	1	0	1	0	1	0	1	100	0	100	0	90.42944	83.61812
2016-08-31	44	0	0	1	0	1	100	0	0	1	0	1	0	1	0	1	0	1	0	1	0	1	0	1	100	0	0	1	82.82536	88.86032
2016-09-01	44	0	100	0	0	1	0	1	0	1	0	1	0	1	0	1	0	1	0	1	0	1	0	1	0	1	100	0	88.32124	81.75835
2016-09-02	44	0	0	1	0	1	0	1	0	1	0	1	0	1	0	1	0	1	0	1	0	1	0	1	0	1	0	1	81.39178	66.26234
2016-09-03	44	0	100	0	0	1	100	0	0	1	0	1	0	1	0	1	0	1	0	1	0	1	0	1	100	0	100	0	87.34641	77.0584
2016-09-04	44	0	100	0	0	1	100	0	0	1	0	1	0	1	0	1	0	1	0	1	0	1	0	1	100	0	100	0	91.39555	84.3997
2016-09-05	44	0	100	0	100	0	100	0	0	1	0	1	0	1	0	1	0	1	0	1	0	1	0	1	100	0	100	0	94.14897	89.3918
2016-09-06	44	0	100	0	0	1	100	0	0	1	0	1	0	1	0	1	0	1	0	1	0	1	0	1	100	0	100	0	96.0213	92.78642
2016-09-07	44	0	100	0	0	1	100	0	0	1	0	1	0	1	0	1	0	1	0	1	0	1	0	1	100	0	100	0	97.29449	95.09477
2016-09-08	44	0	100	0	100	0	100	0	0	1	0	1	0	1	0	1	0	1	0	1	0	1	0	1	100	0	100	0	98.16026	96.66444
2016-09-09	44	0	100	0	0	1	100	0	0	1	0	1	0	1	0	1	0	1	0	1	0	1	0	1	100	0	100	0	98.74898	97.73182
2016-09-10	44	0	100	0	0	1	100	0	0	1	0	1	0	1	0	1	0	1	0	1	0	1	0	1	100	0	100	0	99.14931	98.45763
2016-09-11	44	0	100	0	0	1	0	1	0	1	0	1	0	1	0	1	0	1	0	1	0	1	0	1	0	1	100	0	99.42153	88.28453
2016-09-12	44	0	0	1	0	1	100	0	0	1	0	1	0	1	0	1	0	1	0	1	0	1	0	1	100	0	0	1	88.93997	92.03348
2016-09-13	44	0	100	0	0	1	100	0	0	1	0	1	0	1	0	1	0	1	0	1	0	1	0	1	100	0	100	0	92.47919	94.58276
2016-09-14	44	0	0	1	0	1	100	0	0	1	0	1	0	1	0	1	0	1	0	1	0	1	0	1	100	0	0	1	84.21918	96.31628
2016-09-15	44	0	100	0	0	1	100	0	0	1	0	1	0	1	0	1	0	1	0	1	0	1	0	1	100	0	100	0	89.26904	97.49507
2016-09-16	44	0	100	0	100	0	0	1	0	1	0	1	0	1	0	1	0	1	0	1	0	1	0	1	0	1	100	0	92.70295	87.62997
2016-09-17	44	1	0	1	0	1	0	1	0	1	0	1	0	1	0	1	0	1	0	1	0	1	0	1	0	1	0	1	84.37134	70.25505
2016-09-18	44	0	0	1	0	1	0	1	0	1	0	1	0	1	0	1	0	1	0	1	0	1	0	1	0	1	0	1	68.03918	47.77343
2016-09-19	44	0	100	0	100	0	0	1	0	1	0	1	0	1	0	1	0	1	0	1	0	1	0	1	0	1	100	0	78.26664	32.48594
2016-09-20	44	0	100	0	100	0	0	1	0	1	0	1	0	1	0	1	0	1	0	1	0	1	0	1	0	1	100	0	85.22131	22.09044
2016-09-21	44	0	50	0	0	1	100	0	0	1	0	1	0	1	0	1	0	1	0	1	0	1	0	1	100	0	50	0	73.95049	47.0215
2016-09-22	44	0	100	0	0	1	100	0	0	1	0	1	0	1	0	1	0	1	0	1	0	1	0	1	100	0	100	0	82.28633	63.97462
2016-09-23	44	0	100	0	100	0	100	0	0	1	0	1	0	1	0	1	0	1	0	1	0	1	0	1	100	0	100	0	87.9547	75.50275
2016-09-24	44	0	100	0	0	1	0	1	0	1	0	1	0	1	0	1	0	1	0	1	0	1	0	1	0	1	100	0	91.8092	72.6752
2016-09-25	44	0	100	0	100	0	100	0	0	1	0	1	0	1	0	1	0	1	0	1	0	1	0	1	100	0	100	0	94.43026	81.41914
2016-09-26	44	0	100	0	0	1	100	0	0	1	0	1	0	1	0	1	0	1	0	1	0	1	0	1	100	0	100	0	96.21258	87.36501
2016-09-27	44	0	100	0	100	0	100	0	0	1	0	1	0	1	0	1	0	1	0	1	0	1	0	1	100	0	100	0	97.42455	91.40821
2016-09-28	44	0	0	1	0	1	100	0	0	1	0	1	0	1	0	1	0	1	0	1	0	1	0	1	100	0	0	1	87.58203	94.15759
2016-09-29	44	0	100	0	100	0	100	0	0	1	0	1	0	1	0	1	0	1	0	1	0	1	0	1	100	0	100	0	91.55579	96.02716
2016-09-30	44	0	100	0	0	1	0	1	0	1	0	1	0	1	0	1	0	1	0	1	0	1	0	1	0	1	100	0	94.25793	86.63181
2016-10-01	44	0	0	1	0	1	0	1	0	1	0	1	0	1	0	1	0	1	0	1	0	1	0	1	0	1	0	1	85.42873	69.57629
2016-10-02	44	1	0	1	0	1	0	1	0	1	0	1	0	1	0	1	0	1	0	1	0	1	0	1	0	1	0	1	68.7582	47.31188
2016-10-03	44	0	100	0	0	1	100	0	0	1	0	1	0	1	0	1	0	1	0	1	0	1	0	1	100	0	100	0	78.75558	64.17208
2016-10-04	44	0	100	0	100	0	100	0	0	1	0	1	0	1	0	1	0	1	0	1	0	1	0	1	100	0	100	0	85.55379	75.63702
2016-10-05	44	0	100	0	0	1	100	0	0	1	0	1	0	1	0	1	0	1	0	1	0	1	0	1	100	0	100	0	90.17658	83.43317
2016-10-06	44	0	100	0	100	0	0	1	0	1	0	1	0	1	0	1	0	1	0	1	0	1	0	1	0	1	100	0	93.32008	78.06789
2016-10-07	44	0	100	0	100	0	100	0	0	1	0	1	0	1	0	1	0	1	0	1	0	1	0	1	100	0	100	0	95.45766	85.08617
2016-10-08	44	0	100	0	100	0	100	0	0	1	0	1	0	1	0	1	0	1	0	1	0	1	0	1	100	0	100	0	96.91121	89.8586
2016-10-09	44	0	100	0	100	0	100	0	0	1	0	1	0	1	0	1	0	1	0	1	0	1	0	1	100	0	100	0	97.89962	93.10385
2016-10-10	44	0	100	0	0	1	100	0	0	1	0	1	0	1	0	1	0	1	0	1	0	1	0	1	100	0	100	0	98.57174	95.31062
2016-10-11	44	0	100	0	100	0	100	0	0	1	0	1	0	1	0	1	0	1	0	1	0	1	0	1	100	0	100	0	99.02879	96.81123
2016-10-12	44	0	100	0	0	1	0	1	0	1	0	1	0	1	0	1	0	1	0	1	0	1	0	1	0	1	100	0	99.33958	87.16496
2016-10-13	44	0	0	1	100	0	100	0	0	1	0	1	0	1	0	1	0	1	0	1	0	1	0	1	100	0	100	0	99.55091	91.27217
2016-10-14	44	0	100	0	0	1	100	0	0	1	0	1	0	1	0	1	0	1	0	1	0	1	0	1	100	0	100	0	99.69462	94.06508
2016-10-15	44	0	100	0	0	1	0	1	0	1	0	1	0	1	0	1	0	1	0	1	0	1	0	1	0	1	100	0	99.79234	85.29758
2016-10-16	44	0	0	1	0	1	0	1	0	1	0	1	0	1	0	1	0	1	0	1	0	1	0	1	0	1	0	1	89.19212	68.66902
2016-10-17	44	0	100	0	0	1	0	1	0	1	0	1	0	1	0	1	0	1	0	1	0	1	0	1	0	1	100	0	92.65065	46.69493
2016-10-18	44	0	100	0	0	1	100	0	0	1	0	1	0	1	0	1	0	1	0	1	0	1	0	1	100	0	100	0	95.00244	63.75256
2016-10-19	44	0	100	0	0	1	0	1	0	1	0	1	0	1	0	1	0	1	0	1	0	1	0	1	0	1	100	0	96.60166	64.68507
2016-10-20	44	0	100	0	100	0	100	0	0	1	0	1	0	1	0	1	0	1	0	1	0	1	0	1	100	0	100	0	97.68913	75.98586
2016-10-21	44	0	100	0	0	1	100	0	0	1	0	1	0	1	0	1	0	1	0	1	0	1	0	1	100	0	100	0	98.42861	83.67038
2016-10-22	44	0	100	0	0	1	0	1	0	1	0	1	0	1	0	1	0	1	0	1	0	1	0	1	0	1	100	0	98.93146	78.22919
2016-10-23	44	1	0	1	0	1	0	1	0	1	0	1	0	1	0	1	0	1	0	1	0	1	0	1	0	1	0	1	88.60672	63.86251
2016-10-24	44	0	0	1	0	1	0	1	0	1	0	1	0	1	0	1	0	1	0	1	0	1	0	1	0	1	0	1	70.91924	43.42651
2016-10-25	44	0	0	1	0	1	100	0	0	1	0	1	0	1	0	1	0	1	0	1	0	1	0	1	100	0	0	1	48.22508	61.53002
2016-10-26	44	0	100	0	0	1	100	0	0	1	0	1	0	1	0	1	0	1	0	1	0	1	0	1	100	0	100	0	64.79305	73.84042
2016-10-27	44	0	100	0	100	0	100	0	0	1	0	1	0	1	0	1	0	1	0	1	0	1	0	1	100	0	100	0	76.05928	82.21149
2016-10-28	44	0	100	0	100	0	100	0	0	1	0	1	0	1	0	1	0	1	0	1	0	1	0	1	100	0	100	0	83.72031	87.90381
2016-10-29	44	0	0	1	100	0	100	0	0	1	0	1	0	1	0	1	0	1	0	1	0	1	0	1	100	0	100	0	88.92981	91.77459
2016-10-30	44	0	0	1	0	1	0	1	0	1	0	1	0	1	0	1	0	1	0	1	0	1	0	1	0	1	0	1	81.8056	83.74005
2016-10-31	44	0	0	1	0	1	0	1	0	1	0	1	0	1	0	1	0	1	0	1	0	1	0	1	0	1	0	1	66.29448	67.6099
2016-11-01	44	0	100	0	100	0	100	0	0	1	0	1	0	1	0	1	0	1	0	1	0	1	0	1	100	0	100	0	77.08025	77.97473
2016-11-02	44	0	0	1	0	1	100	0	0	1	0	1	0	1	0	1	0	1	0	1	0	1	0	1	100	0	0	1	73.74789	85.02282
2016-11-03	44	0	0	1	0	1	100	0	0	1	0	1	0	1	0	1	0	1	0	1	0	1	0	1	100	0	0	1	60.81523	89.81552
2016-11-04	44	0	0	1	0	1	0	1	0	1	0	1	0	1	0	1	0	1	0	1	0	1	0	1	0	1	0	1	41.35436	82.40788
2016-11-05	44	0	0	1	100	0	100	0	0	1	0	1	0	1	0	1	0	1	0	1	0	1	0	1	100	0	100	0	60.12096	88.03736
2016-11-06	44	0	100	0	100	0	0	1	0	1	0	1	0	1	0	1	0	1	0	1	0	1	0	1	0	1	100	0	72.88226	81.19874
2016-11-07	44	0	100	0	100	0	0	1	0	1	0	1	0	1	0	1	0	1	0	1	0	1	0	1	0	1	100	0	81.55994	65.88181
2016-11-08	44	0	100	0	100	0	100	0	0	1	0	1	0	1	0	1	0	1	0	1	0	1	0	1	100	0	100	0	87.46075	76.79963
2016-11-09	44	0	0	1	0	1	0	1	0	1	0	1	0	1	0	1	0	1	0	1	0	1	0	1	0	1	0	1	80.80664	73.55708
2016-11-10	44	0	100	0	0	1	100	0	0	1	0	1	0	1	0	1	0	1	0	1	0	1	0	1	100	0	100	0	86.94852	82.01881
2016-11-11	44	0	0	1	0	1	0	1	0	1	0	1	0	1	0	1	0	1	0	1	0	1	0	1	0	1	0	1	80.45833	77.10612
2016-11-12	44	0	0	1	0	1	0	1	0	1	0	1	0	1	0	1	0	1	0	1	0	1	0	1	0	1	0	1	65.37833	63.09883
2016-11-13	44	0	0	1	0	1	100	0	0	1	0	1	0	1	0	1	0	1	0	1	0	1	0	1	100	0	0	1	44.45726	74.90721
2016-11-14	44	0	100	0	0	1	0	1	0	1	0	1	0	1	0	1	0	1	0	1	0	1	0	1	0	1	100	0	62.23094	72.27023
2016-11-15	44	0	100	0	0	1	100	0	0	1	0	1	0	1	0	1	0	1	0	1	0	1	0	1	100	0	100	0	74.31704	81.14376
2016-11-16	44	0	100	0	0	1	100	0	0	1	0	1	0	1	0	1	0	1	0	1	0	1	0	1	100	0	100	0	82.53558	87.17776
2016-11-17	44	0	100	0	0	1	0	1	0	1	0	1	0	1	0	1	0	1	0	1	0	1	0	1	0	1	100	0	88.1242	80.61421
2016-11-18	44	0	100	0	0	1	100	0	0	1	0	1	0	1	0	1	0	1	0	1	0	1	0	1	100	0	100	0	91.92445	86.81767
2016-11-19	44	0	100	0	100	0	0	1	0	1	0	1	0	1	0	1	0	1	0	1	0	1	0	1	0	1	100	0	94.50863	80.36935
2016-11-20	44	0	100	0	0	1	100	0	0	1	0	1	0	1	0	1	0	1	0	1	0	1	0	1	100	0	100	0	96.26587	86.65115
2016-11-21	44	0	100	0	100	0	100	0	0	1	0	1	0	1	0	1	0	1	0	1	0	1	0	1	100	0	100	0	97.46079	90.92279
2016-11-22	44	0	100	0	0	1	100	0	0	1	0	1	0	1	0	1	0	1	0	1	0	1	0	1	100	0	100	0	98.27334	93.8275
2016-11-23	44	0	0	1	0	1	0	1	0	1	0	1	0	1	0	1	0	1	0	1	0	1	0	1	0	1	0	1	88.15921	85.13603
2016-11-24	44	0	100	0	100	0	100	0	0	1	0	1	0	1	0	1	0	1	0	1	0	1	0	1	100	0	100	0	91.94827	89.8925
2016-11-25	44	0	100	0	0	1	0	1	0	1	0	1	0	1	0	1	0	1	0	1	0	1	0	1	0	1	100	0	94.52483	82.46024
2016-11-26	44	0	0	1	0	1	0	1	0	1	0	1	0	1	0	1	0	1	0	1	0	1	0	1	0	1	0	1	85.61021	66.73962
2016-11-27	44	1	0	1	0	1	0	1	0	1	0	1	0	1	0	1	0	1	0	1	0	1	0	1	0	1	0	1	68.88161	45.38295
2016-11-28	44	0	75	0	0	1	100	0	0	1	0	1	0	1	0	1	0	1	0	1	0	1	0	1	100	0	75	0	70.83949	62.8604
2016-11-29	44	0	50	0	100	0	100	0	0	1	0	1	0	1	0	1	0	1	0	1	0	1	0	1	100	0	75	0	72.17085	74.74507
2016-11-30	44	0	75	0	0	1	0	1	0	1	0	1	0	1	0	1	0	1	0	1	0	1	0	1	0	1	75	0	73.07618	72.15998
2016-12-01	44	0	0	1	0	1	0	1	0	1	0	1	0	1	0	1	0	1	0	1	0	1	0	1	0	1	0	1	65.6918	59.73545
2016-12-02	44	0	100	0	0	1	0	1	0	1	0	1	0	1	0	1	0	1	0	1	0	1	0	1	0	1	100	0	76.67043	40.62011
2016-12-03	44	0	0	1	0	1	0	1	0	1	0	1	0	1	0	1	0	1	0	1	0	1	0	1	0	1	0	1	73.46922	27.62167
2016-12-04	44	0	0	1	100	0	100	0	0	1	0	1	0	1	0	1	0	1	0	1	0	1	0	1	100	0	100	0	81.95908	50.78274
2016-12-05	44	0	100	0	0	1	100	0	0	1	0	1	0	1	0	1	0	1	0	1	0	1	0	1	100	0	100	0	87.73218	66.53226
2016-12-06	44	0	50	0	0	1	100	0	0	1	0	1	0	1	0	1	0	1	0	1	0	1	0	1	100	0	50	0	75.65788	77.24194
2016-12-07	44	0	0	1	0	1	100	0	0	1	0	1	0	1	0	1	0	1	0	1	0	1	0	1	100	0	0	1	62.11403	84.52452
2016-12-08	44	0	0	1	100	0	100	0	0	1	0	1	0	1	0	1	0	1	0	1	0	1	0	1	100	0	100	0	74.23754	89.47667
2016-12-09	44	0	100	0	0	1	0	1	0	1	0	1	0	1	0	1	0	1	0	1	0	1	0	1	0	1	100	0	82.48153	82.17747
2016-12-10	44	0	0	1	0	1	0	1	0	1	0	1	0	1	0	1	0	1	0	1	0	1	0	1	0	1	0	1	77.42078	66.54735
2016-12-11	44	1	0	1	0	1	0	1	0	1	0	1	0	1	0	1	0	1	0	1	0	1	0	1	0	1	0	1	63.3128	45.2522
2016-12-12	44	0	100	0	0	1	100	0	0	1	0	1	0	1	0	1	0	1	0	1	0	1	0	1	100	0	100	0	75.0527	62.77149
2016-12-13	44	0	75	0	0	1	0	1	0	1	0	1	0	1	0	1	0	1	0	1	0	1	0	1	0	1	75	0	75.03584	64.01794
2016-12-14	44	0	100	0	0	1	0	1	0	1	0	1	0	1	0	1	0	1	0	1	0	1	0	1	0	1	100	0	83.02437	54.19887
2016-12-15	44	0	100	0	0	1	0	1	0	1	0	1	0	1	0	1	0	1	0	1	0	1	0	1	0	1	100	0	88.45657	36.85523
2016-12-16	44	0	0	1	100	0	100	0	0	1	0	1	0	1	0	1	0	1	0	1	0	1	0	1	100	0	100	0	92.15047	57.06156
2016-12-17	44	0	100	0	100	0	0	1	0	1	0	1	0	1	0	1	0	1	0	1	0	1	0	1	0	1	100	0	94.66232	60.13519
2016-12-18	44	0	0	1	0	1	0	1	0	1	0	1	0	1	0	1	0	1	0	1	0	1	0	1	0	1	0	1	85.7037	51.5586
2016-12-19	44	0	100	0	0	1	0	1	0	1	0	1	0	1	0	1	0	1	0	1	0	1	0	1	0	1	100	0	90.27852	35.05985
2016-12-20	44	0	0	1	0	1	0	1	0	1	0	1	0	1	0	1	0	1	0	1	0	1	0	1	0	1	0	1	82.72272	23.8407
2016-12-21	44	0	0	1	100	0	0	1	0	1	0	1	0	1	0	1	0	1	0	1	0	1	0	1	0	1	100	0	88.25145	16.21168
2016-12-22	44	0	0	1	0	1	0	1	0	1	0	1	0	1	0	1	0	1	0	1	0	1	0	1	0	1	0	1	81.34431	11.02394
2016-12-23	44	0	0	1	0	1	0	1	0	1	0	1	0	1	0	1	0	1	0	1	0	1	0	1	0	1	0	1	65.9808	7.496279
2016-12-24	44	0	0	1	100	0	100	0	0	1	0	1	0	1	0	1	0	1	0	1	0	1	0	1	100	0	100	0	76.86694	37.09747
2016-12-25	44	0	0	1	0	1	0	1	0	1	0	1	0	1	0	1	0	1	0	1	0	1	0	1	0	1	0	1	73.60286	46.55961
2016-12-26	44	0	0	1	100	0	0	1	0	1	0	1	0	1	0	1	0	1	0	1	0	1	0	1	0	1	100	0	82.04994	42.3272
2016-12-27	44	0	0	1	0	1	100	0	0	1	0	1	0	1	0	1	0	1	0	1	0	1	0	1	100	0	0	1	77.12729	60.7825
2016-12-28	44	0	100	0	0	1	100	0	0	1	0	1	0	1	0	1	0	1	0	1	0	1	0	1	100	0	100	0	84.44656	73.3321
2016-12-29	44	0	100	0	100	0	100	0	0	1	0	1	0	1	0	1	0	1	0	1	0	1	0	1	100	0	100	0	89.42366	81.86583
2016-12-30	44	0	100	0	100	0	0	1	0	1	0	1	0	1	0	1	0	1	0	1	0	1	0	1	0	1	100	0	92.80809	77.0021
2016-12-31	44	0	0	1	0	1	0	1	0	1	0	1	0	1	0	1	0	1	0	1	0	1	0	1	0	1	0	1	84.44283	63.02809
2017-01-01	44	1	0	1	0	1	0	1	0	1	0	1	0	1	0	1	0	1	0	1	0	1	0	1	0	1	0	1	68.08779	42.8591
2017-01-02	44	0	0	1	0	1	0	1	0	1	0	1	0	1	0	1	0	1	0	1	0	1	0	1	0	1	0	1	46.2997	29.14419
2016-04-23	45	0	75	0	75	0	100	0	0	1	0	1	0	1	0	1	0	1	0	1	0	1	0	1	100	0	75	0	75	100
2016-04-24	45	0	75	0	75	0	75	0	0	1	0	1	0	1	0	1	0	1	0	1	0	1	0	1	75	0	75	0	75	92
2016-04-25	45	0	100	0	75	0	100	0	0	1	0	1	0	1	0	1	0	1	0	1	0	1	0	1	100	0	87.5	0	79	94.56
2016-04-26	45	0	75	0	50	0	0	1	0	1	0	1	0	1	0	1	0	1	0	1	0	1	0	1	0	1	62.5	0	73.72	85.63412
2016-04-27	45	0	50	0	0	1	100	0	0	1	0	1	0	1	0	1	0	1	0	1	0	1	0	1	100	0	50	0	66.1296	90.2312
2016-04-28	45	0	75	0	75	0	100	0	0	1	0	1	0	1	0	1	0	1	0	1	0	1	0	1	100	0	75	0	68.96812	93.35722
2016-04-29	45	0	50	0	75	0	100	0	0	1	0	1	0	1	0	1	0	1	0	1	0	1	0	1	100	0	62.5	0	66.89833	95.48291
2016-04-30	45	0	75	0	75	0	0	1	0	1	0	1	0	1	0	1	0	1	0	1	0	1	0	1	0	1	75	0	69.49086	86.26172
2016-05-01	45	0	75	0	75	0	75	0	0	1	0	1	0	1	0	1	0	1	0	1	0	1	0	1	75	0	75	0	71.25378	82.65797
2016-05-02	45	0	75	0	75	0	100	0	0	1	0	1	0	1	0	1	0	1	0	1	0	1	0	1	100	0	75	0	72.45258	88.20743
2016-05-03	45	0	75	0	75	0	100	0	0	1	0	1	0	1	0	1	0	1	0	1	0	1	0	1	100	0	75	0	73.26775	91.98105
2016-05-04	45	0	50	0	75	0	75	0	0	1	0	1	0	1	0	1	0	1	0	1	0	1	0	1	75	0	62.5	0	69.82207	86.54712
2016-05-05	45	1	75	0	75	0	100	0	0	1	0	1	0	1	0	1	0	1	0	1	0	1	0	1	100	0	75	0	71.479	90.85204
2016-05-06	45	0	75	0	50	0	0	1	0	1	0	1	0	1	0	1	0	1	0	1	0	1	0	1	0	1	62.5	0	68.60573	83.11272
2016-05-07	45	0	75	0	75	0	75	0	0	1	0	1	0	1	0	1	0	1	0	1	0	1	0	1	75	0	75	0	70.6519	80.51665
2016-05-08	45	0	75	0	0	1	100	0	0	1	0	1	0	1	0	1	0	1	0	1	0	1	0	1	100	0	75	0	72.04329	86.75132
2016-05-09	45	0	75	0	75	0	75	0	0	1	0	1	0	1	0	1	0	1	0	1	0	1	0	1	75	0	75	0	72.98944	82.9909
2016-05-10	45	0	75	0	50	0	75	0	0	1	0	1	0	1	0	1	0	1	0	1	0	1	0	1	75	0	62.5	0	69.63282	80.43381
2016-05-11	45	0	0	1	75	0	75	0	0	1	0	1	0	1	0	1	0	1	0	1	0	1	0	1	75	0	75	0	71.35032	78.69499
2016-05-12	45	0	50	0	0	1	75	0	0	1	0	1	0	1	0	1	0	1	0	1	0	1	0	1	75	0	50	0	64.51822	77.5126
2016-05-13	45	0	75	0	50	0	100	0	0	1	0	1	0	1	0	1	0	1	0	1	0	1	0	1	100	0	62.5	0	63.87239	84.70856
2016-05-14	45	0	50	0	50	0	75	0	0	1	0	1	0	1	0	1	0	1	0	1	0	1	0	1	75	0	50	0	59.43323	81.60182
2016-05-15	45	0	50	0	0	1	100	0	0	1	0	1	0	1	0	1	0	1	0	1	0	1	0	1	100	0	50	0	56.4146	87.48924
2016-05-16	45	0	50	0	50	0	75	0	0	1	0	1	0	1	0	1	0	1	0	1	0	1	0	1	75	0	50	0	54.36193	83.49269
2016-05-17	45	0	50	0	0	1	75	0	0	1	0	1	0	1	0	1	0	1	0	1	0	1	0	1	75	0	50	0	52.96611	80.77503
2016-05-18	45	0	75	0	75	0	75	0	0	1	0	1	0	1	0	1	0	1	0	1	0	1	0	1	75	0	75	0	60.01696	78.92702
2016-05-19	45	0	100	0	75	0	75	0	0	1	0	1	0	1	0	1	0	1	0	1	0	1	0	1	75	0	87.5	0	68.81153	77.67037
2016-05-20	45	1	75	0	50	0	0	1	0	1	0	1	0	1	0	1	0	1	0	1	0	1	0	1	0	1	62.5	0	66.79184	68.81585
2016-05-21	45	0	75	0	50	0	75	0	0	1	0	1	0	1	0	1	0	1	0	1	0	1	0	1	75	0	62.5	0	65.41846	70.79478
2016-05-22	45	0	0	1	75	0	75	0	0	1	0	1	0	1	0	1	0	1	0	1	0	1	0	1	75	0	75	0	68.48455	72.14045
2016-05-23	45	0	75	0	75	0	75	0	0	1	0	1	0	1	0	1	0	1	0	1	0	1	0	1	75	0	75	0	70.5695	73.05551
2016-05-24	45	0	50	0	75	0	75	0	0	1	0	1	0	1	0	1	0	1	0	1	0	1	0	1	75	0	62.5	0	67.98726	73.67775
2016-05-25	45	0	50	0	0	1	75	0	0	1	0	1	0	1	0	1	0	1	0	1	0	1	0	1	75	0	50	0	62.23133	74.10088
2016-05-26	45	0	50	0	50	0	75	0	0	1	0	1	0	1	0	1	0	1	0	1	0	1	0	1	75	0	50	0	58.31731	74.3886
2016-05-27	45	0	50	0	0	1	75	0	0	1	0	1	0	1	0	1	0	1	0	1	0	1	0	1	75	0	50	0	55.65577	74.58424
2016-05-28	45	0	50	0	75	0	75	0	0	1	0	1	0	1	0	1	0	1	0	1	0	1	0	1	75	0	62.5	0	57.84592	74.71729
2016-05-29	45	0	75	0	75	0	0	1	0	1	0	1	0	1	0	1	0	1	0	1	0	1	0	1	0	1	75	0	63.33523	66.80775
2016-05-30	45	0	50	0	75	0	0	1	0	1	0	1	0	1	0	1	0	1	0	1	0	1	0	1	0	1	62.5	0	63.06796	53.42927
2016-05-31	45	0	50	0	75	0	75	0	0	1	0	1	0	1	0	1	0	1	0	1	0	1	0	1	75	0	62.5	0	62.88621	60.33191
2016-06-01	45	1	75	0	0	1	75	0	0	1	0	1	0	1	0	1	0	1	0	1	0	1	0	1	75	0	75	0	66.76262	65.0257
2016-06-02	45	0	75	0	75	0	0	1	0	1	0	1	0	1	0	1	0	1	0	1	0	1	0	1	0	1	75	0	69.39858	60.21747
2016-06-03	45	0	75	0	75	0	0	1	0	1	0	1	0	1	0	1	0	1	0	1	0	1	0	1	0	1	75	0	71.19104	48.94788
2016-06-04	45	0	75	0	75	0	75	0	0	1	0	1	0	1	0	1	0	1	0	1	0	1	0	1	75	0	75	0	72.40991	57.28456
2016-06-05	45	0	75	0	75	0	0	1	0	1	0	1	0	1	0	1	0	1	0	1	0	1	0	1	0	1	75	0	73.23874	54.9535
2016-06-06	45	0	75	0	75	0	0	1	0	1	0	1	0	1	0	1	0	1	0	1	0	1	0	1	0	1	75	0	73.80234	45.36838
2016-06-07	45	0	75	0	0	1	0	1	0	1	0	1	0	1	0	1	0	1	0	1	0	1	0	1	0	1	75	0	74.18559	30.8505
2016-06-08	45	1	50	0	50	0	0	1	0	1	0	1	0	1	0	1	0	1	0	1	0	1	0	1	0	1	50	0	66.44621	20.97834
2016-06-09	45	0	75	0	50	0	0	1	0	1	0	1	0	1	0	1	0	1	0	1	0	1	0	1	0	1	62.5	0	65.18342	14.26527
2016-06-10	45	0	0	1	50	0	0	1	0	1	0	1	0	1	0	1	0	1	0	1	0	1	0	1	0	1	50	0	60.32473	9.700384
2016-06-11	45	0	50	0	75	0	0	1	0	1	0	1	0	1	0	1	0	1	0	1	0	1	0	1	0	1	62.5	0	61.02081	6.596262
2016-06-12	45	0	50	0	50	0	75	0	0	1	0	1	0	1	0	1	0	1	0	1	0	1	0	1	75	0	50	0	57.49415	28.48546
2016-06-13	45	0	50	0	75	0	75	0	0	1	0	1	0	1	0	1	0	1	0	1	0	1	0	1	75	0	62.5	0	59.09602	43.37011
2016-06-14	45	0	75	0	0	1	0	1	0	1	0	1	0	1	0	1	0	1	0	1	0	1	0	1	0	1	75	0	64.1853	45.49167
2016-06-15	45	0	75	0	0	1	0	1	0	1	0	1	0	1	0	1	0	1	0	1	0	1	0	1	0	1	75	0	67.646	38.93434
2016-06-16	45	0	0	1	0	1	0	1	0	1	0	1	0	1	0	1	0	1	0	1	0	1	0	1	0	1	0	1	61.99928	26.47535
2016-06-17	45	0	50	0	75	0	0	1	0	1	0	1	0	1	0	1	0	1	0	1	0	1	0	1	0	1	62.5	0	62.15951	18.00324
2016-06-18	45	0	50	0	75	0	75	0	0	1	0	1	0	1	0	1	0	1	0	1	0	1	0	1	75	0	62.5	0	62.26847	36.2422
2016-06-19	45	0	50	0	50	0	75	0	0	1	0	1	0	1	0	1	0	1	0	1	0	1	0	1	75	0	50	0	58.34256	48.6447
2016-06-20	45	0	50	0	50	0	75	0	0	1	0	1	0	1	0	1	0	1	0	1	0	1	0	1	75	0	50	0	55.67294	57.0784
2016-06-21	45	0	75	0	75	0	75	0	0	1	0	1	0	1	0	1	0	1	0	1	0	1	0	1	75	0	75	0	61.8576	62.81331
2016-06-22	45	0	50	0	0	1	0	1	0	1	0	1	0	1	0	1	0	1	0	1	0	1	0	1	0	1	50	0	58.06317	58.71305
2016-06-23	45	1	0	1	50	0	0	1	0	1	0	1	0	1	0	1	0	1	0	1	0	1	0	1	0	1	50	0	55.48296	47.92487
2016-06-24	45	0	0	1	0	1	0	1	0	1	0	1	0	1	0	1	0	1	0	1	0	1	0	1	0	1	0	1	48.39507	32.58891
2016-06-25	45	0	0	1	0	1	0	1	0	1	0	1	0	1	0	1	0	1	0	1	0	1	0	1	0	1	0	1	38.24198	22.16046
2016-06-26	45	0	0	1	0	1	0	1	0	1	0	1	0	1	0	1	0	1	0	1	0	1	0	1	0	1	0	1	26.00455	15.06911
2016-06-27	45	0	0	1	0	1	0	1	0	1	0	1	0	1	0	1	0	1	0	1	0	1	0	1	0	1	0	1	17.68309	10.247
2016-06-28	45	0	0	1	0	1	0	1	0	1	0	1	0	1	0	1	0	1	0	1	0	1	0	1	0	1	0	1	12.0245	6.967958
2016-06-29	45	0	0	1	0	1	0	1	0	1	0	1	0	1	0	1	0	1	0	1	0	1	0	1	0	1	0	1	8.176661	4.738212
2016-06-30	45	0	0	1	0	1	0	1	0	1	0	1	0	1	0	1	0	1	0	1	0	1	0	1	0	1	0	1	5.56013	3.221984
2016-07-01	45	0	0	1	0	1	0	1	0	1	0	1	0	1	0	1	0	1	0	1	0	1	0	1	0	1	0	1	3.780888	2.190949
2016-07-02	45	0	0	1	0	1	0	1	0	1	0	1	0	1	0	1	0	1	0	1	0	1	0	1	0	1	0	1	2.571004	1.489845
2016-07-03	45	0	0	1	0	1	0	1	0	1	0	1	0	1	0	1	0	1	0	1	0	1	0	1	0	1	0	1	1.748283	1.013095
2016-07-04	45	0	0	1	0	1	0	1	0	1	0	1	0	1	0	1	0	1	0	1	0	1	0	1	0	1	0	1	1.188832	0.6889045
2016-07-05	45	0	0	1	0	1	0	1	0	1	0	1	0	1	0	1	0	1	0	1	0	1	0	1	0	1	0	1	0.8084059	0.468455
2016-07-06	45	0	0	1	0	1	0	1	0	1	0	1	0	1	0	1	0	1	0	1	0	1	0	1	0	1	0	1	0.5497161	0.3185494
2016-07-07	45	0	0	1	0	1	0	1	0	1	0	1	0	1	0	1	0	1	0	1	0	1	0	1	0	1	0	1	0.3738069	0.2166136
2016-07-08	45	0	0	1	0	1	0	1	0	1	0	1	0	1	0	1	0	1	0	1	0	1	0	1	0	1	0	1	0.2541887	0.1472972
2016-07-09	45	0	0	1	0	1	0	1	0	1	0	1	0	1	0	1	0	1	0	1	0	1	0	1	0	1	0	1	0.1728483	0.1001621
2016-07-10	45	0	0	1	0	1	0	1	0	1	0	1	0	1	0	1	0	1	0	1	0	1	0	1	0	1	0	1	0.1175369	0.06811025
2016-07-11	45	0	0	1	0	1	0	1	0	1	0	1	0	1	0	1	0	1	0	1	0	1	0	1	0	1	0	1	0.07992507	0.04631497
2016-07-12	45	0	0	1	0	1	0	1	0	1	0	1	0	1	0	1	0	1	0	1	0	1	0	1	0	1	0	1	0.05434905	0.03149418
2016-07-13	45	0	0	1	0	1	0	1	0	1	0	1	0	1	0	1	0	1	0	1	0	1	0	1	0	1	0	1	0.03695735	0.02141604
2016-07-14	45	0	0	1	0	1	0	1	0	1	0	1	0	1	0	1	0	1	0	1	0	1	0	1	0	1	0	1	0.025131	0.01456291
2016-07-15	45	0	0	1	0	1	0	1	0	1	0	1	0	1	0	1	0	1	0	1	0	1	0	1	0	1	0	1	0.01708908	0.009902778
2016-07-16	45	0	0	1	0	1	0	1	0	1	0	1	0	1	0	1	0	1	0	1	0	1	0	1	0	1	0	1	0.01162057	0.006733889
2016-07-17	45	0	0	1	0	1	0	1	0	1	0	1	0	1	0	1	0	1	0	1	0	1	0	1	0	1	0	1	0.007901991	0.004579045
2016-07-18	45	0	0	1	0	1	0	1	0	1	0	1	0	1	0	1	0	1	0	1	0	1	0	1	0	1	0	1	0.005373354	0.003113751
2016-07-19	45	0	0	1	0	1	0	1	0	1	0	1	0	1	0	1	0	1	0	1	0	1	0	1	0	1	0	1	0.00365388	0.00211735
2016-07-20	45	0	0	1	0	1	0	1	0	1	0	1	0	1	0	1	0	1	0	1	0	1	0	1	0	1	0	1	0.002484639	0.001439798
2016-07-21	45	0	0	1	0	1	0	1	0	1	0	1	0	1	0	1	0	1	0	1	0	1	0	1	0	1	0	1	0.001689554	0.0009790629
2016-07-22	45	0	0	1	0	1	0	1	0	1	0	1	0	1	0	1	0	1	0	1	0	1	0	1	0	1	0	1	0.001148897	0.0006657628
2016-07-23	45	0	0	1	0	1	0	1	0	1	0	1	0	1	0	1	0	1	0	1	0	1	0	1	0	1	0	1	0.00078125	0.0004527187
2016-07-24	45	0	0	1	0	1	0	1	0	1	0	1	0	1	0	1	0	1	0	1	0	1	0	1	0	1	0	1	0.00053125	0.0003078487
2016-07-25	45	0	0	1	0	1	0	1	0	1	0	1	0	1	0	1	0	1	0	1	0	1	0	1	0	1	0	1	0.00036125	0.0002093371
2016-07-26	45	0	0	1	0	1	0	1	0	1	0	1	0	1	0	1	0	1	0	1	0	1	0	1	0	1	0	1	0.00024565	0.0001423493
2016-07-27	45	0	0	1	0	1	0	1	0	1	0	1	0	1	0	1	0	1	0	1	0	1	0	1	0	1	0	1	0.000167042	9.679749E-05
2016-07-28	45	0	0	1	0	1	0	1	0	1	0	1	0	1	0	1	0	1	0	1	0	1	0	1	0	1	0	1	0.0001135886	6.582229E-05
2016-07-29	45	0	0	1	0	1	0	1	0	1	0	1	0	1	0	1	0	1	0	1	0	1	0	1	0	1	0	1	7.724022E-05	4.475916E-05
2016-07-30	45	0	0	1	0	1	0	1	0	1	0	1	0	1	0	1	0	1	0	1	0	1	0	1	0	1	0	1	5.252335E-05	3.043623E-05
2016-07-31	45	0	0	1	0	1	0	1	0	1	0	1	0	1	0	1	0	1	0	1	0	1	0	1	0	1	0	1	3.571588E-05	2.069664E-05
2016-08-01	45	0	0	1	0	1	0	1	0	1	0	1	0	1	0	1	0	1	0	1	0	1	0	1	0	1	0	1	2.42868E-05	1.407371E-05
2016-08-02	45	0	0	1	0	1	0	1	0	1	0	1	0	1	0	1	0	1	0	1	0	1	0	1	0	1	0	1	1.651502E-05	9.570125E-06
2016-08-03	45	0	0	1	0	1	0	1	0	1	0	1	0	1	0	1	0	1	0	1	0	1	0	1	0	1	0	1	1.123022E-05	6.507685E-06
2016-08-04	45	0	0	1	0	1	0	1	0	1	0	1	0	1	0	1	0	1	0	1	0	1	0	1	0	1	0	1	7.636547E-06	4.425226E-06
2016-08-05	45	0	0	1	0	1	0	1	0	1	0	1	0	1	0	1	0	1	0	1	0	1	0	1	0	1	0	1	5.192852E-06	3.009154E-06
2016-08-06	45	0	0	1	0	1	0	1	0	1	0	1	0	1	0	1	0	1	0	1	0	1	0	1	0	1	0	1	3.531139E-06	2.046225E-06
2016-08-07	45	0	0	1	0	1	0	1	0	1	0	1	0	1	0	1	0	1	0	1	0	1	0	1	0	1	0	1	2.401175E-06	1.391433E-06
2016-08-08	45	0	0	1	0	1	0	1	0	1	0	1	0	1	0	1	0	1	0	1	0	1	0	1	0	1	0	1	1.632799E-06	9.461743E-07
2016-08-09	45	0	0	1	0	1	0	1	0	1	0	1	0	1	0	1	0	1	0	1	0	1	0	1	0	1	0	1	1.110303E-06	6.433985E-07
2016-08-10	45	0	0	1	0	1	0	1	0	1	0	1	0	1	0	1	0	1	0	1	0	1	0	1	0	1	0	1	7.550062E-07	4.37511E-07
2016-08-11	45	0	0	1	0	1	0	1	0	1	0	1	0	1	0	1	0	1	0	1	0	1	0	1	0	1	0	1	5.134042E-07	2.975075E-07
2016-08-12	45	0	0	1	0	1	0	1	0	1	0	1	0	1	0	1	0	1	0	1	0	1	0	1	0	1	0	1	3.491149E-07	2.023051E-07
2016-08-13	45	0	0	1	0	1	0	1	0	1	0	1	0	1	0	1	0	1	0	1	0	1	0	1	0	1	0	1	2.373981E-07	1.375675E-07
2016-08-14	45	0	0	1	0	1	0	1	0	1	0	1	0	1	0	1	0	1	0	1	0	1	0	1	0	1	0	1	1.614307E-07	9.354587E-08
2016-08-15	45	0	0	1	0	1	0	1	0	1	0	1	0	1	0	1	0	1	0	1	0	1	0	1	0	1	0	1	1.097729E-07	6.36112E-08
2016-08-16	45	0	0	1	0	1	0	1	0	1	0	1	0	1	0	1	0	1	0	1	0	1	0	1	0	1	0	1	7.464556E-08	4.325561E-08
2016-08-17	45	0	0	1	0	1	0	1	0	1	0	1	0	1	0	1	0	1	0	1	0	1	0	1	0	1	0	1	5.075898E-08	2.941382E-08
2016-08-18	45	0	0	1	0	1	0	1	0	1	0	1	0	1	0	1	0	1	0	1	0	1	0	1	0	1	0	1	3.451611E-08	2.00014E-08
2016-08-19	45	0	0	1	0	1	0	1	0	1	0	1	0	1	0	1	0	1	0	1	0	1	0	1	0	1	0	1	2.347095E-08	1.360095E-08
2016-08-20	45	0	0	1	0	1	0	1	0	1	0	1	0	1	0	1	0	1	0	1	0	1	0	1	0	1	0	1	1.596025E-08	9.248646E-09
2016-08-21	45	0	0	1	0	1	0	1	0	1	0	1	0	1	0	1	0	1	0	1	0	1	0	1	0	1	0	1	1.085297E-08	6.289079E-09
2016-08-22	45	0	0	1	0	1	0	1	0	1	0	1	0	1	0	1	0	1	0	1	0	1	0	1	0	1	0	1	7.38002E-09	4.276574E-09
2016-08-23	45	0	0	1	0	1	0	1	0	1	0	1	0	1	0	1	0	1	0	1	0	1	0	1	0	1	0	1	5.018413E-09	2.90807E-09
2016-08-24	45	0	0	1	0	1	0	1	0	1	0	1	0	1	0	1	0	1	0	1	0	1	0	1	0	1	0	1	3.412521E-09	1.977488E-09
2016-08-25	45	0	0	1	0	1	0	1	0	1	0	1	0	1	0	1	0	1	0	1	0	1	0	1	0	1	0	1	2.320514E-09	1.344692E-09
2016-08-26	45	0	0	1	0	1	0	1	0	1	0	1	0	1	0	1	0	1	0	1	0	1	0	1	0	1	0	1	1.57795E-09	9.143905E-10
2016-08-27	45	0	0	1	0	1	0	1	0	1	0	1	0	1	0	1	0	1	0	1	0	1	0	1	0	1	0	1	1.073006E-09	6.217855E-10
2016-08-28	45	0	0	1	0	1	0	1	0	1	0	1	0	1	0	1	0	1	0	1	0	1	0	1	0	1	0	1	7.29644E-10	4.228141E-10
2016-08-29	45	0	0	1	0	1	0	1	0	1	0	1	0	1	0	1	0	1	0	1	0	1	0	1	0	1	0	1	4.961579E-10	2.875136E-10
2016-08-30	45	0	0	1	0	1	0	1	0	1	0	1	0	1	0	1	0	1	0	1	0	1	0	1	0	1	0	1	3.373874E-10	1.955093E-10
2016-08-31	45	0	0	1	0	1	0	1	0	1	0	1	0	1	0	1	0	1	0	1	0	1	0	1	0	1	0	1	2.294234E-10	1.329463E-10
2016-09-01	45	0	0	1	0	1	0	1	0	1	0	1	0	1	0	1	0	1	0	1	0	1	0	1	0	1	0	1	1.560079E-10	9.040348E-11
2016-09-02	45	0	0	1	0	1	0	1	0	1	0	1	0	1	0	1	0	1	0	1	0	1	0	1	0	1	0	1	1.060854E-10	6.147437E-11
2016-09-03	45	0	0	1	0	1	0	1	0	1	0	1	0	1	0	1	0	1	0	1	0	1	0	1	0	1	0	1	7.213806E-11	4.180257E-11
2016-09-04	45	0	0	1	0	1	0	1	0	1	0	1	0	1	0	1	0	1	0	1	0	1	0	1	0	1	0	1	4.905388E-11	2.842575E-11
2016-09-05	45	0	0	1	0	1	0	1	0	1	0	1	0	1	0	1	0	1	0	1	0	1	0	1	0	1	0	1	3.335664E-11	1.932951E-11
2016-09-06	45	0	0	1	0	1	0	1	0	1	0	1	0	1	0	1	0	1	0	1	0	1	0	1	0	1	0	1	2.268252E-11	1.314407E-11
2016-09-07	45	0	0	1	0	1	0	1	0	1	0	1	0	1	0	1	0	1	0	1	0	1	0	1	0	1	0	1	1.542411E-11	8.937966E-12
2016-09-08	45	0	0	1	0	1	0	1	0	1	0	1	0	1	0	1	0	1	0	1	0	1	0	1	0	1	0	1	1.048839E-11	6.077817E-12
2016-09-09	45	0	0	1	0	1	0	1	0	1	0	1	0	1	0	1	0	1	0	1	0	1	0	1	0	1	0	1	7.132109E-12	4.132915E-12
2016-09-10	45	0	0	1	0	1	0	1	0	1	0	1	0	1	0	1	0	1	0	1	0	1	0	1	0	1	0	1	4.849834E-12	2.810383E-12
2016-09-11	45	0	0	1	0	1	0	1	0	1	0	1	0	1	0	1	0	1	0	1	0	1	0	1	0	1	0	1	3.297887E-12	1.91106E-12
2016-09-12	45	0	0	1	0	1	0	1	0	1	0	1	0	1	0	1	0	1	0	1	0	1	0	1	0	1	0	1	2.242563E-12	1.299521E-12
2016-09-13	45	0	0	1	0	1	0	1	0	1	0	1	0	1	0	1	0	1	0	1	0	1	0	1	0	1	0	1	1.524943E-12	8.836742E-13
2016-09-14	45	0	0	1	0	1	0	1	0	1	0	1	0	1	0	1	0	1	0	1	0	1	0	1	0	1	0	1	1.036961E-12	6.008985E-13
2016-09-15	45	0	0	1	0	1	0	1	0	1	0	1	0	1	0	1	0	1	0	1	0	1	0	1	0	1	0	1	7.051337E-13	4.086109E-13
2016-09-16	45	0	0	1	0	1	0	1	0	1	0	1	0	1	0	1	0	1	0	1	0	1	0	1	0	1	0	1	4.794909E-13	2.778555E-13
2016-09-17	45	0	0	1	0	1	0	1	0	1	0	1	0	1	0	1	0	1	0	1	0	1	0	1	0	1	0	1	3.260538E-13	1.889417E-13
2016-09-18	45	0	0	1	0	1	0	1	0	1	0	1	0	1	0	1	0	1	0	1	0	1	0	1	0	1	0	1	2.217166E-13	1.284804E-13
2016-09-19	45	0	0	1	0	1	0	1	0	1	0	1	0	1	0	1	0	1	0	1	0	1	0	1	0	1	0	1	1.507673E-13	8.736665E-14
2016-09-20	45	0	0	1	0	1	0	1	0	1	0	1	0	1	0	1	0	1	0	1	0	1	0	1	0	1	0	1	1.025218E-13	5.940933E-14
2016-09-21	45	0	0	1	0	1	0	1	0	1	0	1	0	1	0	1	0	1	0	1	0	1	0	1	0	1	0	1	6.97148E-14	4.039834E-14
2016-09-22	45	0	0	1	0	1	0	1	0	1	0	1	0	1	0	1	0	1	0	1	0	1	0	1	0	1	0	1	4.740607E-14	2.747087E-14
2016-09-23	45	0	0	1	0	1	0	1	0	1	0	1	0	1	0	1	0	1	0	1	0	1	0	1	0	1	0	1	3.223613E-14	1.868019E-14
2016-09-24	45	0	0	1	0	1	0	1	0	1	0	1	0	1	0	1	0	1	0	1	0	1	0	1	0	1	0	1	2.192057E-14	1.270253E-14
2016-09-25	45	0	0	1	0	1	0	1	0	1	0	1	0	1	0	1	0	1	0	1	0	1	0	1	0	1	0	1	1.490598E-14	8.637722E-15
2016-09-26	45	0	0	1	0	1	0	1	0	1	0	1	0	1	0	1	0	1	0	1	0	1	0	1	0	1	0	1	1.013607E-14	5.873651E-15
2016-09-27	45	0	0	1	0	1	0	1	0	1	0	1	0	1	0	1	0	1	0	1	0	1	0	1	0	1	0	1	6.892527E-15	3.994083E-15
2016-09-28	45	0	0	1	0	1	0	1	0	1	0	1	0	1	0	1	0	1	0	1	0	1	0	1	0	1	0	1	4.686919E-15	2.715976E-15
2016-09-29	45	0	0	1	0	1	0	1	0	1	0	1	0	1	0	1	0	1	0	1	0	1	0	1	0	1	0	1	3.187105E-15	1.846864E-15
2016-09-30	45	0	0	1	0	1	0	1	0	1	0	1	0	1	0	1	0	1	0	1	0	1	0	1	0	1	0	1	2.167231E-15	1.255867E-15
2016-10-01	45	0	0	1	0	1	0	1	0	1	0	1	0	1	0	1	0	1	0	1	0	1	0	1	0	1	0	1	1.473717E-15	8.539899E-16
2016-10-02	45	0	0	1	0	1	0	1	0	1	0	1	0	1	0	1	0	1	0	1	0	1	0	1	0	1	0	1	1.002128E-15	5.807131E-16
2016-10-03	45	0	0	1	0	1	0	1	0	1	0	1	0	1	0	1	0	1	0	1	0	1	0	1	0	1	0	1	6.814469E-16	3.948849E-16
2016-10-04	45	0	0	1	0	1	0	1	0	1	0	1	0	1	0	1	0	1	0	1	0	1	0	1	0	1	0	1	4.633839E-16	2.685218E-16
2016-10-05	45	0	0	1	0	1	0	1	0	1	0	1	0	1	0	1	0	1	0	1	0	1	0	1	0	1	0	1	3.15101E-16	1.825948E-16
2016-10-06	45	0	0	1	0	1	0	1	0	1	0	1	0	1	0	1	0	1	0	1	0	1	0	1	0	1	0	1	2.142687E-16	1.241645E-16
2016-10-07	45	0	0	1	0	1	0	1	0	1	0	1	0	1	0	1	0	1	0	1	0	1	0	1	0	1	0	1	1.457027E-16	8.443184E-17
2016-10-08	45	0	0	1	0	1	0	1	0	1	0	1	0	1	0	1	0	1	0	1	0	1	0	1	0	1	0	1	9.907785E-17	5.741365E-17
2016-10-09	45	0	0	1	0	1	0	1	0	1	0	1	0	1	0	1	0	1	0	1	0	1	0	1	0	1	0	1	6.737294E-17	3.904128E-17
2016-10-10	45	0	0	1	0	1	0	1	0	1	0	1	0	1	0	1	0	1	0	1	0	1	0	1	0	1	0	1	4.58136E-17	2.654807E-17
2016-10-11	45	0	0	1	0	1	0	1	0	1	0	1	0	1	0	1	0	1	0	1	0	1	0	1	0	1	0	1	3.115325E-17	1.805269E-17
2016-10-12	45	0	0	1	0	1	0	1	0	1	0	1	0	1	0	1	0	1	0	1	0	1	0	1	0	1	0	1	2.118421E-17	1.227583E-17
2016-10-13	45	0	0	1	0	1	0	1	0	1	0	1	0	1	0	1	0	1	0	1	0	1	0	1	0	1	0	1	1.440526E-17	8.347564E-18
2016-10-14	45	0	0	1	0	1	0	1	0	1	0	1	0	1	0	1	0	1	0	1	0	1	0	1	0	1	0	1	9.795579E-18	5.676344E-18
2016-10-15	45	0	0	1	0	1	0	1	0	1	0	1	0	1	0	1	0	1	0	1	0	1	0	1	0	1	0	1	6.660993E-18	3.859914E-18
2016-10-16	45	0	0	1	0	1	0	1	0	1	0	1	0	1	0	1	0	1	0	1	0	1	0	1	0	1	0	1	4.529476E-18	2.624741E-18
2016-10-17	45	0	0	1	0	1	0	1	0	1	0	1	0	1	0	1	0	1	0	1	0	1	0	1	0	1	0	1	3.080043E-18	1.784824E-18
2016-10-18	45	0	0	1	0	1	0	1	0	1	0	1	0	1	0	1	0	1	0	1	0	1	0	1	0	1	0	1	2.09443E-18	1.21368E-18
2016-10-19	45	0	0	1	0	1	0	1	0	1	0	1	0	1	0	1	0	1	0	1	0	1	0	1	0	1	0	1	1.424212E-18	8.253027E-19
2016-10-20	45	0	0	1	0	1	0	1	0	1	0	1	0	1	0	1	0	1	0	1	0	1	0	1	0	1	0	1	9.684643E-19	5.612059E-19
2016-10-21	45	0	0	1	0	1	0	1	0	1	0	1	0	1	0	1	0	1	0	1	0	1	0	1	0	1	0	1	6.585557E-19	3.8162E-19
2016-10-22	45	0	0	1	0	1	0	1	0	1	0	1	0	1	0	1	0	1	0	1	0	1	0	1	0	1	0	1	4.478179E-19	2.595016E-19
2016-10-23	45	0	0	1	0	1	0	1	0	1	0	1	0	1	0	1	0	1	0	1	0	1	0	1	0	1	0	1	3.045162E-19	1.764611E-19
2016-10-24	45	0	0	1	0	1	0	1	0	1	0	1	0	1	0	1	0	1	0	1	0	1	0	1	0	1	0	1	2.07071E-19	1.199935E-19
2016-10-25	45	0	0	1	0	1	0	1	0	1	0	1	0	1	0	1	0	1	0	1	0	1	0	1	0	1	0	1	1.408083E-19	8.159561E-20
2016-10-26	45	0	0	1	0	1	0	1	0	1	0	1	0	1	0	1	0	1	0	1	0	1	0	1	0	1	0	1	9.574963E-20	5.548501E-20
2016-10-27	45	0	0	1	0	1	0	1	0	1	0	1	0	1	0	1	0	1	0	1	0	1	0	1	0	1	0	1	6.510975E-20	3.772981E-20
2016-10-28	45	0	0	1	0	1	0	1	0	1	0	1	0	1	0	1	0	1	0	1	0	1	0	1	0	1	0	1	4.427463E-20	2.565627E-20
2016-10-29	45	0	0	1	0	1	0	1	0	1	0	1	0	1	0	1	0	1	0	1	0	1	0	1	0	1	0	1	3.010675E-20	1.744627E-20
2016-10-30	45	0	0	1	0	1	0	1	0	1	0	1	0	1	0	1	0	1	0	1	0	1	0	1	0	1	0	1	2.047259E-20	1.186346E-20
2016-10-31	45	0	0	1	0	1	0	1	0	1	0	1	0	1	0	1	0	1	0	1	0	1	0	1	0	1	0	1	1.392136E-20	8.067153E-21
2016-11-01	45	0	0	1	0	1	0	1	0	1	0	1	0	1	0	1	0	1	0	1	0	1	0	1	0	1	0	1	9.466526E-21	5.485664E-21
2016-11-02	45	0	0	1	0	1	0	1	0	1	0	1	0	1	0	1	0	1	0	1	0	1	0	1	0	1	0	1	6.437238E-21	3.730252E-21
2016-11-03	45	0	0	1	0	1	0	1	0	1	0	1	0	1	0	1	0	1	0	1	0	1	0	1	0	1	0	1	4.377322E-21	2.536571E-21
2016-11-04	45	0	0	1	0	1	0	1	0	1	0	1	0	1	0	1	0	1	0	1	0	1	0	1	0	1	0	1	2.976579E-21	1.724868E-21
2016-11-05	45	0	0	1	0	1	0	1	0	1	0	1	0	1	0	1	0	1	0	1	0	1	0	1	0	1	0	1	2.024074E-21	1.172911E-21
2016-11-06	45	0	0	1	0	1	0	1	0	1	0	1	0	1	0	1	0	1	0	1	0	1	0	1	0	1	0	1	1.37637E-21	7.975792E-22
2016-11-07	45	0	0	1	0	1	0	1	0	1	0	1	0	1	0	1	0	1	0	1	0	1	0	1	0	1	0	1	9.359317E-22	5.423539E-22
2016-11-08	45	0	0	1	0	1	0	1	0	1	0	1	0	1	0	1	0	1	0	1	0	1	0	1	0	1	0	1	6.364336E-22	3.688006E-22
2016-11-09	45	0	0	1	0	1	0	1	0	1	0	1	0	1	0	1	0	1	0	1	0	1	0	1	0	1	0	1	4.327748E-22	2.507844E-22
2016-11-10	45	0	0	1	0	1	0	1	0	1	0	1	0	1	0	1	0	1	0	1	0	1	0	1	0	1	0	1	2.942869E-22	1.705334E-22
2016-11-11	45	0	0	1	0	1	0	1	0	1	0	1	0	1	0	1	0	1	0	1	0	1	0	1	0	1	0	1	2.001151E-22	1.159627E-22
2016-11-12	45	0	0	1	0	1	0	1	0	1	0	1	0	1	0	1	0	1	0	1	0	1	0	1	0	1	0	1	1.360783E-22	7.885465E-23
2016-11-13	45	0	0	1	0	1	0	1	0	1	0	1	0	1	0	1	0	1	0	1	0	1	0	1	0	1	0	1	9.253322E-23	5.362116E-23
2016-11-14	45	0	0	1	0	1	0	1	0	1	0	1	0	1	0	1	0	1	0	1	0	1	0	1	0	1	0	1	6.292259E-23	3.646239E-23
2016-11-15	45	0	0	1	0	1	0	1	0	1	0	1	0	1	0	1	0	1	0	1	0	1	0	1	0	1	0	1	4.278736E-23	2.479442E-23
2016-11-16	45	0	0	1	0	1	0	1	0	1	0	1	0	1	0	1	0	1	0	1	0	1	0	1	0	1	0	1	2.909541E-23	1.686021E-23
2016-11-17	45	0	0	1	0	1	0	1	0	1	0	1	0	1	0	1	0	1	0	1	0	1	0	1	0	1	0	1	1.978488E-23	1.146494E-23
2016-11-18	45	0	0	1	0	1	0	1	0	1	0	1	0	1	0	1	0	1	0	1	0	1	0	1	0	1	0	1	1.345372E-23	7.796161E-24
2016-11-19	45	0	0	1	0	1	0	1	0	1	0	1	0	1	0	1	0	1	0	1	0	1	0	1	0	1	0	1	9.148526E-24	5.301389E-24
2016-11-20	45	0	0	1	0	1	0	1	0	1	0	1	0	1	0	1	0	1	0	1	0	1	0	1	0	1	0	1	6.220998E-24	3.604945E-24
2016-11-21	45	0	0	1	0	1	0	1	0	1	0	1	0	1	0	1	0	1	0	1	0	1	0	1	0	1	0	1	4.230279E-24	2.451363E-24
2016-11-22	45	0	0	1	75	0	0	1	0	1	0	1	0	1	0	1	0	1	0	1	0	1	0	1	0	1	75	0	24	1.666927E-24
2016-11-23	45	0	50	0	75	0	100	0	0	1	0	1	0	1	0	1	0	1	0	1	0	1	0	1	100	0	62.5	0	36.32	32
2016-11-24	45	0	75	0	100	0	0	1	0	1	0	1	0	1	0	1	0	1	0	1	0	1	0	1	0	1	87.5	0	52.6976	43.09333
2016-11-25	45	0	75	0	0	1	0	1	0	1	0	1	0	1	0	1	0	1	0	1	0	1	0	1	0	1	75	0	59.83437	39.97013
2016-11-26	45	0	75	0	75	0	75	0	0	1	0	1	0	1	0	1	0	1	0	1	0	1	0	1	75	0	75	0	64.68737	51.17969
2016-11-27	45	0	75	0	75	0	75	0	0	1	0	1	0	1	0	1	0	1	0	1	0	1	0	1	75	0	75	0	67.98741	58.80219
2016-11-28	45	0	50	0	75	0	75	0	0	1	0	1	0	1	0	1	0	1	0	1	0	1	0	1	75	0	62.5	0	66.23145	63.98549
2016-11-29	45	0	50	0	75	0	75	0	0	1	0	1	0	1	0	1	0	1	0	1	0	1	0	1	75	0	62.5	0	65.03738	67.51013
2016-11-30	45	0	50	0	50	0	0	1	0	1	0	1	0	1	0	1	0	1	0	1	0	1	0	1	0	1	50	0	60.22542	61.90689
2016-12-01	45	0	50	0	75	0	75	0	0	1	0	1	0	1	0	1	0	1	0	1	0	1	0	1	75	0	62.5	0	60.95329	66.09669
2016-12-02	45	0	75	0	75	0	75	0	0	1	0	1	0	1	0	1	0	1	0	1	0	1	0	1	75	0	75	0	65.44824	68.94575
2016-12-03	45	0	75	0	75	0	75	0	0	1	0	1	0	1	0	1	0	1	0	1	0	1	0	1	75	0	75	0	68.50481	70.88311
2016-12-04	45	0	50	0	75	0	75	0	0	1	0	1	0	1	0	1	0	1	0	1	0	1	0	1	75	0	62.5	0	66.58327	72.20052
2016-12-05	45	0	50	0	0	1	75	0	0	1	0	1	0	1	0	1	0	1	0	1	0	1	0	1	75	0	50	0	61.27662	73.09635
2016-12-06	45	0	50	0	75	0	75	0	0	1	0	1	0	1	0	1	0	1	0	1	0	1	0	1	75	0	62.5	0	61.6681	73.70552
2016-12-07	45	0	50	0	75	0	75	0	0	1	0	1	0	1	0	1	0	1	0	1	0	1	0	1	75	0	62.5	0	61.93431	74.11975
2016-12-08	45	0	50	0	0	1	75	0	0	1	0	1	0	1	0	1	0	1	0	1	0	1	0	1	75	0	50	0	58.11533	74.40143
2016-12-09	45	0	75	0	75	0	75	0	0	1	0	1	0	1	0	1	0	1	0	1	0	1	0	1	75	0	75	0	63.51843	74.59297
2016-12-10	45	0	0	1	0	1	0	1	0	1	0	1	0	1	0	1	0	1	0	1	0	1	0	1	0	1	0	1	59.19253	66.72322
2016-12-11	45	0	0	1	50	0	75	0	0	1	0	1	0	1	0	1	0	1	0	1	0	1	0	1	75	0	50	0	56.25092	69.3718
2016-12-12	45	0	50	0	75	0	75	0	0	1	0	1	0	1	0	1	0	1	0	1	0	1	0	1	75	0	62.5	0	58.25063	71.17282
2016-12-13	45	0	75	0	75	0	75	0	0	1	0	1	0	1	0	1	0	1	0	1	0	1	0	1	75	0	75	0	63.61042	72.39752
2016-12-14	45	0	50	0	50	0	75	0	0	1	0	1	0	1	0	1	0	1	0	1	0	1	0	1	75	0	50	0	59.25509	73.23032
2016-12-15	45	0	75	0	0	1	75	0	0	1	0	1	0	1	0	1	0	1	0	1	0	1	0	1	75	0	75	0	64.29346	73.79662
2016-12-16	45	0	0	1	0	1	75	0	0	1	0	1	0	1	0	1	0	1	0	1	0	1	0	1	75	0	0	1	59.71955	74.1817
2016-12-17	45	0	75	0	0	1	75	0	0	1	0	1	0	1	0	1	0	1	0	1	0	1	0	1	75	0	75	0	64.6093	74.44356
2016-12-18	45	0	50	0	50	0	75	0	0	1	0	1	0	1	0	1	0	1	0	1	0	1	0	1	75	0	50	0	59.93432	74.62162
2016-12-19	45	0	50	0	75	0	75	0	0	1	0	1	0	1	0	1	0	1	0	1	0	1	0	1	75	0	62.5	0	60.75534	74.74271
2016-12-20	45	0	75	0	75	0	75	0	0	1	0	1	0	1	0	1	0	1	0	1	0	1	0	1	75	0	75	0	65.31363	74.82504
2016-12-21	45	0	0	1	75	0	75	0	0	1	0	1	0	1	0	1	0	1	0	1	0	1	0	1	75	0	75	0	68.41327	74.88103
2016-12-22	45	0	50	0	75	0	75	0	0	1	0	1	0	1	0	1	0	1	0	1	0	1	0	1	75	0	62.5	0	66.52103	74.9191
2016-12-23	45	0	75	0	50	0	0	1	0	1	0	1	0	1	0	1	0	1	0	1	0	1	0	1	0	1	62.5	0	65.2343	66.94498
2016-12-24	45	0	75	0	75	0	0	1	0	1	0	1	0	1	0	1	0	1	0	1	0	1	0	1	0	1	75	0	68.35933	53.52259
2016-12-25	45	0	75	0	50	0	0	1	0	1	0	1	0	1	0	1	0	1	0	1	0	1	0	1	0	1	62.5	0	66.48434	36.39536
2016-12-26	45	0	0	1	0	1	0	1	0	1	0	1	0	1	0	1	0	1	0	1	0	1	0	1	0	1	0	1	58.54269	24.74885
2016-12-27	45	0	0	1	0	1	75	0	0	1	0	1	0	1	0	1	0	1	0	1	0	1	0	1	75	0	0	1	46.47569	40.82922
2016-12-28	45	0	75	0	75	0	75	0	0	1	0	1	0	1	0	1	0	1	0	1	0	1	0	1	75	0	75	0	55.60347	51.76387
2016-12-29	45	0	75	0	75	0	75	0	0	1	0	1	0	1	0	1	0	1	0	1	0	1	0	1	75	0	75	0	61.81036	59.19943
2016-12-30	45	0	75	0	75	0	75	0	0	1	0	1	0	1	0	1	0	1	0	1	0	1	0	1	75	0	75	0	66.03104	64.25562
2016-12-31	45	0	0	1	75	0	0	1	0	1	0	1	0	1	0	1	0	1	0	1	0	1	0	1	0	1	75	0	68.90111	59.69382
2017-01-01	45	0	75	0	0	1	75	0	0	1	0	1	0	1	0	1	0	1	0	1	0	1	0	1	75	0	75	0	70.85275	64.5918
2017-01-02	45	0	50	0	75	0	75	0	0	1	0	1	0	1	0	1	0	1	0	1	0	1	0	1	75	0	62.5	0	68.17987	67.92242
2017-01-03	45	0	0	1	75	0	75	0	0	1	0	1	0	1	0	1	0	1	0	1	0	1	0	1	75	0	75	0	70.36231	70.18725
2017-01-04	45	0	0	1	75	0	75	0	0	1	0	1	0	1	0	1	0	1	0	1	0	1	0	1	75	0	75	0	71.84637	71.72733
2017-01-05	45	0	0	1	75	0	75	0	0	1	0	1	0	1	0	1	0	1	0	1	0	1	0	1	75	0	75	0	72.85553	72.77458
2017-01-06	45	0	75	0	75	0	75	0	0	1	0	1	0	1	0	1	0	1	0	1	0	1	0	1	75	0	75	0	73.54176	73.48672
2017-01-07	45	0	50	0	75	0	75	0	0	1	0	1	0	1	0	1	0	1	0	1	0	1	0	1	75	0	62.5	0	70.0084	73.97096
2017-01-08	45	0	0	1	75	0	75	0	0	1	0	1	0	1	0	1	0	1	0	1	0	1	0	1	75	0	75	0	71.60571	74.30025
2017-01-09	45	0	0	1	75	0	75	0	0	1	0	1	0	1	0	1	0	1	0	1	0	1	0	1	75	0	75	0	72.69189	74.52417
2017-01-10	45	0	0	1	75	0	0	1	0	1	0	1	0	1	0	1	0	1	0	1	0	1	0	1	0	1	75	0	73.43048	66.67644
2017-01-11	45	0	0	1	75	0	75	0	0	1	0	1	0	1	0	1	0	1	0	1	0	1	0	1	75	0	75	0	73.93272	69.33998
2017-01-12	45	0	0	1	75	0	75	0	0	1	0	1	0	1	0	1	0	1	0	1	0	1	0	1	75	0	75	0	74.27425	71.15118
2017-01-13	45	0	50	0	75	0	75	0	0	1	0	1	0	1	0	1	0	1	0	1	0	1	0	1	75	0	62.5	0	70.50649	72.3828
2017-01-14	45	0	0	1	75	0	75	0	0	1	0	1	0	1	0	1	0	1	0	1	0	1	0	1	75	0	75	0	71.94441	73.22031
2017-01-15	45	0	75	0	75	0	75	0	0	1	0	1	0	1	0	1	0	1	0	1	0	1	0	1	75	0	75	0	72.9222	73.78981
2017-01-16	45	0	0	1	75	0	75	0	0	1	0	1	0	1	0	1	0	1	0	1	0	1	0	1	75	0	75	0	73.5871	74.17707
2017-01-17	45	0	50	0	75	0	75	0	0	1	0	1	0	1	0	1	0	1	0	1	0	1	0	1	75	0	62.5	0	70.03923	74.44041
2017-01-18	45	0	75	0	75	0	75	0	0	1	0	1	0	1	0	1	0	1	0	1	0	1	0	1	75	0	75	0	71.62668	74.61948
2017-01-19	45	0	75	0	75	0	75	0	0	1	0	1	0	1	0	1	0	1	0	1	0	1	0	1	75	0	75	0	72.70615	74.74124
2017-01-20	45	0	75	0	75	0	75	0	0	1	0	1	0	1	0	1	0	1	0	1	0	1	0	1	75	0	75	0	73.44019	74.82404
2017-01-21	45	0	0	1	75	0	75	0	0	1	0	1	0	1	0	1	0	1	0	1	0	1	0	1	75	0	75	0	73.93933	74.88035
2017-01-22	45	0	75	0	50	0	75	0	0	1	0	1	0	1	0	1	0	1	0	1	0	1	0	1	75	0	62.5	0	70.27875	74.91864
2017-01-23	45	0	75	0	75	0	75	0	0	1	0	1	0	1	0	1	0	1	0	1	0	1	0	1	75	0	75	0	71.78955	74.94467
2017-01-24	45	0	75	0	75	0	75	0	0	1	0	1	0	1	0	1	0	1	0	1	0	1	0	1	75	0	75	0	72.81689	74.96237
2017-01-25	45	0	75	0	75	0	75	0	0	1	0	1	0	1	0	1	0	1	0	1	0	1	0	1	75	0	75	0	73.51549	74.97441
2017-01-26	45	0	0	1	75	0	75	0	0	1	0	1	0	1	0	1	0	1	0	1	0	1	0	1	75	0	75	0	73.99053	74.9826
2017-01-27	45	0	0	1	75	0	75	0	0	1	0	1	0	1	0	1	0	1	0	1	0	1	0	1	75	0	75	0	74.31356	74.98817
2017-01-28	45	0	75	0	75	0	75	0	0	1	0	1	0	1	0	1	0	1	0	1	0	1	0	1	75	0	75	0	74.53322	74.99196
2017-01-29	45	0	75	0	50	0	75	0	0	1	0	1	0	1	0	1	0	1	0	1	0	1	0	1	75	0	62.5	0	70.68259	74.99454
2017-01-30	45	0	50	0	75	0	75	0	0	1	0	1	0	1	0	1	0	1	0	1	0	1	0	1	75	0	62.5	0	68.06416	74.99628
2017-01-31	45	0	0	1	75	0	75	0	0	1	0	1	0	1	0	1	0	1	0	1	0	1	0	1	75	0	75	0	70.28363	74.99747
2017-02-01	45	0	50	0	75	0	75	0	0	1	0	1	0	1	0	1	0	1	0	1	0	1	0	1	75	0	62.5	0	67.79287	74.99828
2017-02-02	45	0	75	0	50	0	75	0	0	1	0	1	0	1	0	1	0	1	0	1	0	1	0	1	75	0	62.5	0	66.09915	74.99883
2017-02-03	45	0	0	1	75	0	75	0	0	1	0	1	0	1	0	1	0	1	0	1	0	1	0	1	75	0	75	0	68.94742	74.99921
2017-02-04	45	0	0	1	75	0	75	0	0	1	0	1	0	1	0	1	0	1	0	1	0	1	0	1	75	0	75	0	70.88425	74.99947
2017-02-05	45	0	0	1	75	0	75	0	0	1	0	1	0	1	0	1	0	1	0	1	0	1	0	1	75	0	75	0	72.20129	74.99963
2017-02-06	45	0	75	0	75	0	75	0	0	1	0	1	0	1	0	1	0	1	0	1	0	1	0	1	75	0	75	0	73.09688	74.99976
2017-02-07	45	0	0	1	0	1	0	1	0	1	0	1	0	1	0	1	0	1	0	1	0	1	0	1	0	1	0	1	65.70588	66.99983
2017-02-08	45	0	75	0	0	1	75	0	0	1	0	1	0	1	0	1	0	1	0	1	0	1	0	1	75	0	75	0	68.67999	69.55989
2017-02-09	45	0	0	1	75	0	0	1	0	1	0	1	0	1	0	1	0	1	0	1	0	1	0	1	0	1	75	0	70.70239	63.30073
2017-02-10	45	0	0	1	75	0	75	0	0	1	0	1	0	1	0	1	0	1	0	1	0	1	0	1	75	0	75	0	72.07763	67.04449
2017-02-11	45	0	0	1	75	0	75	0	0	1	0	1	0	1	0	1	0	1	0	1	0	1	0	1	75	0	75	0	73.01279	69.59026
2017-02-12	45	0	50	0	75	0	75	0	0	1	0	1	0	1	0	1	0	1	0	1	0	1	0	1	75	0	62.5	0	69.6487	71.32137
2017-02-13	45	0	0	1	75	0	75	0	0	1	0	1	0	1	0	1	0	1	0	1	0	1	0	1	75	0	75	0	71.36111	72.49854
2017-02-14	45	0	75	0	0	1	75	0	0	1	0	1	0	1	0	1	0	1	0	1	0	1	0	1	75	0	75	0	72.52556	73.299
2017-02-15	45	0	75	0	0	1	75	0	0	1	0	1	0	1	0	1	0	1	0	1	0	1	0	1	75	0	75	0	73.31738	73.84332
2017-02-16	45	0	0	1	75	0	0	1	0	1	0	1	0	1	0	1	0	1	0	1	0	1	0	1	0	1	75	0	73.85582	66.21346
2017-02-17	45	0	75	0	50	0	75	0	0	1	0	1	0	1	0	1	0	1	0	1	0	1	0	1	75	0	62.5	0	70.22195	69.02515
2017-02-18	45	0	75	0	75	0	75	0	0	1	0	1	0	1	0	1	0	1	0	1	0	1	0	1	75	0	75	0	71.75093	70.9371
2017-02-19	45	0	0	1	75	0	75	0	0	1	0	1	0	1	0	1	0	1	0	1	0	1	0	1	75	0	75	0	72.79063	72.23723
2017-02-20	45	0	0	1	75	0	75	0	0	1	0	1	0	1	0	1	0	1	0	1	0	1	0	1	75	0	75	0	73.49763	73.12132
2017-02-21	45	0	75	0	0	1	75	0	0	1	0	1	0	1	0	1	0	1	0	1	0	1	0	1	75	0	75	0	73.97839	73.7225
2017-02-22	45	0	75	0	75	0	75	0	0	1	0	1	0	1	0	1	0	1	0	1	0	1	0	1	75	0	75	0	74.30531	74.1313
2017-02-23	45	0	0	1	75	0	75	0	0	1	0	1	0	1	0	1	0	1	0	1	0	1	0	1	75	0	75	0	74.52762	74.40929
2017-02-24	45	0	0	1	50	0	75	0	0	1	0	1	0	1	0	1	0	1	0	1	0	1	0	1	75	0	50	0	66.67878	74.59831
2017-02-25	45	0	0	1	50	0	75	0	0	1	0	1	0	1	0	1	0	1	0	1	0	1	0	1	75	0	50	0	61.34157	74.72685
2017-02-26	45	0	75	0	75	0	75	0	0	1	0	1	0	1	0	1	0	1	0	1	0	1	0	1	75	0	75	0	65.71227	74.81425
2017-02-27	45	0	0	1	50	0	75	0	0	1	0	1	0	1	0	1	0	1	0	1	0	1	0	1	75	0	50	0	60.68434	74.8737
2017-02-28	45	0	75	0	0	1	0	1	0	1	0	1	0	1	0	1	0	1	0	1	0	1	0	1	0	1	75	0	65.26535	66.91411
2017-03-01	45	0	75	0	75	0	75	0	0	1	0	1	0	1	0	1	0	1	0	1	0	1	0	1	75	0	75	0	68.38044	69.50159
2017-03-02	45	0	0	1	50	0	75	0	0	1	0	1	0	1	0	1	0	1	0	1	0	1	0	1	75	0	50	0	62.4987	71.26109
2017-03-03	45	0	0	1	0	1	75	0	0	1	0	1	0	1	0	1	0	1	0	1	0	1	0	1	75	0	0	1	53.16578	72.45753
2017-03-04	45	0	75	0	75	0	75	0	0	1	0	1	0	1	0	1	0	1	0	1	0	1	0	1	75	0	75	0	60.15273	73.27113
2017-03-05	45	0	0	1	0	1	75	0	0	1	0	1	0	1	0	1	0	1	0	1	0	1	0	1	75	0	0	1	56.90385	73.82437
2017-03-06	45	0	0	1	75	0	75	0	0	1	0	1	0	1	0	1	0	1	0	1	0	1	0	1	75	0	75	0	62.69462	74.20058
2017-03-07	45	0	50	0	75	0	75	0	0	1	0	1	0	1	0	1	0	1	0	1	0	1	0	1	75	0	62.5	0	62.63234	74.45639
2017-03-08	45	0	0	1	0	1	75	0	0	1	0	1	0	1	0	1	0	1	0	1	0	1	0	1	75	0	0	1	55.92332	74.63034
2017-03-09	45	0	0	1	75	0	75	0	0	1	0	1	0	1	0	1	0	1	0	1	0	1	0	1	75	0	75	0	62.02786	74.74863
2017-03-10	45	0	0	1	75	0	75	0	0	1	0	1	0	1	0	1	0	1	0	1	0	1	0	1	75	0	75	0	66.17895	74.82907
2017-03-11	45	0	0	1	75	0	75	0	0	1	0	1	0	1	0	1	0	1	0	1	0	1	0	1	75	0	75	0	69.00169	74.88377
2017-03-12	45	0	75	0	50	0	75	0	0	1	0	1	0	1	0	1	0	1	0	1	0	1	0	1	75	0	62.5	0	66.92114	74.92097
2017-03-13	45	0	0	1	75	0	75	0	0	1	0	1	0	1	0	1	0	1	0	1	0	1	0	1	75	0	75	0	69.50638	74.94626
2017-03-14	45	0	75	0	0	1	75	0	0	1	0	1	0	1	0	1	0	1	0	1	0	1	0	1	75	0	75	0	71.26434	74.96346
2017-03-15	45	0	0	1	75	0	75	0	0	1	0	1	0	1	0	1	0	1	0	1	0	1	0	1	75	0	75	0	72.45975	74.97515
2017-03-16	45	0	0	1	0	1	0	1	0	1	0	1	0	1	0	1	0	1	0	1	0	1	0	1	0	1	0	1	65.27263	66.9831
2017-03-17	45	0	75	0	0	1	0	1	0	1	0	1	0	1	0	1	0	1	0	1	0	1	0	1	0	1	75	0	68.38539	53.54851
2017-03-18	45	0	0	1	0	1	0	1	0	1	0	1	0	1	0	1	0	1	0	1	0	1	0	1	0	1	0	1	62.50207	36.41299
2017-03-19	45	0	75	0	75	0	75	0	0	1	0	1	0	1	0	1	0	1	0	1	0	1	0	1	75	0	75	0	66.5014	48.76083
2017-03-20	45	0	0	1	75	0	0	1	0	1	0	1	0	1	0	1	0	1	0	1	0	1	0	1	0	1	75	0	69.22095	49.15736
2017-03-21	45	0	75	0	0	1	75	0	0	1	0	1	0	1	0	1	0	1	0	1	0	1	0	1	75	0	75	0	71.07025	57.42701
2017-03-22	45	0	75	0	50	0	75	0	0	1	0	1	0	1	0	1	0	1	0	1	0	1	0	1	75	0	62.5	0	68.32777	63.05037
2017-03-23	45	0	75	0	75	0	75	0	0	1	0	1	0	1	0	1	0	1	0	1	0	1	0	1	75	0	75	0	70.46289	66.87425
2017-03-24	45	0	75	0	75	0	75	0	0	1	0	1	0	1	0	1	0	1	0	1	0	1	0	1	75	0	75	0	71.91476	69.47449
2017-03-25	45	0	75	0	0	1	75	0	0	1	0	1	0	1	0	1	0	1	0	1	0	1	0	1	75	0	75	0	72.90204	71.24265
2017-03-26	45	0	75	0	75	0	75	0	0	1	0	1	0	1	0	1	0	1	0	1	0	1	0	1	75	0	75	0	73.57339	72.44501
2017-03-27	45	0	75	0	75	0	75	0	0	1	0	1	0	1	0	1	0	1	0	1	0	1	0	1	75	0	75	0	74.02991	73.2626
2016-06-08	59	0	100	0	0	1	100	0	0	1	0	1	0	1	0	1	0	1	0	1	0	1	0	1	100	0	100	0	100	100
2016-06-09	59	0	100	0	0	1	100	0	0	1	0	1	0	1	0	1	0	1	0	1	0	1	0	1	100	0	100	0	100	100
2016-06-10	59	0	100	0	0	1	100	0	0	1	0	1	0	1	0	1	0	1	0	1	0	1	0	1	100	0	100	0	100	100
2016-06-11	59	0	100	0	0	1	100	0	0	1	0	1	0	1	0	1	0	1	0	1	0	1	0	1	100	0	100	0	100	100
2016-06-12	59	1	100	0	0	1	0	1	0	1	0	1	0	1	0	1	0	1	0	1	0	1	0	1	0	1	100	0	100	89.33333
2016-06-13	59	0	0	1	0	1	100	0	0	1	0	1	0	1	0	1	0	1	0	1	0	1	0	1	100	0	0	1	89.33333	92.74666
2016-06-14	59	0	100	0	0	1	100	0	0	1	0	1	0	1	0	1	0	1	0	1	0	1	0	1	100	0	100	0	92.74666	95.06773
2016-06-15	59	0	0	1	0	1	100	0	0	1	0	1	0	1	0	1	0	1	0	1	0	1	0	1	100	0	0	1	84.40106	96.64606
2016-06-16	59	0	100	0	0	1	100	0	0	1	0	1	0	1	0	1	0	1	0	1	0	1	0	1	100	0	100	0	89.39272	97.71932
2016-06-17	59	0	0	1	0	1	100	0	0	1	0	1	0	1	0	1	0	1	0	1	0	1	0	1	100	0	0	1	82.12038	98.44914
2016-06-18	59	0	100	0	0	1	100	0	0	1	0	1	0	1	0	1	0	1	0	1	0	1	0	1	100	0	100	0	87.84186	98.94542
2016-06-19	59	0	0	1	0	1	100	0	0	1	0	1	0	1	0	1	0	1	0	1	0	1	0	1	100	0	0	1	81.0658	99.28288
2016-06-20	59	0	100	0	0	1	100	0	0	1	0	1	0	1	0	1	0	1	0	1	0	1	0	1	100	0	100	0	87.12474	99.51236
2016-06-21	59	0	100	0	0	1	0	1	0	1	0	1	0	1	0	1	0	1	0	1	0	1	0	1	0	1	100	0	91.24483	89.00174
2016-06-22	59	0	100	0	0	1	0	1	0	1	0	1	0	1	0	1	0	1	0	1	0	1	0	1	0	1	100	0	94.04648	71.18785
2016-06-23	59	0	75	0	0	1	100	0	0	1	0	1	0	1	0	1	0	1	0	1	0	1	0	1	100	0	75	0	87.95161	80.40774
2016-06-24	59	0	0	1	0	1	0	1	0	1	0	1	0	1	0	1	0	1	0	1	0	1	0	1	0	1	0	1	75.80709	76.01059
2016-06-25	59	0	100	0	0	1	100	0	0	1	0	1	0	1	0	1	0	1	0	1	0	1	0	1	100	0	100	0	83.54882	83.6872
2016-06-26	59	1	0	1	0	1	100	0	0	1	0	1	0	1	0	1	0	1	0	1	0	1	0	1	100	0	0	1	78.14653	88.9073
2016-06-27	59	0	0	1	0	1	100	0	0	1	0	1	0	1	0	1	0	1	0	1	0	1	0	1	100	0	0	1	63.8063	92.45697
2016-06-28	59	0	25	0	0	1	100	0	0	1	0	1	0	1	0	1	0	1	0	1	0	1	0	1	100	0	25	0	51.38829	94.87074
2016-06-29	59	0	75	0	0	1	100	0	0	1	0	1	0	1	0	1	0	1	0	1	0	1	0	1	100	0	75	0	58.94403	96.51211
2016-06-30	59	0	0	1	0	1	100	0	0	1	0	1	0	1	0	1	0	1	0	1	0	1	0	1	100	0	0	1	56.08194	97.62823
2016-07-01	59	1	0	1	0	1	100	0	0	1	0	1	0	1	0	1	0	1	0	1	0	1	0	1	100	0	0	1	46.13572	98.3872
2016-07-02	59	0	0	1	0	1	0	1	0	1	0	1	0	1	0	1	0	1	0	1	0	1	0	1	0	1	0	1	31.37229	88.23663
2016-07-03	59	0	0	1	0	1	100	0	0	1	0	1	0	1	0	1	0	1	0	1	0	1	0	1	100	0	0	1	21.33316	92.00092
2016-07-04	59	0	100	0	0	1	0	1	0	1	0	1	0	1	0	1	0	1	0	1	0	1	0	1	0	1	100	0	46.50655	83.89395
2016-07-05	59	1	100	0	0	1	0	1	0	1	0	1	0	1	0	1	0	1	0	1	0	1	0	1	0	1	100	0	63.62445	67.71455
2016-07-06	59	0	0	1	0	1	100	0	0	1	0	1	0	1	0	1	0	1	0	1	0	1	0	1	100	0	0	1	64.59796	78.0459
2016-07-07	59	0	0	1	0	1	0	1	0	1	0	1	0	1	0	1	0	1	0	1	0	1	0	1	0	1	0	1	54.59328	74.40454
2016-07-08	59	0	0	1	0	1	100	0	0	1	0	1	0	1	0	1	0	1	0	1	0	1	0	1	100	0	0	1	37.12343	82.59509
2016-07-09	59	0	0	1	0	1	100	0	0	1	0	1	0	1	0	1	0	1	0	1	0	1	0	1	100	0	0	1	25.24393	88.16467
2016-07-10	59	0	0	1	0	1	100	0	0	1	0	1	0	1	0	1	0	1	0	1	0	1	0	1	100	0	0	1	17.16587	91.95197
2016-07-11	59	0	0	1	0	1	100	0	0	1	0	1	0	1	0	1	0	1	0	1	0	1	0	1	100	0	0	1	11.67279	94.52734
2016-07-12	59	0	0	1	0	1	100	0	0	1	0	1	0	1	0	1	0	1	0	1	0	1	0	1	100	0	0	1	7.9375	96.27859
2016-07-13	59	0	0	1	0	1	100	0	0	1	0	1	0	1	0	1	0	1	0	1	0	1	0	1	100	0	0	1	5.3975	97.46944
2016-07-14	59	0	0	1	0	1	100	0	0	1	0	1	0	1	0	1	0	1	0	1	0	1	0	1	100	0	0	1	3.6703	98.27922
2016-07-15	59	0	0	1	0	1	100	0	0	1	0	1	0	1	0	1	0	1	0	1	0	1	0	1	100	0	0	1	2.495804	98.82987
2016-07-16	59	0	100	0	0	1	0	1	0	1	0	1	0	1	0	1	0	1	0	1	0	1	0	1	0	1	100	0	33.69715	88.53764
2016-07-17	59	0	0	1	0	1	100	0	0	1	0	1	0	1	0	1	0	1	0	1	0	1	0	1	100	0	0	1	44.24739	92.2056
2016-07-18	59	0	0	1	0	1	100	0	0	1	0	1	0	1	0	1	0	1	0	1	0	1	0	1	100	0	0	1	40.75489	94.69981
2016-07-19	59	0	0	1	0	1	100	0	0	1	0	1	0	1	0	1	0	1	0	1	0	1	0	1	100	0	0	1	27.71333	96.39587
2016-07-20	59	0	0	1	0	1	100	0	0	1	0	1	0	1	0	1	0	1	0	1	0	1	0	1	100	0	0	1	18.84506	97.54919
2016-07-21	59	0	0	1	0	1	100	0	0	1	0	1	0	1	0	1	0	1	0	1	0	1	0	1	100	0	0	1	12.81464	98.33345
2016-07-22	59	0	0	1	0	1	100	0	0	1	0	1	0	1	0	1	0	1	0	1	0	1	0	1	100	0	0	1	8.713957	98.86674
2016-07-23	59	0	0	1	0	1	100	0	0	1	0	1	0	1	0	1	0	1	0	1	0	1	0	1	100	0	0	1	5.925491	99.22939
2016-07-24	59	0	0	1	0	1	100	0	0	1	0	1	0	1	0	1	0	1	0	1	0	1	0	1	100	0	0	1	4.029334	99.47598
2016-07-25	59	0	100	0	0	1	0	1	0	1	0	1	0	1	0	1	0	1	0	1	0	1	0	1	0	1	100	0	34.73995	88.97701
2016-07-26	59	0	75	0	0	1	100	0	0	1	0	1	0	1	0	1	0	1	0	1	0	1	0	1	100	0	75	0	47.62317	92.50436
2016-07-27	59	0	0	1	0	1	100	0	0	1	0	1	0	1	0	1	0	1	0	1	0	1	0	1	100	0	0	1	48.38375	94.90297
2016-07-28	59	0	100	0	0	1	100	0	0	1	0	1	0	1	0	1	0	1	0	1	0	1	0	1	100	0	100	0	64.90096	96.53402
2016-07-29	59	0	0	1	0	1	0	1	0	1	0	1	0	1	0	1	0	1	0	1	0	1	0	1	0	1	0	1	65.46598	86.97647
2016-07-30	59	0	0	1	0	1	0	1	0	1	0	1	0	1	0	1	0	1	0	1	0	1	0	1	0	1	0	1	55.18353	69.81067
2016-07-31	59	1	0	1	0	1	0	1	0	1	0	1	0	1	0	1	0	1	0	1	0	1	0	1	0	1	0	1	37.5248	47.47126
2016-08-01	59	0	0	1	0	1	0	1	0	1	0	1	0	1	0	1	0	1	0	1	0	1	0	1	0	1	0	1	25.51687	32.28045
2016-08-02	59	0	0	1	0	1	0	1	0	1	0	1	0	1	0	1	0	1	0	1	0	1	0	1	0	1	0	1	17.35147	21.95071
2016-08-03	59	0	0	1	0	1	100	0	0	1	0	1	0	1	0	1	0	1	0	1	0	1	0	1	100	0	0	1	11.799	46.92648
2016-08-04	59	0	100	0	0	1	100	0	0	1	0	1	0	1	0	1	0	1	0	1	0	1	0	1	100	0	100	0	40.02332	63.91001
2016-08-05	59	0	50	0	0	1	100	0	0	1	0	1	0	1	0	1	0	1	0	1	0	1	0	1	100	0	50	0	43.21586	75.45881
2016-08-06	59	0	0	1	0	1	100	0	0	1	0	1	0	1	0	1	0	1	0	1	0	1	0	1	100	0	0	1	40.05345	83.31199
2016-08-07	59	0	0	1	0	1	100	0	0	1	0	1	0	1	0	1	0	1	0	1	0	1	0	1	100	0	0	1	32.56968	88.65215
2016-08-08	59	0	75	0	0	1	100	0	0	1	0	1	0	1	0	1	0	1	0	1	0	1	0	1	100	0	75	0	46.14738	92.28346
2016-08-09	59	0	100	0	0	1	100	0	0	1	0	1	0	1	0	1	0	1	0	1	0	1	0	1	100	0	100	0	63.38022	94.75275
2016-08-10	59	0	75	0	0	1	100	0	0	1	0	1	0	1	0	1	0	1	0	1	0	1	0	1	100	0	75	0	67.09856	96.43188
2016-08-11	59	0	0	1	0	1	100	0	0	1	0	1	0	1	0	1	0	1	0	1	0	1	0	1	100	0	0	1	61.62701	97.57368
2016-08-12	59	0	100	0	0	1	100	0	0	1	0	1	0	1	0	1	0	1	0	1	0	1	0	1	100	0	100	0	73.90637	98.3501
2016-08-13	59	0	100	0	0	1	100	0	0	1	0	1	0	1	0	1	0	1	0	1	0	1	0	1	100	0	100	0	82.25633	98.87807
2016-08-14	59	0	0	1	0	1	100	0	0	1	0	1	0	1	0	1	0	1	0	1	0	1	0	1	100	0	0	1	77.26764	99.23708
2016-08-15	59	0	100	0	0	1	100	0	0	1	0	1	0	1	0	1	0	1	0	1	0	1	0	1	100	0	100	0	84.54199	99.48122
2016-08-16	59	0	50	0	0	1	100	0	0	1	0	1	0	1	0	1	0	1	0	1	0	1	0	1	100	0	50	0	73.48856	99.64722
2016-08-17	59	0	75	0	0	1	100	0	0	1	0	1	0	1	0	1	0	1	0	1	0	1	0	1	100	0	75	0	73.97221	99.76012
2016-08-18	59	1	0	1	0	1	0	1	0	1	0	1	0	1	0	1	0	1	0	1	0	1	0	1	0	1	0	1	66.3011	89.17021
2016-08-19	59	0	100	0	0	1	0	1	0	1	0	1	0	1	0	1	0	1	0	1	0	1	0	1	0	1	100	0	77.08475	71.30241
2016-08-20	59	0	0	1	0	1	0	1	0	1	0	1	0	1	0	1	0	1	0	1	0	1	0	1	0	1	0	1	73.75096	48.48564
2016-08-21	59	0	0	1	0	1	0	1	0	1	0	1	0	1	0	1	0	1	0	1	0	1	0	1	0	1	0	1	60.81732	32.97024
2016-08-22	59	0	100	0	0	1	0	1	0	1	0	1	0	1	0	1	0	1	0	1	0	1	0	1	0	1	100	0	73.35577	22.41976
2016-08-23	59	0	0	1	0	1	0	1	0	1	0	1	0	1	0	1	0	1	0	1	0	1	0	1	0	1	0	1	71.21526	15.24544
2016-08-24	59	0	0	1	0	1	0	1	0	1	0	1	0	1	0	1	0	1	0	1	0	1	0	1	0	1	0	1	59.09304	10.3669
2016-08-25	59	0	0	1	0	1	0	1	0	1	0	1	0	1	0	1	0	1	0	1	0	1	0	1	0	1	0	1	40.18327	7.04949
2016-08-26	59	0	0	1	0	1	100	0	0	1	0	1	0	1	0	1	0	1	0	1	0	1	0	1	100	0	0	1	27.32462	36.79366
2016-08-27	59	0	0	1	0	1	100	0	0	1	0	1	0	1	0	1	0	1	0	1	0	1	0	1	100	0	0	1	18.58074	57.01968
2016-08-28	59	0	0	1	0	1	0	1	0	1	0	1	0	1	0	1	0	1	0	1	0	1	0	1	0	1	0	1	12.63491	60.10672
2016-08-29	59	0	75	0	0	1	100	0	0	1	0	1	0	1	0	1	0	1	0	1	0	1	0	1	100	0	75	0	32.59174	72.87257
2016-08-30	59	0	100	0	0	1	100	0	0	1	0	1	0	1	0	1	0	1	0	1	0	1	0	1	100	0	100	0	54.16238	81.55334
2016-08-31	59	0	100	0	0	1	100	0	0	1	0	1	0	1	0	1	0	1	0	1	0	1	0	1	100	0	100	0	68.83041	87.45628
2016-09-01	59	0	100	0	0	1	0	1	0	1	0	1	0	1	0	1	0	1	0	1	0	1	0	1	0	1	100	0	78.80469	80.8036
2016-09-02	59	0	0	1	0	1	0	1	0	1	0	1	0	1	0	1	0	1	0	1	0	1	0	1	0	1	0	1	74.92052	65.61312
2016-09-03	59	1	0	1	0	1	0	1	0	1	0	1	0	1	0	1	0	1	0	1	0	1	0	1	0	1	0	1	61.61262	44.61692
2016-09-04	59	0	0	1	0	1	0	1	0	1	0	1	0	1	0	1	0	1	0	1	0	1	0	1	0	1	0	1	41.89658	30.33951
2016-09-13	63	0	100	0	100	0	100	0	0	1	0	1	0	1	0	1	0	1	0	1	0	1	0	1	100	0	100	0	100	100
2016-09-14	63	0	100	0	100	0	0	1	0	1	0	1	0	1	0	1	0	1	0	1	0	1	0	1	0	1	100	0	100	89.33333
2016-09-15	63	1	75	0	0	1	0	1	0	1	0	1	0	1	0	1	0	1	0	1	0	1	0	1	0	1	75	0	92	71.41333
2016-09-16	63	0	0	1	0	1	0	1	0	1	0	1	0	1	0	1	0	1	0	1	0	1	0	1	0	1	0	1	78.56	48.56107
2016-09-17	63	0	100	0	100	0	0	1	0	1	0	1	0	1	0	1	0	1	0	1	0	1	0	1	0	1	100	0	85.4208	33.02153
2016-09-18	63	0	0	1	0	1	0	1	0	1	0	1	0	1	0	1	0	1	0	1	0	1	0	1	0	1	0	1	79.41948	22.45464
2016-09-19	63	0	0	1	0	1	0	1	0	1	0	1	0	1	0	1	0	1	0	1	0	1	0	1	0	1	0	1	64.67191	15.26915
2016-09-20	63	0	0	1	0	1	0	1	0	1	0	1	0	1	0	1	0	1	0	1	0	1	0	1	0	1	0	1	43.9769	10.38302
2016-09-21	63	0	0	1	0	1	0	1	0	1	0	1	0	1	0	1	0	1	0	1	0	1	0	1	0	1	0	1	29.90429	7.060457
2016-09-22	63	0	0	1	0	1	0	1	0	1	0	1	0	1	0	1	0	1	0	1	0	1	0	1	0	1	0	1	20.33492	4.801111
2016-09-23	63	0	0	1	0	1	100	0	0	1	0	1	0	1	0	1	0	1	0	1	0	1	0	1	100	0	0	1	13.82775	35.26476
2016-09-24	63	0	100	0	100	0	100	0	0	1	0	1	0	1	0	1	0	1	0	1	0	1	0	1	100	0	100	0	41.40287	55.98003
2016-09-25	63	0	100	0	100	0	100	0	0	1	0	1	0	1	0	1	0	1	0	1	0	1	0	1	100	0	100	0	60.15395	70.06642
2016-09-26	63	0	0	1	100	0	100	0	0	1	0	1	0	1	0	1	0	1	0	1	0	1	0	1	100	0	100	0	72.90469	79.64517
2016-09-27	63	1	100	0	100	0	100	0	0	1	0	1	0	1	0	1	0	1	0	1	0	1	0	1	100	0	100	0	81.57519	86.15872
2016-09-28	63	0	100	0	0	1	0	1	0	1	0	1	0	1	0	1	0	1	0	1	0	1	0	1	0	1	100	0	87.47113	79.92126
2016-09-29	63	0	100	0	100	0	0	1	0	1	0	1	0	1	0	1	0	1	0	1	0	1	0	1	0	1	100	0	91.48037	65.01313
2016-09-30	63	0	100	0	100	0	0	1	0	1	0	1	0	1	0	1	0	1	0	1	0	1	0	1	0	1	100	0	94.20665	44.20893
2016-10-01	63	0	0	1	0	1	0	1	0	1	0	1	0	1	0	1	0	1	0	1	0	1	0	1	0	1	0	1	85.39386	30.06207
2016-10-02	63	0	0	1	0	1	0	1	0	1	0	1	0	1	0	1	0	1	0	1	0	1	0	1	0	1	0	1	68.73449	20.44221
2016-10-03	63	0	100	0	100	0	0	1	0	1	0	1	0	1	0	1	0	1	0	1	0	1	0	1	0	1	100	0	78.73946	13.9007
2016-10-04	63	0	100	0	0	1	0	1	0	1	0	1	0	1	0	1	0	1	0	1	0	1	0	1	0	1	100	0	85.54283	9.452477
2016-10-05	63	0	100	0	100	0	0	1	0	1	0	1	0	1	0	1	0	1	0	1	0	1	0	1	0	1	100	0	90.16913	6.427685
2016-10-06	63	0	50	0	0	1	0	1	0	1	0	1	0	1	0	1	0	1	0	1	0	1	0	1	0	1	50	0	77.315	4.370826
2016-10-07	63	1	75	0	100	0	0	1	0	1	0	1	0	1	0	1	0	1	0	1	0	1	0	1	0	1	87.5	0	80.5742	2.972162
2016-10-08	63	0	0	1	0	1	0	1	0	1	0	1	0	1	0	1	0	1	0	1	0	1	0	1	0	1	0	1	73.45712	2.02107
2016-10-09	63	0	100	0	100	0	75	0	0	1	0	1	0	1	0	1	0	1	0	1	0	1	0	1	75	0	100	0	81.95084	25.37433
2016-10-10	63	0	100	0	100	0	100	0	0	1	0	1	0	1	0	1	0	1	0	1	0	1	0	1	100	0	100	0	87.72658	49.25454
2016-10-11	63	0	100	0	100	0	75	0	0	1	0	1	0	1	0	1	0	1	0	1	0	1	0	1	75	0	100	0	91.65407	57.49309
2016-10-12	63	0	100	0	100	0	0	1	0	1	0	1	0	1	0	1	0	1	0	1	0	1	0	1	0	1	100	0	94.32477	55.0953
2016-10-13	63	0	100	0	0	1	0	1	0	1	0	1	0	1	0	1	0	1	0	1	0	1	0	1	0	1	100	0	96.14085	45.4648
2016-10-14	63	0	100	0	0	1	0	1	0	1	0	1	0	1	0	1	0	1	0	1	0	1	0	1	0	1	100	0	97.37578	30.91607
2016-10-15	63	0	100	0	100	0	0	1	0	1	0	1	0	1	0	1	0	1	0	1	0	1	0	1	0	1	100	0	98.21553	21.02292
2016-10-16	63	0	100	0	100	0	75	0	0	1	0	1	0	1	0	1	0	1	0	1	0	1	0	1	75	0	100	0	98.78656	38.29559
2016-10-17	63	0	100	0	100	0	75	0	0	1	0	1	0	1	0	1	0	1	0	1	0	1	0	1	75	0	100	0	99.17486	50.041
2016-10-18	63	0	100	0	100	0	0	1	0	1	0	1	0	1	0	1	0	1	0	1	0	1	0	1	0	1	100	0	99.4389	50.02788
2016-10-19	63	0	100	0	100	0	75	0	0	1	0	1	0	1	0	1	0	1	0	1	0	1	0	1	75	0	100	0	99.61845	58.01896
2016-10-20	63	0	100	0	0	1	0	1	0	1	0	1	0	1	0	1	0	1	0	1	0	1	0	1	0	1	100	0	99.74055	55.45289
2016-10-21	63	0	100	0	0	1	0	1	0	1	0	1	0	1	0	1	0	1	0	1	0	1	0	1	0	1	100	0	99.82357	45.70797
2016-10-22	63	0	0	1	0	1	0	1	0	1	0	1	0	1	0	1	0	1	0	1	0	1	0	1	0	1	0	1	89.21336	31.08142
2016-10-23	63	0	0	1	100	0	75	0	0	1	0	1	0	1	0	1	0	1	0	1	0	1	0	1	75	0	100	0	92.66508	45.13536
2016-10-24	63	0	100	0	100	0	75	0	0	1	0	1	0	1	0	1	0	1	0	1	0	1	0	1	75	0	100	0	95.01225	54.69205
2016-10-25	63	0	100	0	0	1	0	1	0	1	0	1	0	1	0	1	0	1	0	1	0	1	0	1	0	1	100	0	96.60833	53.19059
2016-10-26	63	0	0	1	100	0	75	0	0	1	0	1	0	1	0	1	0	1	0	1	0	1	0	1	75	0	100	0	97.69366	60.1696
2016-10-27	63	0	100	0	100	0	75	0	0	1	0	1	0	1	0	1	0	1	0	1	0	1	0	1	75	0	100	0	98.43169	64.91533
2016-10-28	63	0	100	0	100	0	0	1	0	1	0	1	0	1	0	1	0	1	0	1	0	1	0	1	0	1	100	0	98.93356	60.14243
2016-10-29	63	0	100	0	100	0	0	1	0	1	0	1	0	1	0	1	0	1	0	1	0	1	0	1	0	1	100	0	99.27482	48.89685
2016-10-30	63	0	0	1	0	1	0	1	0	1	0	1	0	1	0	1	0	1	0	1	0	1	0	1	0	1	0	1	88.84021	33.24986
2016-10-31	63	0	100	0	100	0	75	0	0	1	0	1	0	1	0	1	0	1	0	1	0	1	0	1	75	0	100	0	92.41135	46.6099
2016-11-01	63	0	100	0	100	0	75	0	0	1	0	1	0	1	0	1	0	1	0	1	0	1	0	1	75	0	100	0	94.83972	55.69473
2016-11-02	63	0	100	0	100	0	75	0	0	1	0	1	0	1	0	1	0	1	0	1	0	1	0	1	75	0	100	0	96.49101	61.87242
2016-11-03	63	0	100	0	100	0	75	0	0	1	0	1	0	1	0	1	0	1	0	1	0	1	0	1	75	0	100	0	97.61389	66.07324
2016-11-04	63	0	100	0	100	0	75	0	0	1	0	1	0	1	0	1	0	1	0	1	0	1	0	1	75	0	100	0	98.37745	68.92981
2016-11-05	63	0	100	0	100	0	0	1	0	1	0	1	0	1	0	1	0	1	0	1	0	1	0	1	0	1	100	0	98.89667	62.87227
2016-11-06	63	0	100	0	0	1	75	0	0	1	0	1	0	1	0	1	0	1	0	1	0	1	0	1	75	0	100	0	99.24973	66.75314
2016-11-07	63	0	100	0	100	0	75	0	0	1	0	1	0	1	0	1	0	1	0	1	0	1	0	1	75	0	100	0	99.48982	69.39214
2016-11-08	63	0	75	0	100	0	0	1	0	1	0	1	0	1	0	1	0	1	0	1	0	1	0	1	0	1	87.5	0	95.65308	63.18665
2016-11-09	63	0	25	0	75	0	75	0	0	1	0	1	0	1	0	1	0	1	0	1	0	1	0	1	75	0	50	0	81.04409	66.96692
2016-11-10	63	0	100	0	100	0	0	1	0	1	0	1	0	1	0	1	0	1	0	1	0	1	0	1	0	1	100	0	87.10999	61.53751
2016-11-11	63	0	100	0	100	0	75	0	0	1	0	1	0	1	0	1	0	1	0	1	0	1	0	1	75	0	100	0	91.23479	65.8455
2016-11-12	63	0	100	0	100	0	0	1	0	1	0	1	0	1	0	1	0	1	0	1	0	1	0	1	0	1	100	0	94.03966	60.77494
2016-11-13	63	0	100	0	100	0	75	0	0	1	0	1	0	1	0	1	0	1	0	1	0	1	0	1	75	0	100	0	95.94697	65.32697
2016-11-14	63	0	100	0	100	0	75	0	0	1	0	1	0	1	0	1	0	1	0	1	0	1	0	1	75	0	100	0	97.24394	68.42233
2016-11-15	63	0	100	0	100	0	75	0	0	1	0	1	0	1	0	1	0	1	0	1	0	1	0	1	75	0	100	0	98.12589	70.52719
2016-11-16	63	0	100	0	0	1	0	1	0	1	0	1	0	1	0	1	0	1	0	1	0	1	0	1	0	1	100	0	98.7256	63.95849
2016-11-17	63	0	100	0	100	0	0	1	0	1	0	1	0	1	0	1	0	1	0	1	0	1	0	1	0	1	100	0	99.13341	51.49177
2016-11-18	63	0	0	1	100	0	75	0	0	1	0	1	0	1	0	1	0	1	0	1	0	1	0	1	75	0	100	0	99.41072	59.0144
2016-11-19	63	0	100	0	0	1	0	1	0	1	0	1	0	1	0	1	0	1	0	1	0	1	0	1	0	1	100	0	99.59929	56.12979
2016-11-20	63	0	100	0	0	1	75	0	0	1	0	1	0	1	0	1	0	1	0	1	0	1	0	1	75	0	100	0	99.72752	62.16826
2016-11-21	63	0	100	0	100	0	75	0	0	1	0	1	0	1	0	1	0	1	0	1	0	1	0	1	75	0	100	0	99.81471	66.27441
2016-11-22	63	0	100	0	100	0	75	0	0	1	0	1	0	1	0	1	0	1	0	1	0	1	0	1	75	0	100	0	99.87401	69.0666
2016-11-23	63	0	75	0	100	0	0	1	0	1	0	1	0	1	0	1	0	1	0	1	0	1	0	1	0	1	87.5	0	95.91433	62.96529
2016-11-24	63	0	100	0	0	1	0	1	0	1	0	1	0	1	0	1	0	1	0	1	0	1	0	1	0	1	100	0	97.22175	50.81639
2016-11-25	63	1	100	0	100	0	75	0	0	1	0	1	0	1	0	1	0	1	0	1	0	1	0	1	75	0	100	0	98.11079	58.55515
2016-11-26	63	0	100	0	100	0	0	1	0	1	0	1	0	1	0	1	0	1	0	1	0	1	0	1	0	1	100	0	98.71533	55.8175
2016-11-27	63	0	100	0	0	1	0	1	0	1	0	1	0	1	0	1	0	1	0	1	0	1	0	1	0	1	100	0	99.12643	45.9559
2016-11-28	63	0	100	0	100	0	100	0	0	1	0	1	0	1	0	1	0	1	0	1	0	1	0	1	100	0	100	0	99.40597	63.25001
2016-11-29	63	0	100	0	100	0	0	1	0	1	0	1	0	1	0	1	0	1	0	1	0	1	0	1	0	1	100	0	99.59606	64.34334
2016-11-30	63	0	0	1	0	1	0	1	0	1	0	1	0	1	0	1	0	1	0	1	0	1	0	1	0	1	0	1	89.05865	54.42014
2016-12-01	63	0	100	0	0	1	0	1	0	1	0	1	0	1	0	1	0	1	0	1	0	1	0	1	0	1	100	0	92.55989	37.00569
2016-12-02	63	1	0	1	0	1	0	1	0	1	0	1	0	1	0	1	0	1	0	1	0	1	0	1	0	1	0	1	84.27406	25.16387
2016-12-03	63	0	0	1	0	1	0	1	0	1	0	1	0	1	0	1	0	1	0	1	0	1	0	1	0	1	0	1	67.97303	17.11143
2016-12-04	63	0	0	1	100	0	75	0	0	1	0	1	0	1	0	1	0	1	0	1	0	1	0	1	75	0	100	0	78.22166	35.63577
2016-12-05	63	0	75	0	0	1	0	1	0	1	0	1	0	1	0	1	0	1	0	1	0	1	0	1	0	1	75	0	77.19073	40.23232
2016-12-06	63	1	0	1	0	1	0	1	0	1	0	1	0	1	0	1	0	1	0	1	0	1	0	1	0	1	0	1	68.4897	35.35798
2016-12-07	63	0	0	1	0	1	0	1	0	1	0	1	0	1	0	1	0	1	0	1	0	1	0	1	0	1	0	1	54.573	24.04343
2016-12-08	63	0	0	1	0	1	0	1	0	1	0	1	0	1	0	1	0	1	0	1	0	1	0	1	0	1	0	1	37.10964	16.34953
2016-12-09	63	0	0	1	0	1	0	1	0	1	0	1	0	1	0	1	0	1	0	1	0	1	0	1	0	1	0	1	25.23455	11.11768
2016-12-10	63	0	0	1	0	1	0	1	0	1	0	1	0	1	0	1	0	1	0	1	0	1	0	1	0	1	0	1	17.1595	7.560022
2016-12-11	63	0	0	1	0	1	0	1	0	1	0	1	0	1	0	1	0	1	0	1	0	1	0	1	0	1	0	1	11.66846	5.140815
2016-12-12	63	0	75	0	0	1	0	1	0	1	0	1	0	1	0	1	0	1	0	1	0	1	0	1	0	1	75	0	31.93455	3.495754
2016-12-13	63	0	0	1	0	1	0	1	0	1	0	1	0	1	0	1	0	1	0	1	0	1	0	1	0	1	0	1	37.71549	2.377113
2016-12-14	63	0	0	1	0	1	0	1	0	1	0	1	0	1	0	1	0	1	0	1	0	1	0	1	0	1	0	1	33.64653	1.616437
2016-12-15	63	0	0	1	0	1	0	1	0	1	0	1	0	1	0	1	0	1	0	1	0	1	0	1	0	1	0	1	22.87964	1.099177
2016-12-16	63	0	0	1	0	1	0	1	0	1	0	1	0	1	0	1	0	1	0	1	0	1	0	1	0	1	0	1	15.55816	0.7474405
2016-12-17	63	0	0	1	0	1	0	1	0	1	0	1	0	1	0	1	0	1	0	1	0	1	0	1	0	1	0	1	10.57955	0.5082595
2016-12-18	63	0	0	1	0	1	0	1	0	1	0	1	0	1	0	1	0	1	0	1	0	1	0	1	0	1	0	1	7.194092	0.3456165
2016-12-19	63	0	0	1	0	1	0	1	0	1	0	1	0	1	0	1	0	1	0	1	0	1	0	1	0	1	0	1	4.891983	0.2350192
2016-12-20	63	0	0	1	0	1	0	1	0	1	0	1	0	1	0	1	0	1	0	1	0	1	0	1	0	1	0	1	3.326548	0.1598131
2016-12-21	63	0	0	1	0	1	0	1	0	1	0	1	0	1	0	1	0	1	0	1	0	1	0	1	0	1	0	1	2.262053	0.1086729
2016-12-22	63	0	0	1	0	1	0	1	0	1	0	1	0	1	0	1	0	1	0	1	0	1	0	1	0	1	0	1	1.538196	0.07389757
2016-12-23	63	0	0	1	0	1	0	1	0	1	0	1	0	1	0	1	0	1	0	1	0	1	0	1	0	1	0	1	1.045973	0.05025035
2016-12-24	63	0	0	1	0	1	0	1	0	1	0	1	0	1	0	1	0	1	0	1	0	1	0	1	0	1	0	1	0.7112617	0.03417024
2016-12-25	63	0	0	1	0	1	0	1	0	1	0	1	0	1	0	1	0	1	0	1	0	1	0	1	0	1	0	1	0.483658	0.02323576
2016-12-26	63	0	0	1	0	1	0	1	0	1	0	1	0	1	0	1	0	1	0	1	0	1	0	1	0	1	0	1	0.3288874	0.01580032
2016-12-27	63	0	0	1	0	1	0	1	0	1	0	1	0	1	0	1	0	1	0	1	0	1	0	1	0	1	0	1	0.2236435	0.01074422
2016-12-28	63	0	0	1	0	1	0	1	0	1	0	1	0	1	0	1	0	1	0	1	0	1	0	1	0	1	0	1	0.1520776	0.007306067
2016-12-29	63	0	0	1	0	1	0	1	0	1	0	1	0	1	0	1	0	1	0	1	0	1	0	1	0	1	0	1	0.1034127	0.004968125
2016-12-30	63	0	0	1	0	1	0	1	0	1	0	1	0	1	0	1	0	1	0	1	0	1	0	1	0	1	0	1	0.07032067	0.003378325
2016-12-31	63	0	0	1	0	1	0	1	0	1	0	1	0	1	0	1	0	1	0	1	0	1	0	1	0	1	0	1	0.04781805	0.002297261
2017-01-01	63	0	0	1	0	1	0	1	0	1	0	1	0	1	0	1	0	1	0	1	0	1	0	1	0	1	0	1	0.03251628	0.001562138
2017-01-02	63	0	0	1	0	1	0	1	0	1	0	1	0	1	0	1	0	1	0	1	0	1	0	1	0	1	0	1	0.02211107	0.001062254
2017-01-03	63	0	0	1	0	1	0	1	0	1	0	1	0	1	0	1	0	1	0	1	0	1	0	1	0	1	0	1	0.01503553	0.0007223325
2017-01-04	63	0	0	1	0	1	0	1	0	1	0	1	0	1	0	1	0	1	0	1	0	1	0	1	0	1	0	1	0.01022416	0.000491186
2017-01-05	63	0	0	1	0	1	0	1	0	1	0	1	0	1	0	1	0	1	0	1	0	1	0	1	0	1	0	1	0.006952428	0.0003340065
2017-01-06	63	0	0	1	0	1	0	1	0	1	0	1	0	1	0	1	0	1	0	1	0	1	0	1	0	1	0	1	0.004727651	0.0002271244
2017-01-07	63	0	0	1	0	1	0	1	0	1	0	1	0	1	0	1	0	1	0	1	0	1	0	1	0	1	0	1	0.003214803	0.0001544446
2017-01-08	63	0	0	1	0	1	0	1	0	1	0	1	0	1	0	1	0	1	0	1	0	1	0	1	0	1	0	1	0.002186066	0.0001050223
2017-01-09	63	0	0	1	100	0	100	0	0	1	0	1	0	1	0	1	0	1	0	1	0	1	0	1	100	0	100	0	32.00149	32.00007
2017-01-10	63	0	100	0	100	0	100	0	0	1	0	1	0	1	0	1	0	1	0	1	0	1	0	1	100	0	100	0	53.76101	53.76005
2017-01-11	63	0	75	0	100	0	100	0	0	1	0	1	0	1	0	1	0	1	0	1	0	1	0	1	100	0	87.5	0	64.55749	68.55683
2017-01-12	63	0	100	0	100	0	100	0	0	1	0	1	0	1	0	1	0	1	0	1	0	1	0	1	100	0	100	0	75.89909	78.61864
2017-01-13	63	0	100	0	100	0	100	0	0	1	0	1	0	1	0	1	0	1	0	1	0	1	0	1	100	0	100	0	83.61139	85.46068
2017-01-14	63	0	100	0	100	0	100	0	0	1	0	1	0	1	0	1	0	1	0	1	0	1	0	1	100	0	100	0	88.85574	90.11327
2017-01-15	63	0	0	1	100	0	100	0	0	1	0	1	0	1	0	1	0	1	0	1	0	1	0	1	100	0	100	0	92.42191	93.27702
2017-01-16	63	0	100	0	100	0	100	0	0	1	0	1	0	1	0	1	0	1	0	1	0	1	0	1	100	0	100	0	94.84689	95.42838
2017-01-17	63	0	100	0	100	0	100	0	0	1	0	1	0	1	0	1	0	1	0	1	0	1	0	1	100	0	100	0	96.49589	96.8913
2017-01-18	63	0	100	0	100	0	100	0	0	1	0	1	0	1	0	1	0	1	0	1	0	1	0	1	100	0	100	0	97.6172	97.88609
2017-01-19	63	0	50	0	100	0	100	0	0	1	0	1	0	1	0	1	0	1	0	1	0	1	0	1	100	0	75	0	90.3797	98.56254
2017-01-20	63	0	100	0	100	0	100	0	0	1	0	1	0	1	0	1	0	1	0	1	0	1	0	1	100	0	100	0	93.45819	99.02253
2017-01-21	63	0	100	0	100	0	100	0	0	1	0	1	0	1	0	1	0	1	0	1	0	1	0	1	100	0	100	0	95.55157	99.33532
2017-01-22	63	0	100	0	100	0	100	0	0	1	0	1	0	1	0	1	0	1	0	1	0	1	0	1	100	0	100	0	96.97507	99.54802
2017-01-23	63	0	100	0	100	0	100	0	0	1	0	1	0	1	0	1	0	1	0	1	0	1	0	1	100	0	100	0	97.94305	99.69266
2017-01-24	63	0	100	0	100	0	100	0	0	1	0	1	0	1	0	1	0	1	0	1	0	1	0	1	100	0	100	0	98.60128	99.79101
2017-01-25	63	0	100	0	100	0	100	0	0	1	0	1	0	1	0	1	0	1	0	1	0	1	0	1	100	0	100	0	99.04887	99.85789
2017-01-26	63	0	100	0	100	0	100	0	0	1	0	1	0	1	0	1	0	1	0	1	0	1	0	1	100	0	100	0	99.35323	99.90337
2017-01-27	63	0	100	0	100	0	0	1	0	1	0	1	0	1	0	1	0	1	0	1	0	1	0	1	0	1	100	0	99.5602	89.26762
2017-01-28	63	0	100	0	100	0	100	0	0	1	0	1	0	1	0	1	0	1	0	1	0	1	0	1	100	0	100	0	99.70094	92.70198
2017-01-29	63	0	100	0	100	0	100	0	0	1	0	1	0	1	0	1	0	1	0	1	0	1	0	1	100	0	100	0	99.79664	95.03735
2017-01-30	63	0	75	0	100	0	100	0	0	1	0	1	0	1	0	1	0	1	0	1	0	1	0	1	100	0	87.5	0	95.86172	96.6254
2017-01-31	63	0	100	0	100	0	100	0	0	1	0	1	0	1	0	1	0	1	0	1	0	1	0	1	100	0	100	0	97.18597	97.70527
2017-02-01	63	0	100	0	100	0	100	0	0	1	0	1	0	1	0	1	0	1	0	1	0	1	0	1	100	0	100	0	98.08646	98.43958
2017-02-02	63	0	100	0	100	0	100	0	0	1	0	1	0	1	0	1	0	1	0	1	0	1	0	1	100	0	100	0	98.69879	98.93892
2017-02-03	63	0	100	0	100	0	100	0	0	1	0	1	0	1	0	1	0	1	0	1	0	1	0	1	100	0	100	0	99.11518	99.27847
2017-02-04	63	0	100	0	100	0	100	0	0	1	0	1	0	1	0	1	0	1	0	1	0	1	0	1	100	0	100	0	99.39832	99.50935
2017-02-05	63	0	100	0	100	0	100	0	0	1	0	1	0	1	0	1	0	1	0	1	0	1	0	1	100	0	100	0	99.59086	99.66636
2017-02-06	63	0	100	0	100	0	0	1	0	1	0	1	0	1	0	1	0	1	0	1	0	1	0	1	0	1	100	0	99.72179	89.10646
2017-02-07	63	0	0	1	100	0	0	1	0	1	0	1	0	1	0	1	0	1	0	1	0	1	0	1	0	1	100	0	99.81081	71.25906
2017-02-08	63	0	0	1	100	0	0	1	0	1	0	1	0	1	0	1	0	1	0	1	0	1	0	1	0	1	100	0	99.87135	48.45616
2017-02-09	63	1	0	1	0	1	0	1	0	1	0	1	0	1	0	1	0	1	0	1	0	1	0	1	0	1	0	1	89.24585	32.95019
2017-02-10	63	0	100	0	0	1	0	1	0	1	0	1	0	1	0	1	0	1	0	1	0	1	0	1	0	1	100	0	92.68718	22.40613
2017-02-11	63	0	0	1	0	1	0	1	0	1	0	1	0	1	0	1	0	1	0	1	0	1	0	1	0	1	0	1	84.36061	15.23617
2017-02-12	63	0	0	1	0	1	0	1	0	1	0	1	0	1	0	1	0	1	0	1	0	1	0	1	0	1	0	1	68.03188	10.36059
2017-02-13	63	0	100	0	75	0	0	1	0	1	0	1	0	1	0	1	0	1	0	1	0	1	0	1	0	1	87.5	0	74.26168	7.045204
2017-02-14	63	0	100	0	0	1	0	1	0	1	0	1	0	1	0	1	0	1	0	1	0	1	0	1	0	1	100	0	82.49794	4.790739
2017-02-15	63	0	0	1	0	1	0	1	0	1	0	1	0	1	0	1	0	1	0	1	0	1	0	1	0	1	0	1	77.43193	3.257702
2017-02-16	63	0	0	1	0	1	0	1	0	1	0	1	0	1	0	1	0	1	0	1	0	1	0	1	0	1	0	1	63.32038	2.215238
2017-02-17	63	0	0	1	0	1	0	1	0	1	0	1	0	1	0	1	0	1	0	1	0	1	0	1	0	1	0	1	43.05786	1.506362
2017-02-18	63	0	0	1	0	1	0	1	0	1	0	1	0	1	0	1	0	1	0	1	0	1	0	1	0	1	0	1	29.27935	1.024326
2017-02-19	63	0	0	1	0	1	0	1	0	1	0	1	0	1	0	1	0	1	0	1	0	1	0	1	0	1	0	1	19.90996	0.6965416
2017-02-20	63	0	0	1	0	1	0	1	0	1	0	1	0	1	0	1	0	1	0	1	0	1	0	1	0	1	0	1	13.53877	0.4736483
2017-02-21	63	0	0	1	0	1	0	1	0	1	0	1	0	1	0	1	0	1	0	1	0	1	0	1	0	1	0	1	9.206365	0.3220809
2017-02-22	63	0	0	1	0	1	0	1	0	1	0	1	0	1	0	1	0	1	0	1	0	1	0	1	0	1	0	1	6.260328	0.219015
2017-02-23	63	0	0	1	0	1	0	1	0	1	0	1	0	1	0	1	0	1	0	1	0	1	0	1	0	1	0	1	4.257023	0.1489302
2017-02-24	63	0	0	1	0	1	0	1	0	1	0	1	0	1	0	1	0	1	0	1	0	1	0	1	0	1	0	1	2.894776	0.1012725
2017-02-25	63	0	0	1	0	1	0	1	0	1	0	1	0	1	0	1	0	1	0	1	0	1	0	1	0	1	0	1	1.968447	0.06886532
2017-02-26	63	0	0	1	0	1	0	1	0	1	0	1	0	1	0	1	0	1	0	1	0	1	0	1	0	1	0	1	1.338544	0.04682842
2017-02-27	63	0	0	1	0	1	0	1	0	1	0	1	0	1	0	1	0	1	0	1	0	1	0	1	0	1	0	1	0.9102101	0.03184333
2017-02-28	63	0	0	1	0	1	0	1	0	1	0	1	0	1	0	1	0	1	0	1	0	1	0	1	0	1	0	1	0.6189429	0.02165346
2017-03-01	63	0	0	1	0	1	0	1	0	1	0	1	0	1	0	1	0	1	0	1	0	1	0	1	0	1	0	1	0.4208812	0.01472435
2017-03-02	63	0	0	1	0	1	0	1	0	1	0	1	0	1	0	1	0	1	0	1	0	1	0	1	0	1	0	1	0.2861992	0.01001256
2017-03-03	63	0	0	1	0	1	0	1	0	1	0	1	0	1	0	1	0	1	0	1	0	1	0	1	0	1	0	1	0.1946154	0.006808542
2017-03-04	63	0	0	1	0	1	0	1	0	1	0	1	0	1	0	1	0	1	0	1	0	1	0	1	0	1	0	1	0.1323385	0.004629808
2017-03-05	63	0	0	1	0	1	0	1	0	1	0	1	0	1	0	1	0	1	0	1	0	1	0	1	0	1	0	1	0.08999018	0.00314827
2017-03-06	63	0	0	1	0	1	0	1	0	1	0	1	0	1	0	1	0	1	0	1	0	1	0	1	0	1	0	1	0.06119332	0.002140824
2017-03-07	63	0	0	1	0	1	0	1	0	1	0	1	0	1	0	1	0	1	0	1	0	1	0	1	0	1	0	1	0.04161146	0.00145576
2017-03-08	63	0	0	1	0	1	0	1	0	1	0	1	0	1	0	1	0	1	0	1	0	1	0	1	0	1	0	1	0.02829579	0.0009899169
2017-03-09	63	0	0	1	0	1	0	1	0	1	0	1	0	1	0	1	0	1	0	1	0	1	0	1	0	1	0	1	0.01924114	0.0006731435
2017-03-10	63	0	0	1	0	1	0	1	0	1	0	1	0	1	0	1	0	1	0	1	0	1	0	1	0	1	0	1	0.01308397	0.0004577376
2017-03-11	63	0	0	1	0	1	0	1	0	1	0	1	0	1	0	1	0	1	0	1	0	1	0	1	0	1	0	1	0.008897103	0.0003112615
2017-03-12	63	0	0	1	0	1	0	1	0	1	0	1	0	1	0	1	0	1	0	1	0	1	0	1	0	1	0	1	0.00605003	0.0002116579
2017-03-13	63	0	0	1	100	0	75	0	0	1	0	1	0	1	0	1	0	1	0	1	0	1	0	1	75	0	100	0	32.00411	24.00014
2017-03-14	63	0	50	0	75	0	75	0	0	1	0	1	0	1	0	1	0	1	0	1	0	1	0	1	75	0	62.5	0	41.76279	40.3201
2017-03-15	63	0	75	0	100	0	75	0	0	1	0	1	0	1	0	1	0	1	0	1	0	1	0	1	75	0	87.5	0	56.3987	51.41767
2017-03-16	63	0	75	0	100	0	75	0	0	1	0	1	0	1	0	1	0	1	0	1	0	1	0	1	75	0	87.5	0	66.35112	58.96402
2017-03-17	63	0	100	0	100	0	75	0	0	1	0	1	0	1	0	1	0	1	0	1	0	1	0	1	75	0	100	0	77.11876	64.09554
2017-03-18	63	0	75	0	0	1	75	0	0	1	0	1	0	1	0	1	0	1	0	1	0	1	0	1	75	0	75	0	76.44076	67.58496
2017-03-19	63	0	100	0	100	0	75	0	0	1	0	1	0	1	0	1	0	1	0	1	0	1	0	1	75	0	100	0	83.97972	69.95778
2017-03-20	63	0	75	0	100	0	75	0	0	1	0	1	0	1	0	1	0	1	0	1	0	1	0	1	75	0	87.5	0	85.10622	71.57129
2017-03-21	63	0	100	0	100	0	75	0	0	1	0	1	0	1	0	1	0	1	0	1	0	1	0	1	75	0	100	0	89.87222	72.66847
2017-03-22	63	0	100	0	100	0	75	0	0	1	0	1	0	1	0	1	0	1	0	1	0	1	0	1	75	0	100	0	93.11311	73.41457
2017-03-23	63	0	100	0	100	0	75	0	0	1	0	1	0	1	0	1	0	1	0	1	0	1	0	1	75	0	100	0	95.31692	73.92191
2017-03-24	63	0	75	0	100	0	75	0	0	1	0	1	0	1	0	1	0	1	0	1	0	1	0	1	75	0	87.5	0	92.81551	74.26689
2017-03-25	63	0	75	0	100	0	0	1	0	1	0	1	0	1	0	1	0	1	0	1	0	1	0	1	0	1	87.5	0	91.11455	66.50149
2017-03-26	63	0	100	0	100	0	75	0	0	1	0	1	0	1	0	1	0	1	0	1	0	1	0	1	75	0	100	0	93.95789	69.22101
2017-03-27	63	0	100	0	100	0	75	0	0	1	0	1	0	1	0	1	0	1	0	1	0	1	0	1	75	0	100	0	95.89137	71.07028
2017-03-28	63	0	100	0	100	0	75	0	0	1	0	1	0	1	0	1	0	1	0	1	0	1	0	1	75	0	100	0	97.20613	72.32779
2017-03-29	63	0	100	0	100	0	75	0	0	1	0	1	0	1	0	1	0	1	0	1	0	1	0	1	75	0	100	0	98.10017	73.18289
2017-03-30	63	0	75	0	100	0	75	0	0	1	0	1	0	1	0	1	0	1	0	1	0	1	0	1	75	0	87.5	0	94.70811	73.76437
2017-03-31	63	0	100	0	100	0	75	0	0	1	0	1	0	1	0	1	0	1	0	1	0	1	0	1	75	0	100	0	96.40152	74.15977
2017-04-01	63	0	75	0	100	0	75	0	0	1	0	1	0	1	0	1	0	1	0	1	0	1	0	1	75	0	87.5	0	93.55303	74.42865
2017-04-02	63	0	100	0	100	0	0	1	0	1	0	1	0	1	0	1	0	1	0	1	0	1	0	1	0	1	100	0	95.61606	66.61148
2017-04-03	63	0	100	0	100	0	75	0	0	1	0	1	0	1	0	1	0	1	0	1	0	1	0	1	75	0	100	0	97.01892	69.29581
2017-04-04	63	0	100	0	100	0	75	0	0	1	0	1	0	1	0	1	0	1	0	1	0	1	0	1	75	0	100	0	97.97287	71.12115
2017-04-05	63	0	100	0	100	0	75	0	0	1	0	1	0	1	0	1	0	1	0	1	0	1	0	1	75	0	100	0	98.62155	72.36238
2017-04-06	63	0	100	0	0	1	0	1	0	1	0	1	0	1	0	1	0	1	0	1	0	1	0	1	0	1	100	0	99.06265	65.20642
2017-04-07	63	0	75	0	100	0	75	0	0	1	0	1	0	1	0	1	0	1	0	1	0	1	0	1	75	0	87.5	0	95.3626	68.34036
2017-04-08	63	0	100	0	0	1	0	1	0	1	0	1	0	1	0	1	0	1	0	1	0	1	0	1	0	1	100	0	96.84657	62.47144
2017-04-09	63	0	100	0	0	1	0	1	0	1	0	1	0	1	0	1	0	1	0	1	0	1	0	1	0	1	100	0	97.85567	50.48058
2017-04-10	63	0	100	0	0	1	0	1	0	1	0	1	0	1	0	1	0	1	0	1	0	1	0	1	0	1	100	0	98.54185	34.3268
2017-04-11	63	0	100	0	100	0	0	1	0	1	0	1	0	1	0	1	0	1	0	1	0	1	0	1	0	1	100	0	99.00846	23.34222
2017-04-12	63	1	0	1	0	1	0	1	0	1	0	1	0	1	0	1	0	1	0	1	0	1	0	1	0	1	0	1	88.65909	15.87271
2017-04-13	63	0	0	1	0	1	0	1	0	1	0	1	0	1	0	1	0	1	0	1	0	1	0	1	0	1	0	1	70.95485	10.79344
2017-04-14	63	0	0	1	0	1	0	1	0	1	0	1	0	1	0	1	0	1	0	1	0	1	0	1	0	1	0	1	48.2493	7.339542
2017-04-15	63	0	0	1	0	1	0	1	0	1	0	1	0	1	0	1	0	1	0	1	0	1	0	1	0	1	0	1	32.80952	4.990889
2017-04-16	63	0	0	1	0	1	0	1	0	1	0	1	0	1	0	1	0	1	0	1	0	1	0	1	0	1	0	1	22.31048	3.393804
2017-04-17	63	0	100	0	100	0	75	0	0	1	0	1	0	1	0	1	0	1	0	1	0	1	0	1	75	0	100	0	47.17112	26.30779
2017-04-18	63	0	100	0	0	1	0	1	0	1	0	1	0	1	0	1	0	1	0	1	0	1	0	1	0	1	100	0	64.07636	33.88929
2017-04-19	63	0	0	1	0	1	0	1	0	1	0	1	0	1	0	1	0	1	0	1	0	1	0	1	0	1	0	1	64.90526	31.04472
2017-04-20	63	0	100	0	0	1	0	1	0	1	0	1	0	1	0	1	0	1	0	1	0	1	0	1	0	1	100	0	76.13557	21.11041
2017-04-21	63	1	0	1	0	1	0	1	0	1	0	1	0	1	0	1	0	1	0	1	0	1	0	1	0	1	0	1	73.10552	14.35508
2017-04-22	63	0	0	1	0	1	0	1	0	1	0	1	0	1	0	1	0	1	0	1	0	1	0	1	0	1	0	1	60.37842	9.761453
2017-04-23	63	0	0	1	0	1	0	1	0	1	0	1	0	1	0	1	0	1	0	1	0	1	0	1	0	1	0	1	41.05732	6.637788
2017-04-24	63	0	0	1	0	1	0	1	0	1	0	1	0	1	0	1	0	1	0	1	0	1	0	1	0	1	0	1	27.91898	4.513696
2017-04-25	63	0	100	0	0	1	0	1	0	1	0	1	0	1	0	1	0	1	0	1	0	1	0	1	0	1	100	0	50.98491	3.069313
2017-04-26	63	0	0	1	0	1	0	1	0	1	0	1	0	1	0	1	0	1	0	1	0	1	0	1	0	1	0	1	56.00307	2.087133
2017-04-27	63	0	0	1	0	1	0	1	0	1	0	1	0	1	0	1	0	1	0	1	0	1	0	1	0	1	0	1	48.74876	1.41925
2017-04-28	63	0	0	1	0	1	0	1	0	1	0	1	0	1	0	1	0	1	0	1	0	1	0	1	0	1	0	1	33.14915	0.9650903
2017-04-29	63	0	0	1	0	1	0	1	0	1	0	1	0	1	0	1	0	1	0	1	0	1	0	1	0	1	0	1	22.54143	0.6562614
2017-04-30	63	0	0	1	0	1	0	1	0	1	0	1	0	1	0	1	0	1	0	1	0	1	0	1	0	1	0	1	15.32817	0.4462577
2017-05-01	63	0	0	1	0	1	0	1	0	1	0	1	0	1	0	1	0	1	0	1	0	1	0	1	0	1	0	1	10.42316	0.3034553
2017-05-02	63	0	0	1	0	1	0	1	0	1	0	1	0	1	0	1	0	1	0	1	0	1	0	1	0	1	0	1	7.087746	0.2063496
2017-05-03	63	0	0	1	0	1	0	1	0	1	0	1	0	1	0	1	0	1	0	1	0	1	0	1	0	1	0	1	4.819667	0.1403177
2017-05-04	63	0	100	0	0	1	0	1	0	1	0	1	0	1	0	1	0	1	0	1	0	1	0	1	0	1	100	0	35.27737	0.09541605
2017-05-05	63	0	0	1	0	1	0	1	0	1	0	1	0	1	0	1	0	1	0	1	0	1	0	1	0	1	0	1	45.32195	0.06488292
2017-05-06	63	1	0	1	0	1	0	1	0	1	0	1	0	1	0	1	0	1	0	1	0	1	0	1	0	1	0	1	41.48559	0.04412039
2017-05-07	63	0	0	1	0	1	0	1	0	1	0	1	0	1	0	1	0	1	0	1	0	1	0	1	0	1	0	1	28.2102	0.03000186
2017-05-08	63	0	100	0	100	0	75	0	0	1	0	1	0	1	0	1	0	1	0	1	0	1	0	1	75	0	100	0	51.18294	24.0204
2017-05-09	63	0	100	0	100	0	75	0	0	1	0	1	0	1	0	1	0	1	0	1	0	1	0	1	75	0	100	0	66.8044	40.33387
2017-05-10	63	0	100	0	100	0	75	0	0	1	0	1	0	1	0	1	0	1	0	1	0	1	0	1	75	0	100	0	77.42699	51.42703
2017-05-11	63	0	100	0	100	0	0	1	0	1	0	1	0	1	0	1	0	1	0	1	0	1	0	1	0	1	100	0	84.65035	50.97038
2017-05-12	63	0	100	0	100	0	0	1	0	1	0	1	0	1	0	1	0	1	0	1	0	1	0	1	0	1	100	0	89.56224	42.65986
2017-05-13	63	0	0	1	0	1	0	1	0	1	0	1	0	1	0	1	0	1	0	1	0	1	0	1	0	1	0	1	82.23566	29.00871
2017-05-14	63	0	0	1	0	1	0	1	0	1	0	1	0	1	0	1	0	1	0	1	0	1	0	1	0	1	0	1	66.58691	19.72592
2017-05-15	63	0	100	0	100	0	75	0	0	1	0	1	0	1	0	1	0	1	0	1	0	1	0	1	75	0	100	0	77.2791	37.41363
2017-05-16	63	0	100	0	100	0	0	1	0	1	0	1	0	1	0	1	0	1	0	1	0	1	0	1	0	1	100	0	84.54979	41.44127
2017-05-17	63	0	100	0	100	0	75	0	0	1	0	1	0	1	0	1	0	1	0	1	0	1	0	1	75	0	100	0	89.49386	52.18006
2017-05-18	63	0	100	0	100	0	75	0	0	1	0	1	0	1	0	1	0	1	0	1	0	1	0	1	75	0	100	0	92.85582	59.48244
2017-05-19	63	0	100	0	0	1	0	1	0	1	0	1	0	1	0	1	0	1	0	1	0	1	0	1	0	1	100	0	95.14195	56.44806
2017-05-20	63	0	0	1	0	1	0	1	0	1	0	1	0	1	0	1	0	1	0	1	0	1	0	1	0	1	0	1	86.02986	46.38468
2017-05-21	63	0	0	1	0	1	0	1	0	1	0	1	0	1	0	1	0	1	0	1	0	1	0	1	0	1	0	1	69.16697	31.54158
2017-05-22	63	0	100	0	100	0	75	0	0	1	0	1	0	1	0	1	0	1	0	1	0	1	0	1	75	0	100	0	79.03354	45.44828
2017-05-23	63	0	100	0	0	1	0	1	0	1	0	1	0	1	0	1	0	1	0	1	0	1	0	1	0	1	100	0	85.74281	46.90483
2017-05-24	63	0	0	1	0	1	0	1	0	1	0	1	0	1	0	1	0	1	0	1	0	1	0	1	0	1	0	1	79.63844	39.89528
2017-05-25	63	1	0	1	0	1	0	1	0	1	0	1	0	1	0	1	0	1	0	1	0	1	0	1	0	1	0	1	64.82081	27.12879
2017-05-26	63	0	0	1	0	1	0	1	0	1	0	1	0	1	0	1	0	1	0	1	0	1	0	1	0	1	0	1	44.07815	18.44758
2017-05-27	63	0	0	1	0	1	0	1	0	1	0	1	0	1	0	1	0	1	0	1	0	1	0	1	0	1	0	1	29.97314	12.54435
2017-05-28	63	0	0	1	100	0	0	1	0	1	0	1	0	1	0	1	0	1	0	1	0	1	0	1	0	1	100	0	52.38174	8.530161
2017-05-29	63	0	0	1	0	1	0	1	0	1	0	1	0	1	0	1	0	1	0	1	0	1	0	1	0	1	0	1	56.95292	5.800509
2017-05-30	63	0	0	1	0	1	0	1	0	1	0	1	0	1	0	1	0	1	0	1	0	1	0	1	0	1	0	1	49.39465	3.944346
2017-05-31	63	0	0	1	0	1	0	1	0	1	0	1	0	1	0	1	0	1	0	1	0	1	0	1	0	1	0	1	33.58836	2.682156
2017-06-01	63	0	0	1	0	1	0	1	0	1	0	1	0	1	0	1	0	1	0	1	0	1	0	1	0	1	0	1	22.84008	1.823866
2017-06-02	63	0	0	1	0	1	0	1	0	1	0	1	0	1	0	1	0	1	0	1	0	1	0	1	0	1	0	1	15.53126	1.240229
2017-06-03	63	0	0	1	0	1	0	1	0	1	0	1	0	1	0	1	0	1	0	1	0	1	0	1	0	1	0	1	10.56126	0.8433556
2017-06-04	63	0	0	1	0	1	0	1	0	1	0	1	0	1	0	1	0	1	0	1	0	1	0	1	0	1	0	1	7.181654	0.5734818
2017-06-05	63	0	0	1	0	1	0	1	0	1	0	1	0	1	0	1	0	1	0	1	0	1	0	1	0	1	0	1	4.883525	0.3899676
2017-06-06	63	0	0	1	0	1	0	1	0	1	0	1	0	1	0	1	0	1	0	1	0	1	0	1	0	1	0	1	3.320797	0.265178
2017-06-07	63	0	0	1	0	1	0	1	0	1	0	1	0	1	0	1	0	1	0	1	0	1	0	1	0	1	0	1	2.258142	0.180321
2017-06-08	63	0	0	1	0	1	0	1	0	1	0	1	0	1	0	1	0	1	0	1	0	1	0	1	0	1	0	1	1.535537	0.1226183
2017-06-09	63	0	0	1	0	1	0	1	0	1	0	1	0	1	0	1	0	1	0	1	0	1	0	1	0	1	0	1	1.044165	0.08338045
2017-06-10	63	0	0	1	0	1	0	1	0	1	0	1	0	1	0	1	0	1	0	1	0	1	0	1	0	1	0	1	0.7100322	0.05669871
2017-06-11	63	0	0	1	0	1	0	1	0	1	0	1	0	1	0	1	0	1	0	1	0	1	0	1	0	1	0	1	0.4828219	0.03855512
2017-06-12	63	0	0	1	0	1	0	1	0	1	0	1	0	1	0	1	0	1	0	1	0	1	0	1	0	1	0	1	0.3283189	0.02621748
2017-06-13	63	0	0	1	0	1	0	1	0	1	0	1	0	1	0	1	0	1	0	1	0	1	0	1	0	1	0	1	0.2232569	0.01782789
2017-06-14	63	0	0	1	0	1	0	1	0	1	0	1	0	1	0	1	0	1	0	1	0	1	0	1	0	1	0	1	0.1518147	0.01212296
2017-06-15	63	0	0	1	0	1	0	1	0	1	0	1	0	1	0	1	0	1	0	1	0	1	0	1	0	1	0	1	0.103234	0.008243616
2017-06-16	63	0	0	1	0	1	0	1	0	1	0	1	0	1	0	1	0	1	0	1	0	1	0	1	0	1	0	1	0.0701991	0.005605659
2017-06-17	63	0	0	1	0	1	0	1	0	1	0	1	0	1	0	1	0	1	0	1	0	1	0	1	0	1	0	1	0.04773539	0.003811848
2017-06-18	63	0	0	1	0	1	0	1	0	1	0	1	0	1	0	1	0	1	0	1	0	1	0	1	0	1	0	1	0.03246006	0.002592057
2017-06-19	63	0	0	1	0	1	0	1	0	1	0	1	0	1	0	1	0	1	0	1	0	1	0	1	0	1	0	1	0.02207284	0.001762599
2017-06-20	63	0	0	1	0	1	0	1	0	1	0	1	0	1	0	1	0	1	0	1	0	1	0	1	0	1	0	1	0.01500953	0.001198567
2017-06-21	63	0	0	1	0	1	0	1	0	1	0	1	0	1	0	1	0	1	0	1	0	1	0	1	0	1	0	1	0.01020648	0.0008150256
2017-06-22	63	0	0	1	0	1	0	1	0	1	0	1	0	1	0	1	0	1	0	1	0	1	0	1	0	1	0	1	0.006940409	0.0005542174
2017-06-23	63	0	0	1	0	1	0	1	0	1	0	1	0	1	0	1	0	1	0	1	0	1	0	1	0	1	0	1	0.004719478	0.0003768679
2017-06-24	63	0	0	1	0	1	0	1	0	1	0	1	0	1	0	1	0	1	0	1	0	1	0	1	0	1	0	1	0.003209245	0.0002562701
2017-06-25	63	0	0	1	0	1	0	1	0	1	0	1	0	1	0	1	0	1	0	1	0	1	0	1	0	1	0	1	0.002182287	0.0001742637
2017-06-26	63	0	0	1	0	1	0	1	0	1	0	1	0	1	0	1	0	1	0	1	0	1	0	1	0	1	0	1	0.001483955	0.0001184993
2017-06-27	63	0	0	1	0	1	0	1	0	1	0	1	0	1	0	1	0	1	0	1	0	1	0	1	0	1	0	1	0.001009089	8.057954E-05
2017-06-28	63	0	0	1	0	1	0	1	0	1	0	1	0	1	0	1	0	1	0	1	0	1	0	1	0	1	0	1	0.0006861808	5.479408E-05
2017-06-29	63	0	0	1	0	1	0	1	0	1	0	1	0	1	0	1	0	1	0	1	0	1	0	1	0	1	0	1	0.0004666029	3.725998E-05
2017-06-30	63	0	0	1	0	1	0	1	0	1	0	1	0	1	0	1	0	1	0	1	0	1	0	1	0	1	0	1	0.00031729	2.533679E-05
2017-07-01	63	0	0	1	0	1	0	1	0	1	0	1	0	1	0	1	0	1	0	1	0	1	0	1	0	1	0	1	0.0002157572	1.722901E-05
2017-07-02	63	0	0	1	0	1	0	1	0	1	0	1	0	1	0	1	0	1	0	1	0	1	0	1	0	1	0	1	0.0001467149	1.171573E-05
2017-07-03	63	0	0	1	0	1	0	1	0	1	0	1	0	1	0	1	0	1	0	1	0	1	0	1	0	1	0	1	9.976614E-05	7.966696E-06
2017-07-04	63	0	0	1	0	1	0	1	0	1	0	1	0	1	0	1	0	1	0	1	0	1	0	1	0	1	0	1	6.784098E-05	5.417353E-06
2017-07-05	63	0	0	1	100	0	50	0	0	1	0	1	0	1	0	1	0	1	0	1	0	1	0	1	50	0	100	0	32.00005	16
2017-07-06	63	0	100	0	100	0	0	1	0	1	0	1	0	1	0	1	0	1	0	1	0	1	0	1	0	1	100	0	53.76003	21.54667
2017-07-07	63	0	100	0	0	1	0	1	0	1	0	1	0	1	0	1	0	1	0	1	0	1	0	1	0	1	100	0	68.55682	19.98507
2017-07-08	63	0	0	1	0	1	0	1	0	1	0	1	0	1	0	1	0	1	0	1	0	1	0	1	0	1	0	1	67.95197	13.58985
2017-07-09	63	0	0	1	0	1	0	1	0	1	0	1	0	1	0	1	0	1	0	1	0	1	0	1	0	1	0	1	56.87401	9.241096
2017-07-10	63	0	0	1	0	1	0	1	0	1	0	1	0	1	0	1	0	1	0	1	0	1	0	1	0	1	0	1	38.67433	6.283946
2017-07-11	63	1	0	1	0	1	0	1	0	1	0	1	0	1	0	1	0	1	0	1	0	1	0	1	0	1	0	1	26.29854	4.273083
2017-07-12	63	0	0	1	0	1	0	1	0	1	0	1	0	1	0	1	0	1	0	1	0	1	0	1	0	1	0	1	17.88301	2.905697
2017-07-13	63	0	0	1	0	1	0	1	0	1	0	1	0	1	0	1	0	1	0	1	0	1	0	1	0	1	0	1	12.16045	1.975874
2017-07-14	63	0	0	1	0	1	0	1	0	1	0	1	0	1	0	1	0	1	0	1	0	1	0	1	0	1	0	1	8.269104	1.343594
2017-07-15	63	0	0	1	0	1	0	1	0	1	0	1	0	1	0	1	0	1	0	1	0	1	0	1	0	1	0	1	5.622991	0.9136441
2017-07-16	63	0	0	1	0	1	0	1	0	1	0	1	0	1	0	1	0	1	0	1	0	1	0	1	0	1	0	1	3.823634	0.621278
2017-07-17	63	0	0	1	0	1	0	1	0	1	0	1	0	1	0	1	0	1	0	1	0	1	0	1	0	1	0	1	2.600071	0.422469
2017-07-18	63	0	0	1	0	1	0	1	0	1	0	1	0	1	0	1	0	1	0	1	0	1	0	1	0	1	0	1	1.768048	0.287279
2017-07-19	63	0	0	1	0	1	0	1	0	1	0	1	0	1	0	1	0	1	0	1	0	1	0	1	0	1	0	1	1.202273	0.1953497
2017-07-20	63	0	0	1	0	1	0	1	0	1	0	1	0	1	0	1	0	1	0	1	0	1	0	1	0	1	0	1	0.8175456	0.1328378
2017-07-21	63	0	0	1	0	1	0	1	0	1	0	1	0	1	0	1	0	1	0	1	0	1	0	1	0	1	0	1	0.555931	0.0903297
2017-07-22	63	0	0	1	0	1	0	1	0	1	0	1	0	1	0	1	0	1	0	1	0	1	0	1	0	1	0	1	0.3780331	0.0614242
2017-07-23	63	0	0	1	0	1	0	1	0	1	0	1	0	1	0	1	0	1	0	1	0	1	0	1	0	1	0	1	0.2570625	0.04176845
2017-07-24	63	0	0	1	0	1	0	1	0	1	0	1	0	1	0	1	0	1	0	1	0	1	0	1	0	1	0	1	0.1748025	0.02840255
2017-07-25	63	0	0	1	0	1	0	1	0	1	0	1	0	1	0	1	0	1	0	1	0	1	0	1	0	1	0	1	0.1188657	0.01931373
2017-07-26	63	0	0	1	0	1	0	1	0	1	0	1	0	1	0	1	0	1	0	1	0	1	0	1	0	1	0	1	0.08082868	0.01313334
2017-07-27	63	0	0	1	0	1	0	1	0	1	0	1	0	1	0	1	0	1	0	1	0	1	0	1	0	1	0	1	0.0549635	0.00893067
2017-07-28	63	0	0	1	0	1	0	1	0	1	0	1	0	1	0	1	0	1	0	1	0	1	0	1	0	1	0	1	0.03737518	0.006072856
2017-07-29	63	0	0	1	0	1	0	1	0	1	0	1	0	1	0	1	0	1	0	1	0	1	0	1	0	1	0	1	0.02541512	0.004129542
2017-07-30	63	0	0	1	0	1	0	1	0	1	0	1	0	1	0	1	0	1	0	1	0	1	0	1	0	1	0	1	0.01728228	0.002808089
2017-07-31	63	0	0	1	0	1	0	1	0	1	0	1	0	1	0	1	0	1	0	1	0	1	0	1	0	1	0	1	0.01175195	0.0019095
2017-08-01	63	0	0	1	0	1	0	1	0	1	0	1	0	1	0	1	0	1	0	1	0	1	0	1	0	1	0	1	0.007991329	0.00129846
2017-08-02	63	0	0	1	0	1	0	1	0	1	0	1	0	1	0	1	0	1	0	1	0	1	0	1	0	1	0	1	0.005434104	0.000882953
2017-08-03	63	0	0	1	0	1	0	1	0	1	0	1	0	1	0	1	0	1	0	1	0	1	0	1	0	1	0	1	0.003695191	0.0006004081
2017-08-04	63	0	0	1	0	1	0	1	0	1	0	1	0	1	0	1	0	1	0	1	0	1	0	1	0	1	0	1	0.00251273	0.0004082775
2017-08-05	63	0	0	1	0	1	0	1	0	1	0	1	0	1	0	1	0	1	0	1	0	1	0	1	0	1	0	1	0.001708656	0.0002776287
2017-08-06	63	0	0	1	0	1	0	1	0	1	0	1	0	1	0	1	0	1	0	1	0	1	0	1	0	1	0	1	0.001161886	0.0001887875
2017-08-07	63	0	0	1	0	1	75	0	0	1	0	1	0	1	0	1	0	1	0	1	0	1	0	1	75	0	0	1	0.0007900827	24.00013
2017-08-08	63	0	100	0	100	0	75	0	0	1	0	1	0	1	0	1	0	1	0	1	0	1	0	1	75	0	100	0	32.00054	40.32009
2017-08-09	63	0	100	0	100	0	75	0	0	1	0	1	0	1	0	1	0	1	0	1	0	1	0	1	75	0	100	0	53.76037	51.41766
2017-08-10	63	0	0	1	0	1	75	0	0	1	0	1	0	1	0	1	0	1	0	1	0	1	0	1	75	0	0	1	57.89038	58.96401
2017-08-11	63	0	100	0	100	0	0	1	0	1	0	1	0	1	0	1	0	1	0	1	0	1	0	1	0	1	100	0	71.36546	56.09553
2017-08-12	63	0	100	0	100	0	75	0	0	1	0	1	0	1	0	1	0	1	0	1	0	1	0	1	75	0	100	0	80.52852	62.14496
2017-08-13	63	0	100	0	100	0	75	0	0	1	0	1	0	1	0	1	0	1	0	1	0	1	0	1	75	0	100	0	86.75939	66.25858
2017-08-14	63	0	100	0	100	0	75	0	0	1	0	1	0	1	0	1	0	1	0	1	0	1	0	1	75	0	100	0	90.99638	69.05583
2017-08-15	63	0	100	0	0	1	0	1	0	1	0	1	0	1	0	1	0	1	0	1	0	1	0	1	0	1	100	0	93.87754	62.95796
2017-08-16	63	0	100	0	100	0	75	0	0	1	0	1	0	1	0	1	0	1	0	1	0	1	0	1	75	0	100	0	95.83673	66.81142
2017-08-17	63	0	0	1	0	1	0	1	0	1	0	1	0	1	0	1	0	1	0	1	0	1	0	1	0	1	0	1	86.5023	61.43176
2017-08-18	63	0	0	1	0	1	0	1	0	1	0	1	0	1	0	1	0	1	0	1	0	1	0	1	0	1	0	1	69.48824	49.7736
2015-11-26	76	0	0	1	0	1	100	0	0	1	0	1	0	1	0	1	0	1	0	1	0	1	0	1	100	0	0	1	16.51076	100
2015-11-27	76	0	75	0	75	0	100	0	0	1	0	1	0	1	0	1	0	1	0	1	0	1	0	1	100	0	75	0	35.22732	100
2015-11-28	76	0	100	0	100	0	100	0	0	1	0	1	0	1	0	1	0	1	0	1	0	1	0	1	100	0	100	0	55.95457	100
2015-11-29	76	0	0	1	100	0	100	0	0	1	0	1	0	1	0	1	0	1	0	1	0	1	0	1	100	0	100	0	70.04911	100
2015-11-30	76	0	100	0	100	0	100	0	0	1	0	1	0	1	0	1	0	1	0	1	0	1	0	1	100	0	100	0	79.63339	100
2015-12-01	76	0	25	0	100	0	100	0	0	1	0	1	0	1	0	1	0	1	0	1	0	1	0	1	100	0	62.5	0	74.15071	100
2015-12-02	76	0	25	0	75	0	100	0	0	1	0	1	0	1	0	1	0	1	0	1	0	1	0	1	100	0	50	0	66.42249	100
2015-12-03	76	0	0	1	50	0	100	0	0	1	0	1	0	1	0	1	0	1	0	1	0	1	0	1	100	0	50	0	61.16729	100
2015-12-04	76	0	100	0	100	0	100	0	0	1	0	1	0	1	0	1	0	1	0	1	0	1	0	1	100	0	100	0	73.59376	100
2015-12-05	76	0	50	0	100	0	100	0	0	1	0	1	0	1	0	1	0	1	0	1	0	1	0	1	100	0	75	0	74.04375	100
2015-12-06	76	0	100	0	100	0	0	1	0	1	0	1	0	1	0	1	0	1	0	1	0	1	0	1	0	1	100	0	82.34975	89.33333
2015-12-07	76	0	100	0	100	0	100	0	0	1	0	1	0	1	0	1	0	1	0	1	0	1	0	1	100	0	100	0	87.99783	92.74666
2015-12-08	76	0	25	0	50	0	100	0	0	1	0	1	0	1	0	1	0	1	0	1	0	1	0	1	100	0	37.5	0	71.83853	95.06773
2015-12-09	76	0	50	0	75	0	100	0	0	1	0	1	0	1	0	1	0	1	0	1	0	1	0	1	100	0	62.5	0	68.8502	96.64606
2015-12-10	76	0	25	0	100	0	100	0	0	1	0	1	0	1	0	1	0	1	0	1	0	1	0	1	100	0	62.5	0	66.81814	97.71932
2015-12-11	76	0	25	0	100	0	100	0	0	1	0	1	0	1	0	1	0	1	0	1	0	1	0	1	100	0	62.5	0	65.43633	98.44914
2015-12-12	76	0	50	0	100	0	100	0	0	1	0	1	0	1	0	1	0	1	0	1	0	1	0	1	100	0	75	0	68.4967	98.94542
2015-12-13	76	0	25	0	100	0	100	0	0	1	0	1	0	1	0	1	0	1	0	1	0	1	0	1	100	0	62.5	0	66.57776	99.28288
2015-12-14	76	0	75	0	0	1	100	0	0	1	0	1	0	1	0	1	0	1	0	1	0	1	0	1	100	0	75	0	69.27287	99.51236
2015-12-15	76	0	50	0	100	0	100	0	0	1	0	1	0	1	0	1	0	1	0	1	0	1	0	1	100	0	75	0	71.10555	99.6684
2015-12-16	76	0	25	0	75	0	100	0	0	1	0	1	0	1	0	1	0	1	0	1	0	1	0	1	100	0	50	0	64.35178	99.77451
2015-12-17	76	0	25	0	100	0	100	0	0	1	0	1	0	1	0	1	0	1	0	1	0	1	0	1	100	0	62.5	0	63.75921	99.84667
2015-12-18	76	0	50	0	100	0	100	0	0	1	0	1	0	1	0	1	0	1	0	1	0	1	0	1	100	0	75	0	67.35626	99.89574
2015-12-19	76	0	25	0	100	0	100	0	0	1	0	1	0	1	0	1	0	1	0	1	0	1	0	1	100	0	62.5	0	65.80226	99.9291
2015-12-20	76	0	50	0	0	1	100	0	0	1	0	1	0	1	0	1	0	1	0	1	0	1	0	1	100	0	50	0	60.74554	99.95179
2015-12-21	76	0	50	0	100	0	100	0	0	1	0	1	0	1	0	1	0	1	0	1	0	1	0	1	100	0	75	0	65.30696	99.96722
2015-12-22	76	0	25	0	100	0	100	0	0	1	0	1	0	1	0	1	0	1	0	1	0	1	0	1	100	0	62.5	0	64.40874	99.97771
2015-12-23	76	0	50	0	100	0	100	0	0	1	0	1	0	1	0	1	0	1	0	1	0	1	0	1	100	0	75	0	67.79794	99.98484
2015-12-24	76	0	25	0	100	0	100	0	0	1	0	1	0	1	0	1	0	1	0	1	0	1	0	1	100	0	62.5	0	66.1026	99.98969
2015-12-25	76	0	75	0	100	0	0	1	0	1	0	1	0	1	0	1	0	1	0	1	0	1	0	1	0	1	87.5	0	72.94977	89.32632
2015-12-26	76	0	50	0	100	0	100	0	0	1	0	1	0	1	0	1	0	1	0	1	0	1	0	1	100	0	75	0	73.60584	92.7419
2015-12-27	76	0	50	0	25	0	100	0	0	1	0	1	0	1	0	1	0	1	0	1	0	1	0	1	100	0	37.5	0	62.05198	95.06449
2015-12-28	76	0	25	0	100	0	100	0	0	1	0	1	0	1	0	1	0	1	0	1	0	1	0	1	100	0	62.5	0	62.19534	96.64385
2015-12-29	76	0	75	0	100	0	100	0	0	1	0	1	0	1	0	1	0	1	0	1	0	1	0	1	100	0	87.5	0	70.29283	97.71782
2015-12-30	76	0	50	0	100	0	100	0	0	1	0	1	0	1	0	1	0	1	0	1	0	1	0	1	100	0	75	0	71.79913	98.44812
2015-12-31	76	0	75	0	100	0	100	0	0	1	0	1	0	1	0	1	0	1	0	1	0	1	0	1	100	0	87.5	0	76.82341	98.94473
2016-01-01	76	0	50	0	100	0	100	0	0	1	0	1	0	1	0	1	0	1	0	1	0	1	0	1	100	0	75	0	76.23991	99.28242
2016-01-02	76	0	0	0	100	0	100	0	0	1	0	1	0	1	0	1	0	1	0	1	0	1	0	1	100	0	50	0	67.84314	99.51205
2016-01-03	76	0	75	0	0	1	100	0	0	1	0	1	0	1	0	1	0	1	0	1	0	1	0	1	100	0	75	0	70.13333	99.66819
2016-01-04	76	0	75	0	100	0	100	0	0	1	0	1	0	1	0	1	0	1	0	1	0	1	0	1	100	0	87.5	0	75.69067	99.77437
2016-01-05	76	0	75	0	100	0	100	0	0	1	0	1	0	1	0	1	0	1	0	1	0	1	0	1	100	0	87.5	0	79.46965	99.84657
2016-01-06	76	0	100	0	100	0	100	0	0	1	0	1	0	1	0	1	0	1	0	1	0	1	0	1	100	0	100	0	86.03937	99.89567
2016-01-07	76	0	25	0	100	0	100	0	0	1	0	1	0	1	0	1	0	1	0	1	0	1	0	1	100	0	62.5	0	78.50677	99.92905
2016-01-08	76	0	75	0	100	0	0	1	0	1	0	1	0	1	0	1	0	1	0	1	0	1	0	1	0	1	87.5	0	81.38461	89.2851
2016-01-09	76	0	75	0	100	0	0	1	0	1	0	1	0	1	0	1	0	1	0	1	0	1	0	1	0	1	87.5	0	83.34154	71.38053
2016-01-10	76	0	100	0	100	0	100	0	0	1	0	1	0	1	0	1	0	1	0	1	0	1	0	1	100	0	100	0	88.67224	80.53876
2016-01-11	76	0	75	0	100	0	100	0	0	1	0	1	0	1	0	1	0	1	0	1	0	1	0	1	100	0	87.5	0	88.29712	86.76636
2016-01-12	76	0	100	0	100	0	100	0	0	1	0	1	0	1	0	1	0	1	0	1	0	1	0	1	100	0	100	0	92.04204	91.00113
2016-01-13	76	0	75	0	100	0	100	0	0	1	0	1	0	1	0	1	0	1	0	1	0	1	0	1	100	0	87.5	0	90.58858	93.88077
2016-01-14	76	0	25	0	100	0	100	0	0	1	0	1	0	1	0	1	0	1	0	1	0	1	0	1	100	0	62.5	0	81.60023	95.83893
2016-01-15	76	0	50	0	100	0	100	0	0	1	0	1	0	1	0	1	0	1	0	1	0	1	0	1	100	0	75	0	79.48816	97.17047
2016-01-16	76	0	75	0	100	0	100	0	0	1	0	1	0	1	0	1	0	1	0	1	0	1	0	1	100	0	87.5	0	82.05195	98.07592
2016-01-17	76	0	75	0	100	0	100	0	0	1	0	1	0	1	0	1	0	1	0	1	0	1	0	1	100	0	87.5	0	83.79533	98.69163
2016-01-18	76	0	50	0	100	0	0	1	0	1	0	1	0	1	0	1	0	1	0	1	0	1	0	1	0	1	75	0	80.98082	88.44363
2016-01-19	76	0	75	0	100	0	100	0	0	1	0	1	0	1	0	1	0	1	0	1	0	1	0	1	100	0	87.5	0	83.06696	92.14167
2016-01-20	76	0	75	0	100	0	100	0	0	1	0	1	0	1	0	1	0	1	0	1	0	1	0	1	100	0	87.5	0	84.48553	94.65634
2016-01-21	76	0	75	0	100	0	100	0	0	1	0	1	0	1	0	1	0	1	0	1	0	1	0	1	100	0	87.5	0	85.45016	96.36631
2016-01-22	76	0	0	1	100	0	100	0	0	1	0	1	0	1	0	1	0	1	0	1	0	1	0	1	100	0	100	0	90.10611	97.52909
2016-01-23	76	0	50	0	25	0	100	0	0	1	0	1	0	1	0	1	0	1	0	1	0	1	0	1	100	0	37.5	0	73.27216	98.31979
2016-01-24	76	0	75	0	100	0	100	0	0	1	0	1	0	1	0	1	0	1	0	1	0	1	0	1	100	0	87.5	0	77.82507	98.85745
2016-01-25	76	0	75	0	75	0	100	0	0	1	0	1	0	1	0	1	0	1	0	1	0	1	0	1	100	0	75	0	76.92104	99.22307
2016-01-26	76	0	100	0	100	0	100	0	0	1	0	1	0	1	0	1	0	1	0	1	0	1	0	1	100	0	100	0	84.3063	99.47169
2016-01-27	76	0	100	0	100	0	100	0	0	1	0	1	0	1	0	1	0	1	0	1	0	1	0	1	100	0	100	0	89.32829	99.64075
2016-01-28	76	0	100	0	100	0	100	0	0	1	0	1	0	1	0	1	0	1	0	1	0	1	0	1	100	0	100	0	92.74324	99.75571
2016-01-29	76	0	100	0	100	0	100	0	0	1	0	1	0	1	0	1	0	1	0	1	0	1	0	1	100	0	100	0	95.0654	99.83388
2016-01-30	76	0	100	0	100	0	100	0	0	1	0	1	0	1	0	1	0	1	0	1	0	1	0	1	100	0	100	0	96.64447	99.88704
2016-01-31	76	0	100	0	100	0	100	0	0	1	0	1	0	1	0	1	0	1	0	1	0	1	0	1	100	0	100	0	97.71824	99.92319
2016-02-01	76	0	50	0	100	0	100	0	0	1	0	1	0	1	0	1	0	1	0	1	0	1	0	1	100	0	75	0	90.4484	99.94777
2016-02-02	76	0	75	0	100	0	100	0	0	1	0	1	0	1	0	1	0	1	0	1	0	1	0	1	100	0	87.5	0	89.50491	99.96449
2016-02-03	76	0	100	0	100	0	100	0	0	1	0	1	0	1	0	1	0	1	0	1	0	1	0	1	100	0	100	0	92.86334	99.97585
2016-02-04	76	0	100	0	100	0	100	0	0	1	0	1	0	1	0	1	0	1	0	1	0	1	0	1	100	0	100	0	95.14707	99.98358
2016-02-05	76	0	75	0	100	0	100	0	0	1	0	1	0	1	0	1	0	1	0	1	0	1	0	1	100	0	87.5	0	92.70001	99.98884
2016-02-06	76	0	50	0	100	0	100	0	0	1	0	1	0	1	0	1	0	1	0	1	0	1	0	1	100	0	75	0	87.03601	99.99241
2016-02-07	76	0	75	0	100	0	100	0	0	1	0	1	0	1	0	1	0	1	0	1	0	1	0	1	100	0	87.5	0	87.18449	99.99483
2016-02-08	76	0	75	0	100	0	100	0	0	1	0	1	0	1	0	1	0	1	0	1	0	1	0	1	100	0	87.5	0	87.28545	99.99649
2016-02-09	76	0	100	0	100	0	100	0	0	1	0	1	0	1	0	1	0	1	0	1	0	1	0	1	100	0	100	0	91.3541	99.99761
2016-02-10	76	0	100	0	100	0	100	0	0	1	0	1	0	1	0	1	0	1	0	1	0	1	0	1	100	0	100	0	94.12079	99.99837
2016-02-11	76	0	100	0	100	0	100	0	0	1	0	1	0	1	0	1	0	1	0	1	0	1	0	1	100	0	100	0	96.00214	99.99889
2016-02-12	76	0	100	0	50	0	100	0	0	1	0	1	0	1	0	1	0	1	0	1	0	1	0	1	100	0	75	0	89.28146	99.99924
2016-02-13	76	0	100	0	100	0	100	0	0	1	0	1	0	1	0	1	0	1	0	1	0	1	0	1	100	0	100	0	92.7114	99.99949
2016-02-14	76	0	50	0	100	0	100	0	0	1	0	1	0	1	0	1	0	1	0	1	0	1	0	1	100	0	75	0	87.04375	99.99966
2016-02-15	76	0	75	0	100	0	100	0	0	1	0	1	0	1	0	1	0	1	0	1	0	1	0	1	100	0	87.5	0	87.18974	99.99976
2016-02-16	76	0	100	0	50	0	100	0	0	1	0	1	0	1	0	1	0	1	0	1	0	1	0	1	100	0	75	0	83.28902	99.99984
2016-02-17	76	0	100	0	75	0	100	0	0	1	0	1	0	1	0	1	0	1	0	1	0	1	0	1	100	0	87.5	0	84.63654	99.99989
2016-02-18	76	0	100	0	0	1	100	0	0	1	0	1	0	1	0	1	0	1	0	1	0	1	0	1	100	0	100	0	89.55284	99.99993
2016-02-19	76	0	75	0	100	0	100	0	0	1	0	1	0	1	0	1	0	1	0	1	0	1	0	1	100	0	87.5	0	88.89594	99.99995
2016-02-20	76	0	100	0	100	0	100	0	0	1	0	1	0	1	0	1	0	1	0	1	0	1	0	1	100	0	100	0	92.44923	99.99997
2016-02-21	76	0	100	0	100	0	100	0	0	1	0	1	0	1	0	1	0	1	0	1	0	1	0	1	100	0	100	0	94.86548	99.99998
2016-02-22	76	0	100	0	100	0	100	0	0	1	0	1	0	1	0	1	0	1	0	1	0	1	0	1	100	0	100	0	96.50853	99.99998
2016-02-23	76	0	100	0	100	0	100	0	0	1	0	1	0	1	0	1	0	1	0	1	0	1	0	1	100	0	100	0	97.6258	99.99999
2016-02-24	76	0	100	0	100	0	100	0	0	1	0	1	0	1	0	1	0	1	0	1	0	1	0	1	100	0	100	0	98.38554	99.99999
2016-02-25	76	0	100	0	100	0	100	0	0	1	0	1	0	1	0	1	0	1	0	1	0	1	0	1	100	0	100	0	98.90217	99.99999
2016-02-26	76	0	50	0	100	0	100	0	0	1	0	1	0	1	0	1	0	1	0	1	0	1	0	1	100	0	75	0	91.25347	99.99999
2016-02-27	76	0	100	0	100	0	100	0	0	1	0	1	0	1	0	1	0	1	0	1	0	1	0	1	100	0	100	0	94.05236	99.99999
2016-02-28	76	0	75	0	100	0	100	0	0	1	0	1	0	1	0	1	0	1	0	1	0	1	0	1	100	0	87.5	0	91.9556	99.99999
2016-02-29	76	0	50	0	100	0	100	0	0	1	0	1	0	1	0	1	0	1	0	1	0	1	0	1	100	0	75	0	86.52982	99.99999
2016-03-01	76	0	100	0	100	0	100	0	0	1	0	1	0	1	0	1	0	1	0	1	0	1	0	1	100	0	100	0	90.84027	99.99999
2016-03-02	76	0	100	0	100	0	100	0	0	1	0	1	0	1	0	1	0	1	0	1	0	1	0	1	100	0	100	0	93.77139	99.99999
2016-03-03	76	0	25	0	100	0	100	0	0	1	0	1	0	1	0	1	0	1	0	1	0	1	0	1	100	0	62.5	0	83.76454	99.99999
2016-03-04	76	0	75	0	100	0	100	0	0	1	0	1	0	1	0	1	0	1	0	1	0	1	0	1	100	0	87.5	0	84.95988	99.99999
2016-03-05	76	0	100	0	50	0	100	0	0	1	0	1	0	1	0	1	0	1	0	1	0	1	0	1	100	0	75	0	81.77272	99.99999
2016-03-06	76	0	100	0	25	0	100	0	0	1	0	1	0	1	0	1	0	1	0	1	0	1	0	1	100	0	62.5	0	75.60545	99.99999
2016-03-07	76	0	100	0	100	0	100	0	0	1	0	1	0	1	0	1	0	1	0	1	0	1	0	1	100	0	100	0	83.41171	99.99999
2016-03-08	76	0	100	0	0	0	100	0	0	1	0	1	0	1	0	1	0	1	0	1	0	1	0	1	100	0	50	0	72.71997	99.99999
2016-03-09	76	0	25	0	0	1	100	0	0	1	0	1	0	1	0	1	0	1	0	1	0	1	0	1	100	0	25	0	57.44958	99.99999
2016-03-10	76	0	50	0	100	0	100	0	0	1	0	1	0	1	0	1	0	1	0	1	0	1	0	1	100	0	75	0	63.06572	99.99999
2016-03-11	76	0	100	0	75	0	100	0	0	1	0	1	0	1	0	1	0	1	0	1	0	1	0	1	100	0	87.5	0	70.88469	99.99999
2016-03-12	76	0	100	0	100	0	100	0	0	1	0	1	0	1	0	1	0	1	0	1	0	1	0	1	100	0	100	0	80.20158	99.99999
2016-03-13	76	0	100	0	50	0	100	0	0	1	0	1	0	1	0	1	0	1	0	1	0	1	0	1	100	0	75	0	78.53708	99.99999
2016-03-14	76	0	100	0	100	0	100	0	0	1	0	1	0	1	0	1	0	1	0	1	0	1	0	1	100	0	100	0	85.40521	99.99999
[truncated: 13,804 more rows]
